# Supplementary material for: Genomic and Resistance Epidemiology of Gram-Negative Bacteria in Africa: a Systematic Review and Phylogenomic Analyses from a One Health Perspective
Source: mSystems. 2020 Nov 24;5(6):e00897-20. doi: 10.1128/mSystems.00897-20 (PMC7687029; doi:10.1128/mSystems.00897-20)
Supplement: TABLE S1 [file mSystems.00897-20-st001.xlsx]

## Sheet: GNB_MetData
Table S1: Geographical distribution, specimen type & sources, bacterial species, clones, and resistance mechanisms of antibiotic-resistant Gram-negative bacteria isolated from animal sources in Africa from January 2015-December 2019.
Country (n)	Year of isolation	Specimen source & type(n)	Sample size	Total isolates	Total isolates which DST is determined (n)	Organism/ Species (n)	Clone/s(n)	Resistance genes/ mechanisms (n)	MGEs(n)	Antibiotic resistance phenotype (n)	Genotyping tool used	ARGs characterized by	Phenotypic DST Method	References
Algeria (3)	2012 and 2013	Fish (300)	300	2	2	A. baumannii (2)	A. baumannii ST2 (2)	blaOXA-23(2), blaOXA-51(2), aac(6')-Ib(2), aac(3')-I(2)	Tn2006 (2)	CTX(2), CAZ(2), FEP(2), DOR(2), IMP(2), MEM(2), GEN(2), KAN(2), OFX(2), CIP(2), SXT(2)	rep-PCR, MLST	Multiplex-PCR, PCR, WGS	MIC test	(Brahmi et al., 2016)
	2011 and 2013	Chicken cloacal swabs (330), droppings (320)	650	45	45	Salmonella enterica(45)	S.enterica ST15 (11), S.enterica ST198(1)	blaCTX-M-1(11), blaTEM (2)	ND	TIC(12), CTX(12), ATM(12)	MLST, PCR	PCR	disk diffusion method	(Djeffal et al., 2017)
	2012	Fresh chicken meat (33)	33	29	29	E. coli (29)	E. coli group A0(8), E. coli group A1(8), E. coli group B1(4), E.coli group D2 (4), E.coli group D1(3), E.coli group B22 (2)	qnrB72(2), qnrS1(1)	ND	CIP(15), TET(28), TM(1), AMC(2), FOX(3), SX(28)	PCR, DNA sequencing	PCR	Disk diffusion method, MIC by E-test	(Laarem et al., 2017)
Botswana (1)	NR	Caecal sample from Chicken: from commercial broilers (35), free-range chickens(35)	70	70	70	C.Jejuni (43), C.coli (27)	C.jejuni ST 5649(3), C. jejuni ST19 (6), C. jejuni ST583(2), C. jejuni ST 658(6), C. jejuni ST 8716(1), C. jejuni ST440(5), C. jejuni ST 881(3), C. jejuni ST 1723(3), C. jejuni ST 9027(3), C. jejuni ST 9024(4), C.coli ST 9025(1), C.coli ST 9026(3), C.coli ST 828(10), C.coli ST 1769(1), C.coli ST 8043(3), C.coli ST 3241(3), C.coli ST 9028(6)	blaOXA-61 (49), tetO (43), gyrA-T86I (33)	ND	NR	cgMLST, WGS	WGS	Micro Tests	(De Vries et al., 2018)
*Burkina-Faso(1)	NR	Faeces of slaughtered Poultry(2)	2	2	2	Salmonella enterica(2)	S. enterica ST313(2)	aadA1(1), strB(1), strA(1), blaTEM-1B(1), catA1(1), sul1(1), sul2(1), tetB(1), dfrA1(1)	ND	STR(2), AMP(2), CHL (2), SUL(2), TR(2)	cgMLST, WGS	WGS	Micro tests, AST by disc diffusion	(Kagambèga et al., 2018)
*Cameroon(1)	2016	Pigs: (swabs (144), rectal pools (144)	288	158	158	K.pneumoniae(158)	K. pneumoniae ST14(1), K. pneumoniae ST39(1), K. pneumoniae ST2959(1),K.pneumoniae ST2958(1)	strA(4), strB(4), blaTEM-116(1), blaSHV-28(1), blaCTX-M-15(4), oqxA(4), oqxB(4), QnrB1(1), fosA(4), sul1(4), sul2(3), tet(A)(4), dfrA15 (4), aac(3')-IIa(3), aadA1(3), blaTEM-1B(3), blaSHV-27(2), blaSCO-1(2), catA1(2), blaSHV-1(1), mph(A)(1)	ColRNAI(4), IncFIB(K)(4), IncFIA(HI1)(1), IncY(1), IncFII(K)(1), IncR(1), ColE10(1), FIA(pBK30683)(1)	GEN(2), CIP(1), NIT(1)	MLST, WGS, ERIC-PCR	WGS	Micro Tests, MIC with VITEK, AST	(Founou et al., 2018)
Egypt (5)	NR	Chicken organs (13), chicken products (8), Sheep diarrhea (4), Beef products (4)	29	29	29	E.coli (29)	ND	qnrA(9), qepA(12), qnrB(1), aac(6')-Ib-cr(1), qnrS(1), ampC-DHA(15), ampC-MOX(18), ampC-ACC(9), ampC-EBC(21), ampC-CIT(3)	NR	NAL(23), CIP(19), LEV(15), GA(14), AMP(29), AMC(28), AS(20), PIP(25), IMP(1), KZ(29), FOX(16), CFX(22), CTX(19), CRO(13), FEP(10), ATM(19), SX(22), GEN (11), CHL(15), TET(21)	NR	PCR	disk diffusion method	(Abd El-Aziz and Gharib, 2015)
	2013	Chicken carcasses(100)	100	106	106	K.pneumoniae(44), E.coli(38), Enterobacter spp(21), K. oxytoca(2), Citrobacter spp(1)	E.coli group A(4), E.coli group B1(4), E.coli group D(2), E.coli group B2(2)	blaTEM(61), blaCTX-M(49), CTX-M-1 grp(i.e., blaCTX-M-15, blaCTX-M-3, )(47), blaCTX-M-14(2), blaSHV(25)	NR	NR	PCR	RT-PCR, DNA Sequencing with (Sanger ABI 3730 XL)	Disc diffusion method	(Abdallah et al., 2015)
	2015	Camel meat samples (200)	200	45	45	P.aeruginosa(45)	ND	blaPER-1(6), blaCTX-M(8), blaSHV(7), blaTEM(6)	ND	AK(4), IMP(5), GEN((6), CIP(7), SX(8), RIF(21), CTX(21), FEP(20), ATM(15), MEM(3), CAZ(21)	ND	PCR	Disc diffusion method	(Elhariri et al., 2017)
	2012	Chicken farms ( liver, heart, Tracheal and cloacal swabs (20)	20 chicken farms	50	50	E.coli(50)	E.coli group D(17), E.coli group A(4), E.coli group B2(3), E.coli group B1(26)	blaTEM-57(1), blaSHV-12(1), blaCTX-M-14(2), blaTEM-1(6), blaCMY-2(8)	Int1 (30)	KZ(50), STR(49), AMP(48), DOC(45), CIP(41), SXT(33), GEN(2)	AFLP, a modified triplex PCR	RT-PCR	Agar dilution method	(El-Shazly et al., 2017)
	2011 to2014	Birds (Diseased [(155), Freshly dead (90), Apparent healthy Slaughtered(155)]	400	17	17	Salmonella spp.,(17)	ND	sul1(2), dfrA25(3), blaPse(3), dfrA1(3), catB3(8), blaTEM(5), aadB(8)	Int1 (3)	AMC(17), AM(17), AMP(17), CAZ(17) CTX(6), ERT(5), OX(2), SC(9), SX(8), TET(4), CHL(4), CIP(3), EN(6), NOR(3), STR(17)	ND	PCR	Disc diffusion method	(Yousef and Mamdouh, 2016)
Ethiopia (2)	2015 to 2016	beef meat (73), sheep meat(73), goat meat(73), chicken meat(73) Mutton, Chevon Beef)	292	63	63	E. coli(60)	ND	aac(3')-IV(9), sul1(34), blaSHV(3), blaCMY(41), catA1(5), cmlA(7), tet(A)(41)	ND	AMP(45), GEN(3), ERT(27), STR(23), TET(30), SX(22), CHL(15)	ND	PCR	Disc diffusion method,	(Messele et al., 2017)
	*(2013 to 2014)	faeces of food animals [(Cattle(50), poultry(26), swine(8)]	84	84	84	Salmonella spp(84).	ND	blaOXA-10(1), blaCTX-M-15(1), blaTEM-1(24), blaTEM-57(10), gyrA(13), parC(11), gyrB(2)	ND	AMP(25), AM(21), CEP(21)	ND	PCR & Sequencing	Micro Tests, MIC	(Eguale et al., 2017)
Gabon (1)	2013 and 2014	Faeces of gorilla(20)	27	8	8	Achromobacter Xylosoxidans(1), Providencia sp(1).	ND	tet(B)(1)	ND	Achromobacter xylosoxidans: AMP(1), KZ(1), CTX(1), STR(1), TET(2), GEN(1), KAN(1), TET(1), NAL(1),CIP(1), CO(1), CHL(1), TR(1); Providencia sp. AMP(1), KZ(1), TET(1), COL(1), CHL(1), TR(1).	ND	PCR	MIC test	(Mbehang Nguema et al., 2015)
Ghana (1)	NR	Chicken meat and cloacae (188)	188	153	153	E. coli (153)	E. coli ST10(2), E. coli ST2461(1), E. coli ST 4028(1), E. coli ST4120(1), E. coli ST38(4), E. coli ST205(1), E. coli ST156(1), E. coli ST4121(1), E. coli ST1431(1), E. coli ST124(1), E. coli ST162(1), E. coli ST354(2), E. coli ST155(1), E. coli ST1304(1), E. coli ST1158(1), E. coli ST642(1), E. coli ST2167(1), E. coli ST542(1), E. coli ST212(1), E. coli ST117(1), E. coli ST4122(1)	blaCTX-M-15(10), blaCTX-M-1(1), blaCTX-M-61(1), blaCTX-M-2(2), blaCTX-M-1(3), blaCIT(8)	ND	AMP(93), AMC(11), CFP(32), SUL(95), TR(77), GEN(3), CIP(48), NAL(48), NIT(2), TET(115), CHL(21)	MLST	PCR	Disk diffusion method	(Rasmussen et al., 2015)
Kenya (1)	2017	Fresh chicken droppings (150)	150	103	103	E.coli(85), Salmonella spp(18)	ND	blaTEM(25), blaCTX-M(10)	Int1 (14)	E. coli: [STR (8), CHL(2), NAL(2), TET(10), AM(46), SXT(22)]. Salmonella spp: [STR(1), TET(2), AM(9), SXT(5)]	ND	PCR	MIC tst	(Langata et al., 2019)
Nigeria (1)	2014	Faecal samples (pigs(150) & cattle(200))	350	114	114	E. coli(114)	ND	blaCTX-M(51), blaTEM(48)	ND	PEN(110), AM(100), AMP(102), AU(110), CAZ(66), CTX (105), CE(45), CFX(95), CFP(66), TET(100), ERT(94), STR(90), GEN(56), CIP(6), OFX(6), CLO(96), COT(102), CHL(105),	ND	PCR	Disc diffusion method	(Olowe et al., 2015)
South Africa (4)	NR	Rectal faecal grab samples(400)	400	95	95	E. coli O157(95)	ND	blaampC(86), blaCMY(67), blaCTX-M(62), tet(A)(67), strA(76), blaTEM(26)	ND	TET(90), OX(90), AMP(90), AMC(80), CEP(90), CAZ(30), CFX(78), CHL(85), AK(6), KAN(5), STR(80), GEN(8), CIP(12), NOR(10), EN(7), SX(80)	ND	PCR	Micro tests, AST by disc diffusion method	(Iweriebor et al., 2015)
	2015 to 2016	Cattle carcasses(160) , sheep carcasses (136) and pig carcasses(88)	384	113	48	Salmonella enterica (113)	ND	aac(3')-IIa(6), (aacC2a(6), aph(3')-Ia(19), (aphA1)a(19), (aphA1)a(2),aadA(46), strA(3), blaTEM(42), blaZ(7), blaOXA(4), ampC (6), cat1 (33), cat2(7), cmlA1(10), sul1 (45) sul2(3), tet(A) (44), tet(B)(13), tet(C)(11), tet(D)(32), tet(K)(9), tet(M)(19)	ND	SUP(45), CIP(17), NOR(12), AM(42), AMP(10),TET(44), GEN(13), KAN(11), NE (8), STR(46), CTX (33), IMP(11), MEM(13), CHL(33)	ND	PCR	Disc diffusion method	(Jaja et al., 2019)
	2016*	Broiler faeces of chickens (100)	100	78	78	Campylobacter spp.(78)	ND	blaOXA-61(23), tet(O)(68), gyrA(52)	ND	ND	ND	PCR	Micro tests	(Reddy and Zishiri, 2017)
	2014*	Broiler chicken caecum samples(224)	224	146	146	Salmonella Spp.(146)	ND	pse-1(57), ant (3)-la(33), sul1(44) sul2(43), tet(A)(45), tet (B)(29)	ND	AMP(48), AM(32), CHL(32), GEN(49), ERT(18), KAN(75), STR(12), SX(86), TET(95), TR(80)	ND	PCR	Micro tests	(Zishiri et al., 2016)
Tanzania (3)	2013 to 2014	Beef Carcasses (253), Raw Milk (284)	537	62	62	Campylobacter spp(62)	NR	tet(O)(15), aph-3-1(2), blaOXA-61(19), cmeB(15)	ND	STR(19), Amp(34), AZA(23),ERT(29), CIP(5), NAL(35), CHL(7), TET(10)	ND	Multiplex-PCR	Disk diffusion method	(Kashoma et al., 2016)
	2010 and 2011	Faecal sample [Buffalo(35), Zebra(40), Wildebeest(40), Cattle(20)]	135	66	66	E. coli (66)	ND	tetW(1), sul2(1)	ND	TET(16), SX(17), CTX(13), GEN(4), AMP(32), EN(3), AMC(10)	ND	qPCR	Disc diffusion method	(Katakweba et al., 2015)
	NR	Faecal samples from cattle(137)	137	137	137	E.coli(137)	E.coli ST69(1), E.coli ST 5303(1), E.coli ST 452(1), E.coli ST 297(1), E.coli ST 5307(1), E.coli ST 101(1), E.coli ST 602(1), E.coli ST1147(1), E.coli ST58(1)	sul1(3), sul2(5), dfrA7(1), dfrA1(1), dfrA12(1), dfrA14(1), dfrA7(1), dfrA1(1), tet(A)(5), blaTEM-1B(3), blaTEM-1A(1), aadA1(2), aadA2(1)	IncFIB(10), ColRNAI(7), IncFIA(5), IncFII(4)	TET(45), GEN(4), SX(12), AMP(29), CHL(6), CIP(1), CTX (5), CF(2), AC(7)	MLST, ERIC-PCR	PCR	Disk diffusion method, VITEK1MS ROU	(Madoshi et al., 2016)
Tunisia (3)	2009–2013	Chicken faeces, organs and/or embryonic eggs(46)	46	46	46	Salmonella E.S. Enteritidis(46)	ND	blaTEM-1-like(2), blaSHV(1), strB(1) sul3(1), sul1(1), qnrB(1)	NR	NAL(20), AMP(5), SUL(3), STR(1)	PFGE	PCR	Disk diffusion method	(Ben Salem et al., 2017)
	2015	Bird faecal samples (52)	52	52	52	E. coli(52)	E.coli ST4(37)	blaCTX-M-1(37), mcr-1(37)	IncHI2(37)	NR	PFGE	PCR	MIC test	(Grami et al., 2016)
	2013	Faecal from chicken (65)	65	65	65	E. coli(65)	E.coli group A(11), E.coli group B(1), E.coli group C(1), E.coli group D(1), E.coli group E(1), E.coli group F(1), E.coli group F(1)	blaCTX-M-1(16), blaTEM-1(1), sul2(9), sul1-2(3), sul2-3(5), qnrB1(9), qnrS1(1), tet(A)(11), tet(B)(1)	Int1(1), Int2(10)	NAL(11), NOR(11), SX(11), STR(11), TET(12)	PFGE	PCR	Disk diffusion method	(Kilani et al., 2015)
Uganda (1)	2016 to 2017	Fresh faeces of livestock [(cattle(23), pig(40), goat(8), and layer(63)]	134	134	134	E.coli(134)	E.coli group A0 (13), E.coli group A1(56), E.coli group B1(57), E.coli group B22(2), E.coli group B23(4), E.coli group D1(1), E.coli group D2(1)	blaTEM-87(50), tetA(97), tet(A)+ tet(B)(18), tet(B)(13), tet(C)(1), sul1(9), sul2(44), sul1+ sul2(44)	ND	AMP(60), KZ(6), KAN(5), TET(130), MIN(9), NAL(29), CIP(11), CO(2), CHL(9), SX(76)	PCR‐based phylogenetic typing	PCR, WGS	MIC test	(Okubo et al., 2019)
Zambia(1)	2015	Housefly (418)	418	336	336	E. coli(307), Salmonella spp(29).	NR	blaTEM(25), blaSHV(24)	ND	E.coli: Amp(42), SX(31), STR(37), TET(38), GEN(38), NAL(39), CAZ(40), CHL(34), NOR(38), CIP(40), CTX (42)	ND	PCR	Disc diffusion method	(Songe et al., 2016)
Zimbabwe (1)	2012	Fresh faecal samples of buffalo(105) and cattle(50)	155	152	152	E. coli(152)	E. coli group C(3), E. coli group D(2), E. coli group E(2), E. coli group A(9), E. coli group B1(9)	tet(A)(13), tet(B)(7), tet(C)(1), blaTEM-1(16), dfrA5(1), dfrA7(3), dfrA14(9), dfrA1(2), dfrA17(3),	ND	STR(19), TET(21), AM(79), TR(43), SUL(65), KAN(9), CHL(11)	rep-PCR	Multiplex-PCR	Disk diffusion method	(Mercat et al., 2015)
	Total	5943	5950	2560	2495
	*Indicates studies including two or more setting; NR, Not reported; ND, Not determined; AK, Amikacin: AM, Amoxicillin: AMC, Amoxicillin-clavulanic acid: AMP, Ampicillin: ACH, Ampicillin and/or Chloramphenicol: AC, Ampicillin/Clavulanic: AS, Ampicillin/sulbactam: AU, Augmentin: AZA, azithromycin: ATM, Aztreonam: CRN, Carbenicillin: CFN, Cefalotin: CD, cefamandole: KZ, Cefazolin: FEP, Cefepime: CE,…
	REFERENCES
1	1. Brahmi S, Touati A, Cadiere A, Djahmi N, Pantel A, Sotto A, et al. First Description of Two Sequence Type 2 Acinetobacter baumannii Isolates Carrying OXA-23 Carbapenemase in Pagellus acarne Fished from the Mediterranean Sea near Bejaia, Algeria. Antimicrob Agents Chemother. 2016;60(4):2513-5.
2	2. Djeffal S, Bakour S, Mamache B, Elgroud R, Agabou A, Chabou S, et al. Prevalence and clonal relationship of ESBL-producing Salmonella strains from humans and poultry in northeastern Algeria. BMC Vet Res. 2017;13(1):132.
3	3. Laarem M, Barguigua A, Nayme K, Akila A, Zerouali K, El Mdaghri N, et al. Occurrence of plasmid-mediated quinolone resistance and virulence genes in avian Escherichia coli isolates from Algeria. J Infect Dev Ctries. 2017;11(2):143-51.
4	4. De Vries SP, Vurayai M, Holmes M, Gupta S, Bateman M, Goldfarb D, et al. Phylogenetic analyses and antimicrobial resistance profiles of Campylobacter spp. from diarrhoeal patients and chickens in Botswana. PloS one. 2018;13(3):e0194481.
5	5. Kagambèga A, Lienemann T, Frye JG, Barro N, Haukka K. Whole genome sequencing of multidrug-resistant Salmonella enterica serovar Typhimurium isolated from humans and poultry in Burkina Faso. Trop Med Health. 2018;46(1):4.
6	6. Founou LL, Founou RC, Allam M, Ismail A, Djoko CF, Essack SY. Genome sequencing of extended-spectrum β-lactamase (ESBL)-producing Klebsiella pneumoniae isolated from pigs and abattoir workers in Cameroon. Front Microbiol. 2018;9:188.
7	7. Abd El-Aziz NK, Gharib AA. Coexistence of plasmid-mediated quinolone resistance determinants and AmpC-Beta-Lactamases in Escherichia coli strains in Egypt. Cell Mol Biol (Noisy-le-grand). 2015;61(5):29-35.
8	8. Abdallah HM, Reuland EA, Wintermans BB, Al Naiemi N, Koek A, Abdelwahab AM, et al. Extended-Spectrum beta-Lactamases and/or Carbapenemases-Producing Enterobacteriaceae Isolated from Retail Chicken Meat in Zagazig, Egypt. PLoS One. 2015;10(8):e0136052.
9	9. Elhariri M, Hamza D, Elhelw R, Dorgham SM. Extended-spectrum beta-lactamase-producing Pseudomonas aeruginosa in camel in Egypt: potential human hazard. Ann Clin Microbiol Antimicrob. 2017;16(1):21.
10	10. El-Shazly DA, Nasef SA, Mahmoud FF, Jonas D. Expanded spectrum beta-lactamase producing Escherichia coli isolated from chickens with colibacillosis in Egypt. Poult Sci. 2017;96(7):2375-84.
11	11. Yousef S, Mamdouh R. Class I Integron and beta-lactamase encoding genes of multidrug resistance Salmonella isolated from pigeons and their environments. Cell Mol Biol (Noisy-le-grand). 2016;62(14):48-54.
12	12. Messele YE, Abdi RD, Yalew ST, Tegegne DT, Emeru BA, Werid GM. Molecular determination of antimicrobial resistance in Escherichia coli isolated from raw meat in Addis Ababa and Bishoftu, Ethiopia. Ann Clin Microbiol Antimicrob. 2017;16(1):55.
13	13. Eguale T, Birungi J, Asrat D, Njahira MN, Njuguna J, Gebreyes WA, et al. Genetic markers associated with resistance to beta-lactam and quinolone antimicrobials in non-typhoidal Salmonella isolates from humans and animals in central Ethiopia. Antimicrobial Resistance & Infection Control. 2017;6(1):13.
14	14. Mbehang Nguema PP, Okubo T, Tsuchida S, Fujita S, Yamagiwa J, Tamura Y, et al. Isolation of multiple drug-resistant enteric bacteria from feces of wild Western Lowland Gorilla (Gorilla gorilla gorilla) in Gabon. J Vet Med Sci. 2015;77(5):619-23.
15	15. Rasmussen MM, Opintan JA, Frimodt-Moller N, Styrishave B. Beta-Lactamase Producing Escherichia coli Isolates in Imported and Locally Produced Chicken Meat from Ghana. PLoS One. 2015;10(10):e0139706.
16	16. Langata LM, Maingi JM, Musonye HA, Kiiru J, Nyamache AK. Antimicrobial resistance genes in Salmonella and Escherichia coli isolates from chicken droppings in Nairobi, Kenya. BMC Res Notes. 2019;12(1):22.
17	17. Olowe OA, Adewumi O, Odewale G, Ojurongbe O, Adefioye OJ. Phenotypic and Molecular Characterisation of Extended-Spectrum Beta-Lactamase Producing Escherichia coli Obtained from Animal Fecal Samples in Ado Ekiti, Nigeria. J Environ Public Health. 2015;2015:497980.
18	18. Iweriebor BC, Iwu CJ, Obi LC, Nwodo UU, Okoh AI. Multiple antibiotic resistances among Shiga toxin producing Escherichia coli O157 in feces of dairy cattle farms in Eastern Cape of South Africa. BMC Microbiol. 2015;15:213.
19	19. Jaja IF, Bhembe NL, Green E, Oguttu J, Muchenje V. Molecular characterisation of antibiotic-resistant Salmonella enterica isolates recovered from meat in South Africa. Acta Trop. 2019;190:129-36.
20	20. Reddy S, Zishiri OT. Detection and prevalence of antimicrobial resistance genes in Campylobacter spp. isolated from chickens and humans. Onderstepoort J Vet Res. 2017;84(1):1-6.
21	21. Zishiri OT, Mkhize N, Mukaratirwa S. Prevalence of virulence and antimicrobial resistance genes in Salmonella spp. isolated from commercial chickens and human clinical isolates from South Africa and Brazil. Onderstepoort J Vet Res. 2016;83(1):a1067.
22	22. Kashoma IP, Kassem, II, John J, Kessy BM, Gebreyes W, Kazwala RR, et al. Prevalence and Antimicrobial Resistance of Campylobacter Isolated from Dressed Beef Carcasses and Raw Milk in Tanzania. Microb Drug Resist. 2016;22(1):40-52.
23	23. Katakweba AA, Moller KS, Muumba J, Muhairwa AP, Damborg P, Rosenkrantz JT, et al. Antimicrobial resistance in faecal samples from buffalo, wildebeest and zebra grazing together with and without cattle in Tanzania. J Appl Microbiol. 2015;118(4):966-75.
24	24. Madoshi BP, Kudirkiene E, Mtambo MM, Muhairwa AP, Lupindu AM, Olsen JE. Characterisation of Commensal Escherichia coli Isolated from Apparently Healthy Cattle and Their Attendants in Tanzania. PLoS One. 2016;11(12):e0168160.
25	25. Ben Salem R, Abbassi MS, Garcia V, Garcia-Fierro R, Fernandez J, Kilani H, et al. Antimicrobial drug resistance and genetic properties of Salmonella enterica serotype Enteritidis circulating in chicken farms in Tunisia. J Infect Public Health. 2017;10(6):855-60.
26	26. Grami R, Mansour W, Mehri W, Bouallegue O, Boujaafar N, Madec JY, et al. Impact of food animal trade on the spread of mcr-1-mediated colistin resistance, Tunisia, July 2015. Euro Surveill. 2016;21(8):30144.
27	27. Kilani H, Abbassi MS, Ferjani S, Mansouri R, Sghaier S, Ben Salem R, et al. Occurrence of bla CTX-M-1, qnrB1 and virulence genes in avian ESBL-producing Escherichia coli isolates from Tunisia. Front Cell Infect Microbiol. 2015;5:38.
28	28. Okubo T, Yossapol M, Maruyama F, Wampande EM, Kakooza S, Ohya K, et al. Phenotypic and genotypic analyses of antimicrobial resistant bacteria in livestock in Uganda. Transbound Emerg Dis. 2019;66(1):317-26.
29	29. Songe MM, Hang'ombe BM, Knight-Jones TJ, Grace D. Antimicrobial Resistant Enteropathogenic Escherichia coli and Salmonella spp. in Houseflies Infesting Fish in Food Markets in Zambia. Int J Environ Res Public Health. 2016;14(1).
30	30. Mercat M, Clermont O, Massot M, Ruppe E, de Garine-Wichatitsky M, Miguel E, et al. Escherichia coli Population Structure and Antibiotic Resistance at a Buffalo/Cattle Interface in Southern Africa. Appl Environ Microbiol. 2015;82(5):1459-67.

## Sheet: GNB_Isolates
Table 1: Gram-negative bacteria isolated from animal sources in Africa from January 2015-December 2019.
Country	GNB isolates	Frequency
Algeria	A. baumannii	2
	S. enterica	45
	E. coli	29
Botswana	C. Jejuni	43
	C. coli	27
Burkina-Faso	S. enterica	2
Cameroon	K. pneumoniae	158
Egypt	E. coli	117
	Citrobacter spp	1
	Enterobacter spp	21
	K. oxytoca	2
	K. pneumoniae	44
	P. aeruginosa	45
	Salmonella spp	17
Ethiopia	E. coli	60
	Salmonella spp	84
Gabon	A. xylosoxidans	1
	Providencia spp	1
Ghana	E. coli	153
Kenya	E. coli	85
	Salmonella spp	18
Nigeria	E. coli	114
South Africa	E. coli O157	95
	S. enterica	113
	Campylobacter spp	78
	Salmonella Spp	146
Tanzania	Campylobacter spp	62
	E. coli	203
Tunisia	S. Enteritidis	46
	E. coli	117
Uganda	E. coli	134
Zambia	E. coli	307
	Salmonella spp	29
Zimbabwe	E. coli	152
		2551

## Sheet: Clones
Table 1: Gram-negative bacterial clones isolated from animal sources in Africa from January 2015-December 2019.
Country	GNB Clones	Frequency
Algeria	A. baumannii ST2	2
	S. enterica ST15	11
	S. enterica ST198	1
	E. coli group A0	8
	E. coli group A1	8
	E. coli group B1	4
	E. coli group D2	4
	E. coli group D1	3
	E. coli group B22	2
Botswana	C. jejuni ST 5649	3
	C. jejuni ST19	6
	C. jejuni ST583	2
	C. jejuni ST 658	6
	C. jejuni ST 8716	1
	C. jejuni ST440	5
	C. jejuni ST 881	3
	C. jejuni ST 1723	3
	C. jejuni ST 9027	3
	C. jejuni ST 9024	4
	C. coli ST 9025	1
	C. coli ST 9026	3
	C. coli ST 828	10
	C. coli ST 1769	1
	C. coli ST 8043	3
	C. coli ST 3241	3
	C. coli ST 9028	6
B. Faso	S. enterica ST313	2
Cameroon	K. pneumoniae ST14	1
	K. pneumoniae ST39	1
	K. pneumoniae ST2959	1
	K. pneumoniae ST2958	1
Egypt	E. coli group A	8
	E. coli group B1	30
	E. coli group D	19
	E. coli group B2	5
Ghana	E. coli ST10	2
	E. coli ST2461	1
	E. coli ST 4028	1
	E. coli ST4120	1
	E. coli ST38	4
	E. coli ST205	1
	E. coli ST156	1
	E. coli ST4121	1
	E. coli ST1431	1
	E. coli ST124	1
	E. coli ST162	1
	E. coli ST354	2
	E. coli ST155	1
	E. coli ST1304	1
	E. coli ST1158	1
	E. coli ST642	1
	E. coli ST2167	1
	E. coli ST542	1
	E. coli ST212	1
	E. coli ST117	1
	E. coli ST4122	1
Tanzania	E. coli ST-69	1
	E. coli ST 5303	1
	E. coli ST 452	1
	E. coli ST 297	1
	E. coli ST 5307	1
	E. coli ST 101	1
	E. coli ST 602	1
	E. coli ST1147	1
	E. coli ST58	1
Tunisia	E. coli ST4	37
	E. coli group A	11
	E. coli group B	1
	E. coli group C	1
	E. coli group D	1
	E. coli group E	1
	E. coli group F	2
Uganda	E. coli group A0	13
	E. coli group A1	56
	E. coli group B1	57
	E. coli group B22	2
	E. coli group B23	4
	E. coli group D1	1
	E. coli group D2	1
Zimbabwe	E. coli group C	3
	E. coli group D	2
	E. coli group E	2
	E. coli group A	9
	E. coli group B1	9

## Sheet: ARMs
Table 1: ARMs found from Gram-negative bacteria isolated from animal sources in Africa from January 2015-December 2019.
Country	GNB isolates	Frequency
Algeria	blaOXA-23	2
	blaOXA-51	2
	aac(6')-Ib	2
	aac(3')-I	2
	blaCTX-M-1	11
	blaTEM	2
	qnrB72	2
	qnrS1	1
Botswana	blaOXA-61	49
	tet(O)	43
	gyrA-T86I	33
Burkina-Faso	aadA1	1
	strAB	1
	blaTEM-1B	1
	catA1	1
	sul1/2	2
	tet(B)	1
	dfrA1	1
Cameroon	strAB	4
	blaTEM-116	1
	blaSHV-1/27/28	4
	blaCTX-M-15	4
	oqxAB	4
	QnrB1	1
	fosA	4
	sul1/2	7
	tet(A)	4
	dfrA15	4
	aac(3)-IIa	3
	aadA1	3
	blaTEM-1B	3
	blaSCO-1	2
	catA1	2
	mph(A)	1
Egypt	aac(6')-Ib-cr	1
	aadB	8
	ampC-ACC	9
	ampC-CIT	3
	ampC-DHA	15
	ampC-EBC	21
	ampC-MOX	18
	blaCMY-2	8
	blaCTX-M	108
	blaPER-1	6
	blaPse	3
	blaSHV	33
	blaTEM	79
	catB3	8
	qepA	12
	dfrA-1/25	6
	qnrA/B/S	11
	sul1	2
Ethiopia	aac(3')-IV	9
	blaCMY	41
	blaCTX-M-15	1
	blaOXA-10	1
	blaSHV	3
	catA1	5
	blaTEM-1/57	34
	cmlA	7
	gyrA-B	15
	sul1	34
	tet(A)	41
	parC	11
Gabon	tet(B)	1
Ghana	blaCTX-M-1/2/15/61	17
	blaCIT	8
Kenya	blaTEM	25
	blaCTX-M	10
Nigeria	blaCTX-M	51
	blaTEM	48
South Africa	(aacC2)a	6
	(aphA1)a	21
	aac(3')-IIa	6
	aadA	46
	ampC	6
	ant(3')-la	33
	blaampC	86
	blaCMY	67
	aph(3')-Ia	19
	blaCTX-M	62
	blaOXA/61	24
	blaTEM	68
	blaZ	7
	cat1/2	40
	cmlA1	10
	gyrA	52
	pse-1	57
	str(A)	79
	sul1/2	135
	tet(A/B/C/D/K/M/O)	352
	aph-3-1	2
Tanzania	cmeB	15
	tet(A/W)	6
	sul1/2	9
	dfrA1-/7/12/14	6
	blaTEM-1B/1	6
	aadA1/2	3
	blaCTX-M-1	53
	blaSHV	1
Tunisia	qnrB/S	11
	mcr-1	37
	strB	1
	sul1/2/3	19
	tet(A/B)	127
	blaTEM-87	50
Uganda	tet(A/B/C)	27
	sul1/2	97
	blaTEM	25
	blaSHV	24
Zambia	tet(B/C)	8
Zimbabwe	blaTEM-1	16
	dfrA-1/5/7/14/17	18

## Sheet: MGEs
Table 1: MGEs found from Gram-negative bacteria isolated from animal sources in Africa from January 2015-December 2019.
Country	MGEs	Frequency
Algeria	Tn2006	2
Cameroon	ColRNAI	4
	IncFIB(K)	4
	IncFIA(HI1)	1
	IncY	1
	IncFII(K)	1
	IncR	1
	ColE10	1
	FIA(pBK30683)	1
Egypt	Int1	33
Kenya	Int1	14
Tanzania	IncFIB	10
	ColRNAI	7
	IncFIA	5
	IncFII	4
Tunisia	IncHI2	37
	Int1	1
	Int2	10

## Sheet: MGEs v AMRs
Table 1: MGEs Vs ARGs found from Gram-negative bacteria isolated from animal sources in Africa, from January 2015-December 2019.
Country	MGEs	AMRs genotypes	Frequency
Algeria	Tn2006	blaOXA-23	2
		blaOXA-51	2
		aac(6')-Ib	2
		aac(3')-I	2
Cameroon	ColRNAI, IncFIB(K), IncFIA(HI1), IncY, IncFII(K), IncR, ColE10, FIA(pBK30683)	strAB	4
		blaTEM-116	1
		blaSHV-28	4
		blaCTX-M-15	4
		oqxAB	4
		QnrB1	1
		fosA	4
		sul1/2	7
		tet(A)	4
		dfrA15	4
		aac(3')-IIa	3
		aadA1	3
		blaTEM-1B	3
		blaSHV-27	2
		blaSCO-1	2
		catA1	2
		blaSHV-1	1
		mph(A)	1
Egypt	Int1	blaTEM	12
		blaSHV-12	1
		blaCTX-M-14	2
		blaCMY-2	8
		sul1	2
		dfrA1/25	6
		blaPse	3
		aadB	8
		catB3	8
Kenya	Int1	blaTEM	25
		blaCTX-M	10
Tanzania	IncFIB, ColRNAI, IncFIA, IncFII	sul1/2	8
		dfrA	4
		tet(A)	5
		blaTEM-1B	3
		blaTEM-1A	1
		aadA1/2	3
Tunisia	IncHI2, Int1, Int2	blaCTX-M-1	53
		mcr-1	37
		blaTEM-1	1
		sul1/2/3	17
		qnrB1/S1	10
		tet(A/B)	12

## Sheet: GNB,ARM, MGEs
Table 1. Distribution of Gram-Negative bacterial species, ARGs and MGEs isolated from animals sources in Africa, January 2015-December 2019.
Bacteria species, ARGs and MGEs	GNBs, ARGs, MGEs	total
Species	A. baumannii	2
	Achromobacter Xylosoxidans	1
	C. Jejuni	43
	C.coli	27
	Campylobacter spp	140
	Citrobacter spp	1
	E.coli	1566
	Enterobacter spp	21
	K. oxytoca	2
	K.pneumoniae	44
	P.aeruginosa	45
	Providencia spp	1
	Salmonella enterica	454
	S. Enteritidis	46
ARGs	aacC2	6
	aphA1	21
	aac(3')-Iia/IV/I	20
	aac(6')-Ib-cr/Ib	3
	aadA1/2	53
	aadB	8
	ampC	92
	ampC-ACC	9
	ampC-CIT	3
	ampC-DHA	15
	ampC-EBC	21
	ampC-MOX	18
	ant (3”)-la	33
	aph(3')-Ia	19
	blaCIT	8
	aph-3-1	2
	blaCMY-1/2	116
	blaCTX-M	317
	blaOXA-23/51/61	73
	blaOXA-/10	5
	blaSCO-1	2
	blaPER-1	6
	blaPse	3
	blaSHV	65
	blaTEM	359
	blaZ	7
	cat1/2/A1/B3	56
	cmeB	15
	dfrA1	15
	cmlA	7
	dfrA	30
	gyrA (T86I)	98
	fosA	4
	gyrB	2
	mph(A)	1
	mcr-1	37
	oqxA/B	4
	par(C)	11
	qep(A)	12
	qnrA/B/S	26
	pse-1	57
	str(A)	84
	str(B)	6
	sul1/2/3	305
	tet(A/B/C/D/K/M/W/O)	567
MGEs	ColRNAI/E10	12
	IncFIB(K)/FIA/II(K)	20
	IncHI2	37
	IncY	1
	IncR	1
	Int1/2	58
	Tn2006	2

## Sheet: Antibiotic's_RR
Table: Rate of antibiotic resistance % per country (number of resistant isolates), isolates from animal sources in Africa, January 2015-December 2019
Country	Isolates(n)	CIP	OFX	NAL	TET	SUL	SX	CTX	KAN	CAZ	FEP	ATM	GEN	AMC	CRO	AM	AK	IMP	AMP	ERT	OX	SC	CHL	EN	STR	CF	NIT	NOR	POB	SUP	DOC	CFX	MEN	NE	AS	MIN	LEV	GA	COT	TR	AZA	PEN	AU	AC	DOR	SXT	TIC	FOX	PIP
Algeria	A. baumannii (2)	100(2)	100(2)					100(2)	100(2)	100(2)	100(2)		100(2)					100(2)															100(2)												100(2)	100(2)
	Salmonella enterica (45)							26.7(12)				26.7(12)																																			26.7(12)
	E. coli (29)	51.7(15)			96.6(28)		96.6(28)					3.4(1)		6.9(2)																																		(10.3(3)
Burkina-Faso	Salmonella enterica (2)					100(2)													100(2)				100(2)		100(2)															100(2)
Cameroon	K.pneumoniae (158)	0.6(1)											1.3(2)														0.6(1)
Egypt	P.aeruginosa (45)	15.6(7)					17.8(8)	46.7(21)		46.7(21)	44.4(20)	33.3(15)	13.3(6)				8.9(4)	11.1(5)
	E.coli (79)	75.9(60)		29.1(23)	26.6(21)		69.6(55)	24.1(19)			12.7(10)	24.1(19)	16.5(13)	35.4(28)	16.5(13)			1.3(1)	97.5(77)				19(15)		62(49)						57(45)	27.9(22)			25.3(20)		19(15)	17.7(14)										20.3(16)	31.6(25)
	Salmonella spp (17)	17.6(3)			23.5(4)		47.1(8)	35.3(6)		100(17)				100(17)		100(17)			100(17)	29.4(5)	11.8(2)	52.9(9)	23.5(4)	35.3(6)	100(17)			17.6(3)
Ethiopia	E. coli (60)				50(30)		36.7(22)						5(3)						75(45)	45(27)			25(15)		38.3(23)
	Salmonella spp (84)															25(21)			29.8(25)
Gabon	Achromobacter Xylosoxidans (1)	100(1)		100(1)	100(1)			100(1)	100(1)				100(1)						100(1)				100(1)		100(1)															100(1)
	Providencia spp (1)				100(1)														100(1)				100(1)																	100(1)
Ghana	E. coli (153)	31.4(48)		31.4(48)	75.2(115)	62.1(95)							1.96(3)	7.2(11)					60.8(93)				13.7(21)				1.3(2)													50.3(77)
Kenya	E.coli (85)			2.4(2)	11.8(10)											54.1(46)							2.4(2)		9.4(8)																					25.9(22)
	Salmonella spp (18)				11.1(2)											50(9)									5.6(1)																					27.8(5)
Nigeria	E. coli (114)	5.3(6)	5.3(6)		87.7(100)			92.1(105)		57.9(66)			49.1(56)			87.7(100)			91.2(102)	82.5(94)			92.1(105)		78.9(90)							83.3(95)							89.5(102)			96.5(110)	96.5(110)
South Africa	E. coli O157 (95)	12.6(12)			94.7(90)		84.2(80)		5.3(5)	31.6(30)			8.4(8)	84.2(80)			6.3(6)		94.7(90)		94.7(90)		89.5(85)	7.4(7)	84.2(80)			10.5(10)				82.1(78)
	Salmonella enterica (113)	15.0(17)			38.9(44)			29.2(33)	9.7(11)				11.5(13)			37.2(42)		9.7(11)	8.8(10)				29.2(33)		40.7(46)			10.6(12)		39.8(45)				7.1(8)
	Salmonella spp (146)				65.1(95)		58.9(86)		51.4(75)				33.6(49)			21.9(32)			32.9(48)	12.3(18)			21.9(32)		8.2(12)															54.8(80)
Tanzania	Campylobacter spp (62)	8.1(5)		56.5(35)	16.1(10)														54.8(34)	46.8(29)			11.3(7)		30.6(19)																37.1(23)
	E.coli (203)	0.5(1)			30.0(61)		14.3(29)	8.9(18)					3.9(8)	4.9(10)					30.0(61)				3.0(6)	1.5(3)		1.0(2)																		3.4(7)
Tunisia	Salmonella E.S. Enteritidis (46)			43.5(20)		6.5(3)													10.9(5)						2.2(1)
	E. coli (65)			16.9(11)	18.5(12)		16.9(11)																		16.9(11)				16.9(11)
Uganda	E.coli (134)	8.2(11)		21.6(29)	97.0(130)		56.7(76)												44.8(60)				6.7(9)													6.7(9)
Zambia	E. coli (307)	13.0(40)		12.7(39)	12.4(38)		10.1(31)	13.7(42)		13.0(40)			12.4(38)						13.7(42)				11.1(34)		12.1(37)			12.4(38)
Zimbabwe	E. coli (152)				13.8(21)	42.8(65)			5.9(9)							52.0(79)							7.2(11)		12.5(19)															28.3(43)
	n, Total number of isolates; CIP, Ciprofloxacin; OFX, Ofloxacin;NAL, Nalidixic Acid; TET, Tetracycline; SUL, Sulfonamide; SX, Trimethoprim/Sulfamethoxazole; CTX, ceftriaxone;KAN, kanamycin; CAZ, Ceftazidime; FEP, Cefepime; ATM, Aztreonam; GEN, Gentamicin; AMC, Amoxicillin-clavulanic acid; CRO, Ceftriaxone; AM, Amoxicillin; AK, Amikacin; IMP, Imipenem; AMP, Ampicillin; ERT, Erythromycin; OX, Oxyte…
	* Resistance rates above 50% are shown as red
[truncated: 8 more columns]

## Sheet: Statistical Analyses
															1. ALL ISOLATES/SPECIES DISTRIBUTION PER COUNTRY & ACROSS COUNTRIES
Country	E. coli							K. pneumoniae							Salmonella							Pseudomonas							Acinetobacter							Campylobacter							Citrobacter
	Animal	#	Human	#	Environment	#	Total #	Animal	#	Human	#	Environment	#	Total #	Animal	#	Human	#	Environment	#	Total #	Animal	#	Human	#	Environment	#	Total #	Animal	#	Human	#	Environment	#	Total #	Animal	#	Human	#	Environment	#	Total #	Animal	#	Human	#	Environment	#	Total #
Algeria	29		581							253					45		62												2
Benin
Botswana																																				70
Burkina Faso															2
Guinea-Bissau
Cameroon								158
Central African Republic
Chad
Côte d’Ivoire
DRC
Egypt	117							46							17							45																					1
Ethiopia	60														84
Gabon
Ghana	153
Kenya	85														18
Libya
Malawi
Madagascar
Mali
Morocco
Mozambique
Niger
Nigeria	114
São Tomé and Príncipe
Senegal
Sierra Leone
Sudan
South Africa	95														259																					78
Tanzania	203																																			62
Tunisia	117														46
Uganda	134
Zambia	307														29
Zimbabwe	152
TOTAL	1566							204					0		500						0	45	0					0	2	0					0	210	0					0	1	0
# is ratio proportion of species out of total isolates i.e. Number of isolates of species X per ecological source (human, animal or env) / total number of isolates from that country
Total # is ratio/proportion of species X per all isolates in a country i.e. Number of isolates of species X (from all sources: human, animal & environment)/total number of isolates from that country
															2. ALL ARGs DISTRIBUTION PER ECOLOGICAL SOURCE PER COUNTRY & ACROSS COUNTRIES
Country	B-LACTAM ARGs							FLUOROQUINOLONE ARGs							AMINOGLYCOSIDE ARGs							COLISTIN ARGs							TETRACYCLINE ARGs							SULPHAMETHOXAZOLE-TRIMETHOPRIM ARGs							MACROLIDES ARGs
	Animal	#	Human	#	Environment	#	Total #	Animal	#	Human	#	Environment	#	Total #	Animal	#	Human	#	Environment	#	Total #	Animal	#	Human	#	Environment	#	Total #	Animal	#	Human	#	Environment	#	Total #	Animal	#	Human	#	Environment	#	Total #	Animal	#	Human	#	Environment	#	Total #
Algeria
Benin
Botswana
Burkina Faso
Guinea-Bissau
Cameroon
Central African Republic
Chad
Côte d’Ivoire
DRC
Egypt
Ethiopia
Gabon
Ghana
Kenya
Libya
Malawi
Madagascar
Mali
Morocco
Mozambique
Niger
Nigeria
São Tomé and Príncipe
Senegal
Sierra Leone
Sudan
South Africa
Tanzania
Tunisia
Uganda
Zambia
Zimbabwe
TOTAL
# is ratio proportion of all ARGs for a particular antibiotic from a single ecological niche (i.e. animal, human or environment) from a country/Total number of ARGs to that particular antibiotic in the same country
total # is ratio proportion of all ARGs of a particular antibiotic from all ecological sources (i.e., animal, human, & environment) from a country/Total number of ARGs to all antibiotics in the same country
															3. MGEs distribution per ecological source (human, animal, and environmenta,) within and across countries
Country	Plasmids							Integrons							Transposon
	Animal	#	Human	#	Environment	#	Total #	Animal	#	Human	#	Environment	#	Total #	Animal	#	Human	#	Environment	#	Total #	Animal	#	Human	#	Environment	#	Total #	Animal	#	Human	#	Environment	#	Total #	Animal	#	Human	#	Environment	#	Total #	Animal	#	Human	#	Environment	#	Total #
Algeria
Benin
Botswana
Burkina Faso
Guinea-Bissau
Cameroon
Central African Republic
Chad
Côte d’Ivoire
DRC
Egypt
Ethiopia
Gabon
Ghana
Kenya
Libya
Malawi
Madagascar
Mali
Morocco
Mozambique
Niger
Nigeria
São Tomé and Príncipe
Senegal
Sierra Leone
Sudan
South Africa
Tanzania
Tunisia
Uganda
Zambia
Zimbabwe
TOTAL
														4. RESISTOME (FROM GENOMES) DIVERSITY PER SPECIES
Species	No. of resistomes	Total resistomes	Resistome ratio
Escherichia (coli, hermannii,vulneris)
Salmonella (Enteritidis, Paratyphi, Typhi, Typhimurium)
Klebsiella (pneumoniae, oxytoca, variicola, michiganensis)
Pseudomonas (aeruginosa, fluorerscens, otitidis, putida)
Acinetobacter (baumannii, calcoaceticus, haemolyticus)
Campylobacter (coli, jejuni)
Citrobacter (amalonaticus, freundii, koseri, farmer)
Enterobacter (aerogenes, amnigenus, cloacae, sakazakii)
Achromobacter xylosoxidans
Providencia (stuartii, rettgeri)
Proteus (mirabilis, vulgaris)
Serratia (marcescens, liquefasciens, odorifera)
Burkholderia spp.
Vibrio cholerae
Morganella (morganii)
Neisseria (meningitidis, gonorrhoea)
Bordetella (bronchiseptica)
Alcaligenes faecalis
Stenotrophomonas (maltophilia)
Leclercia adecarboxylata
Pantoea (dispersa, agglomerans)
Mycoplasma genitalium
Raoultella
Aeromonas
Bacillus
Brevundimonas
Chromobacterium
Myroides
Psychrobacter
Trabulsiella
*No of resistomes (ARGs) refer to the number of resistomes in a particular species from the genomic metada
Total resistomes refer to the complete set of ARGs in all the isolates/genomes
Resistome ratio is the number of ARGs per species (resitome)/total resistome (of all the genomes)
[truncated: 161 more columns]
