# Supplementary material for: Genomic and Resistance Epidemiology of Gram-Negative Bacteria in Africa: a Systematic Review and Phylogenomic Analyses from a One Health Perspective
Source: mSystems. 2020 Nov 24;5(6):e00897-20. doi: 10.1128/mSystems.00897-20 (PMC7687029; doi:10.1128/mSystems.00897-20)
Supplement: TABLE S2 [file mSystems.00897-20-st002.xlsx]

## Sheet: GNB-MetData
Table 2: Geographical distribution, specimen type and sources, bacterial species, clones, and resistance mechanisms of antibiotic-resistant GNB isolated from human sources in Africa from January 2015-December 2019.
Country (n)	Year of isolation	Specimen source & type(n)	Sample size	Total isolates	Total isolates which DST is determined (n)	Organism/ Species (n)	Clone/s(n)	Resistance genes/ mechanisms (n)	MGEs(n)	Antibiotic resistance phenotype (n)	Genotyping tool used	ARGs characterized by	Phenotypic DST method/s	References
Algeria (6)	2009 and 2011	urine(1)	1	1	1	E.coli (1)	E.coli ST405(1)	mcr-1(1), blaCTX-M-15(1), blaTEM-1(1)	NR	AM(1), AMC(1), TC(1), CTX(1), CTX(1), FEP(1), ATM(1), IMP(1), ER(1), GEN(1), AK(1), CIP(1), SX(1), RI (1), FOS(1), CO(1),	MLST	PCR	MIC test	(Berrazeg et al., 2016)
	2011 and 2013	Stool (37)	37	37	37	Salmonella enterica (37)	S. enterica ST14(1), S. entericaST15(2), S. entericaST16(1), S. entericaST32(1), S. entericaST38(1)	blaCTX-M-15(4), blaTEM(4), blaCTX-M-1(1)	NR	AMC(17), TIC(21), CTX(6), ATM(7), GEN(8), AK(4), CIP(5), SX (9), FOS (4)	MLST	PCR and sequencing	Disk diffusion	(Djeffal et al., 2017)
	2005 to 2010	Urine, faeces (922)	922	922	922	E. coli (551), K.pneumoniae(221), P. mirabilis(125), Salmonella spp(25)	K. pneumoniae ST17(1), K. pneumoniae ST834(1), K. pneumoniae ST1617(1), K. pneumoniae ST1618(2)	blaCMY-4(21), blaDHA-1(1), blaCTX-M-15(2), blaTEM-1(14), blaCTX-M-3(1), blaSHV-12(1), QnrB4(2), acc(6')-Ib(1)	Inc A/C(18), IncLVPK(3), IncFIB(7), IncF, IncP(1), Inc L/M(1), IncHI2(1), IncFII2K(1), IncFIA(3), IncF(3), IncB/O(1), IncU(5), IncHI1(2), IncFII 1K(5), IncI I1(1)	TIC(922), PIP(922), AC(922), AMC(922), CFX(922), CTX(922), CAZ (922), ATM(922), FOX(922), PT(553), FEP(369), SUL(738), TM(658), GEN(658), TET(658), CHL(593), TR(526), NAL(264), AK(61)	MLST	PCR, multiplex-PCR	Disk diffusion	(Gharout-Sait et al., 2015)
	2012 and 2013	Urine(47), pus(17), sputum (18)	82	68	68	Enterobacter cloacae(68)	E. cloacae ST6(1), E. cloacae ST90(1), E. cloacae ST177(1), E. cloacae ST221(1), E. cloacae ST224(1), E. cloacae ST226(1), E. cloacae ST228(1)	blaCTX-M-15(26), blaTEM-1(20), qnrB1(4), qnrB42(10), aadA2(14), ant2, armA(3), aac(6')-Ib-cr(10), ant(2)-Ia(6), aadA1(4)	NR	CTX(29), CTX(29), CAZ(27), ATM(27), FEP(27), CIP(15), OFX(15), AK(10), TM(28), GEN(22), SX(25), NIT(28),	MLST	PCR	Disk diffusion method,	(Khennouchi et al., 2015)
	2014 to 2015	Pus(1), blood(4), mouth ulcers(1)	6	7	6	K. pneumoniae(7)	K. pneumoniae ST101(6)	blaOXA-48(6), blaCTX-M-15(6), blaSHV-1(6), blaTEM-1D(6)	IncL/M(6)	AM(6), FOX(6), CTX(6), CAZ(6), FEP(6), ATM(6), AMC(6), ER(6), TM(6), GEN(6), CIP(6), SX(6)	MLST	PCR	Disc diffusion method	(Loucif et al., 2016)
	2015	Rectal swab(157)	157	57	57	E. coli(29), K. pneumoniae(25), E. cloacae(1), P. rettgeri(1), P. stuartii(1)	E.coli ST5692(14), E.coli ST38(5), E.coli ST3258(1), E.coli ST361(2), E.coli ST3268(1), E.coli ST167(1), E.coli ST5703(1), E.coli ST5079(3), E.coli ST5693(1), K. pneumoniae ST1301(1), K. pneumoniae ST2094(13), K. pneumoniae ST2092(2), K. pneumoniae ST34(1), K. pneumoniae ST231(1), K. pneumoniae ST2093(2), K. pneumoniae ST45(1), K. pneumoniae ST2074(3), K. pneumoniae ST15(1)	blaOXA-181(50), blaCTX-M-15(39), QnrS(50), blaNDM-1(7), RmtB(4)	IncA/C(1), IncX3(49), IncFIA(4)	E.coli: CIP (29), CAZ(13), GEN(6), KAN(3), TM(8), AK(4); K. pneumoniae CAZ(25), CIP(25), GEN(23), TM(22), AK(1), E. cloacae CIP (1) P. rettgeri CAZ(1), CIP(1), GEN(1), TM(1) P. stuartii CAZ(1), CIP(1), GEN(1), TM(1)	PFGE, MLST	PCR	MIC by E-test	(Kieffer et al., 2016)
Benin (1)	2012 to 2013	Urine(72), pus(4), vaginal swab(2), sperm(1), spinal fluid(2), catheter samples(1), blood(2)	84	84	84	E. coli (84)	ND	blaTEM(65), blaSHV(17)	ND	AMP(79), AMC(39), AM(78), IMP(1), CTX(29), CTX(29), CIP(43), NOR(43), AK (40), GEN(36), SX (72)	ND	PCR	Disc diffusion method	(Anago et al., 2015
Botswana (1)	NR	Stools(20)	20	20	20	C. jejuni(19), C.coli(1)	C. jejuni ST883(3), C. jejuni ST19(1), C. jejuni ST2131(3), C. jejuni ST429(2), C. jejuni ST2042(1), C. jejuni ST583(1), , C. jejuni ST8716(1), , C. jejuni ST137(1), C. jejuni ST440, C. jejuni ST2133(2), C. jejuni ST52(3), C.coli ST 828(1)	blaOXA-61(27), tet(O)(12), gyrA-T86I(22)	ND	ND	cgMLST	WGS	Micro Tests	(De Vries et al., 2018)
Burkina Faso (4)	NR	Urine, pus, blood, stool, vaginal swab samples, pleural fluid	187	187	187	E. coli (117), Klebsiella spp (24), Proteus sp (4)	ND	blaTEM-1(51), blaSHV-1(11), blaCTX-M-2(37), blaCTX-M-1(63), blaCTX-M-9(1)	ND	AM(182), AMC (67), FEP(174), CTX (181), FOX (43)	ND	PCR	Micro tests,	(Kpoda et al., 2018)
	2014	Urine(185), pus (56), aspirates from various anatomic sites(38), stool(16), blood(8), vaginal swabs(3) and CSF (2), the remaining 276 performed by MALDI-TOF	584	308	308	E. coli(121), K. pneumoniae(46), Enterobacter cloacae(7), Providencia stuartii(2), Enterobacter aerogenes(1), Citrobacter freundi(1), Morganella morganii(1)	E. coli ST131(22)	blaCTX-M-15(173), blaSHV-12(2), blaCTX-M-27(5), blaOXA-1(114), blaSHV-1(28), blaTEM-1(71), blaCTX-M-14(4), blaSHV-11(2)	ND	COT(87), GEN(194), TM(166), N(173), CIP(158), OFX(134), LEV(182)	ND	PCR	Micro tests, AST by disc diffusion method,	(Ouedraogo et al., 2016)
	2009 to 2012	Blood, urine, pus, ascitic fluid, peritoneal fluid, stool and rachis fluid samples	259	259	259	E. coli (132), K. pneumoniae(43), P. aeruginosa(34), Enterobacter sp(24)., Citrobacter spp(11), A. baumannii(7), P. mirabilis(6), Salmonella typhi(1)	ND	blaTEM(55), blaSHV(44), blaCTX-M(123)	ND	E.coli: CTX(99); K. pneumoniae: CTX(28); P. aeruginosa: CTX(19); Enterobacter spp.: CTX(15) citrobacter spp : CTX(4), A.baumannii:CTX(2); Proteus mirabilis: CTX(3), Salmonella typhi: CTX(1)	ND	PCR	Micro tests, AST	(Zongo et al., 2015)
	(*NR)	Faeces(2)	2	2	2	Salmonella enterica serovar Typhimurium(2)	S. enterica ST313(2)	aadA1(2), strB(2), strA(2), blaTEM-1B(2), catA1(2), sul1(2), sul2(2), tet(B)(2), dfrA1(2)	NR	STR(2), AMP(2), CHL(2), SUL(2), TR (2)	WGS, MLST	WGS	Micro tests, AST by disc diffusion method,	(Kagambèga et al., 2018)
Burkina Faso, Guinea-Bissau, Kenya, Madagascar, Senegal, Tanzania (1)	NR	Blood sample(8161)	8161	276	276	Salmonella enterica(130) S. Typhi(100), Salmonella enterica serovar Paratyphi (2), nontyphoid Salmonella(27).	ND	gyrA(3), gyrB(8), parC(1)	NR	S. Typhi : CIP(11) Salmonella Paratyphi A CIP(1)	ND	Multiplex-PCR	Micro Tests, MIC by disk diffusion method,	(Al-Emran et al., 2016)
*(Burkina Faso, Ethiopia, Ghana, Guinea-Bissau, Kenya, Madagascar, Senegal, Sudan, and Tanzania)(1)	NR	blood Cultures (19 871)	19 871	961	505	Enterobacter spp ( 27), E.coli (122), Klebsiella spp (88), Serratia spp. (12), Proteus mirabilis (15), Acinetobacter spp. (37), Pseudomonas spp. (29), Burkholderia spp. (5), invasive non-typhoidal Salmonella spp.(159)	ND	blaTEM(118), bla SHV(2), bla CTX-M1(45), bla CTX-M2(2), OXA(22)	NR	NR	ND	PCR	disk diffusion method	(Toy et al., 2019)
Cameroon (2)	2010 and 2011	Stool samples (24)	24	24	24	Vibrio cholerae(24)	V. cholerae O1 El Tor ( V.cholerae ST69)(24)	gyrA(19),parC(19), sul2(19), strA(19), floR(19), catB9(19), dfrA1(19)	IntI(19)	SUL(19), STR(19), FLO(19), CHL(19), TR(19)	MLST	WGS	Micro tests, AST with disc diffusion method,	(Kaas et al., 2016)
	*(2016)	Nasal and hand swabs	82	3	3	K. pneumoniae(3)	K. pneumoniae ST307(1), K. pneumoniae ST14(1), K. pneumoniae ST39(1)	strA(2), strB(2), blaTEM-116(1), blaSHV-28(1), blaCTX-M-15(2), oqxA(3), oqxB(3), QnrB1(1), fosA(3), sul1(3), sul2(1), dfrA15(2), aac(3')-IIa(1), aadA1(2), blaSHV-11(1), blaSCO-1(1), tet(A)(1), aac(6’)-Ib(1), aac(3')-IId(1), aac(6’)Ib-cr(1), aadA16(1), blaOXA-9(1), blaLEN-12(1), blaSHV-134(1), blaTEM-1(2), catA2(1), ARR-3(1), tet(D)(1), dfrA27(1)	ColRNAI(3), IncFIB(K)(2), IncFIA(HI1)(1), IncR(1), IncR(1), FIA(pBK30683)(1)	AMP(3), AMC(2), CFX(3), CTX(3), CAZ(2), GEN(2), AK(1), CIP(1), NIT(1), SX(3)	cgMLST	WGS	Micro Tests, MIC with VITEK, AST,	(Founou et al., 2018a)
Central African Republic ( 2)	2011 and 2013	Stool(134)	134	83	83	E. coli(51), K. pneumoniae(20), Enterobacter cloacae(5), K.oxytoca(4), Morganella morgani(1)	E. coli B2-O25b-ST131(39)	blaCTX-M-15(81), blaCTX-M-127(1), blaCTX-M-27(1), aac(60)-Ib-cr(35), QnrS/B(54)	IncFIB(10), TF(7), IncY(2)	E. coli: GEN(9), TM(9), NAL(7), STR (4), TET(5), SF(4), SXT(4) K. pneumoniae KAN(1), STR(1), TET(1), SF(1), SXT(1)	MLST, duplex PCR	PCR	Micro tests,	(Farra et al., 2016)
	2011 and 2012	Wound swabs(195)	195	165	165	E. coli(47), Enterobacter cloacae(34), A. baumanii(11), K.pneumoniae (29), P. aeruginosa(8), P.Mirabilis(10), M. morganii(4), Salmonella Spp(2), E. aerogenes(2), Enterobacter amnigenus(2), Enterobacter sakazakii(2), K. oxytoca(2)	E. coliST131(12), E. coli ST10(12), E. coli ST405(2), E. coliST156(5), E. coli ST354(1), E.coli ST146(1)	blaCTX-M-15(65), aac(6′)-Ib-cr(64), qnrB(62), qnrS(56)	IncF(24), IncHI2(1)	E.coli: GEN(17), TM(17), NAL(6), KAN(10), CHL(12), TET(14), SF(11), SXT(12), STR(3), E. cloacae KAN(2), STR(5), NAL(3), TET(5), SF(5), SXT.(5), TM(4), GEN(3), CHL(3), K. pneumoniae GEN(3), TM(2), STR(2), NAL(2), TET(2), SF(2), SXT(2) E.amnigenus GEN(1), TM(1), TET(1)	REP-PCR, ERIC-PCR, MLST		Micro tests, AST,	(Rafaï et al., 2015)
Chad (1)	2017	Clinical samples (urine, surgical wound, pus, stool, sperm and blood samples)	1713	197	197	E.coli(60), K. pneumoniae(20), M. morganii(5), E. cloacae(4), Providencia rettgeri(2), Proteus mirabilis(1), Enterobacter aerogenes(1), Citrobacter koseri(1)	ND	blaCTX-M-15(84), blaCTX-M-27(5), blaTEM-1(60), blaCTX-M-9(2), blaOXA-1(55), blaCTX-M-14(1), qnrB(11), qnrD(1), qnrS(11), aac(6′)-ib-cr(44), oqxA(1), oqxAB(19), qepA(2), armA(4), rmtC(4), rmtB(2)	ND	NAL(116), TET(150), OFX(104), CIP(102), LEV(95), SUL(143), TM(83), CHL(41), GEN(80), NTM(70), AK(18), FOX( 44), TE(9), IMP(5), ER(6)	ND	Multiplex-PCR	MIC test	(Ouchar Mahamat et al., 2019)
Côte d’Ivoire(1)	2016-2017	Blood (42), urine (42), Swabs (wound or pus) (15), Pleural effusion (3), Bronchial secretion (2), Cerebrospinal fluid (1), Joint aspirate (1), other (1)	107	107	107	K. pneumoniae(107)	ND	blaSHV(1), blaCTX-M(1), blaTEM(2), blaSHV+blaCTX-M(7), blaCTX-M + blaTEM(12), blaSHV + blaCTX-M +blaTEM(64),	NR	AS (94), PT (28), CFX (90), CTX (90), CR (77), CIP (57), GEN (72), SX (92)	ND	PCR	VITEK®2	(Muller-Schulte et al., 2019)
Democratic Republic of Congo (1)	2012 to 2014	Clinical samples (in patient individuals) (21)	21	21	21	E. coli(21)	E. coli ST131(7), E. coli ST95(1) ,E.coliST648(1), E.coli ST617(1) E.coliST10(1),E.coliST2450(1), E.coli ST410(2),E.coliST58(1), E.coliST443(1), E.coliST405(4), E. coli ST393(1)	blaCTX-M-15(20), blaSHV-12(21), blaOXA-1, blaTEM-1, gyrA(1), gyrB(2), parC(1), pare(1)	IncF(1), IncFIB 69(1), IncFII 105(4), IncFII 107(1)	AMC(17), AM(20), AMP(21), CTX(21), CAZ (21), CTX(20), CFX(21), CIP(21), SX(16), FEP(18), TET(20), CHL(16),	WGS	WGS	MIC by E-test	(Irenge et al., 2019)
Egypt (12)	2015	Blood(40)	40	40	40	Serratia marcescens(40)	Serratia marcescens type A(33), Serratia marcescens type B(7)	blaIMP(17), blaVIM2(15)	ND	KZ(40), FOX(40), NIT(40), CAZ(15), CTX(15), FEP(15), MEM(15), AK(12), GEN(3), TM(8),CIP(2), LEV(6), SX(2)	PFGE	PCR and DNA sequencing	Micro Tests, MIC with VITEK 2	(Ghaith et al., 2018)
	2013 to 2014	Respiratory(660), Bronchoalveolar lavage(500), sputum(160), urine(446), blood(209), pus and exudate(142), peritoneal fluid(58), ear discharge(35), conjunctival secretions(33)	2243	175	175	P.aeruginosa(175)	ND	blaSPM(19), blaIMP(11)	ND	ATM(150), CAZ(140), FEP(139), IMP(137), CIP(134), MEM(129),	ND	PCR	Disk diffusion method, Micro test, E-test,	(Abaza et al., 2017)
	2013 and 2013	Blood (94)	94	94	94	E.coli(55), K.pneumoniae(15), Enterobacter spp(14), Morganella morganii(2)	E.coli group B2(11), E.coli group B1(8), E.coli group A(6), E.coli group D(5)	blaCTX-M-15(41), blaTEM-1(26), blaSHV-1(4), blaSHV-11(4), blaSHV-12(2), blaCTX-M-14(2)	ND	CIP(37), NOR(37), TR(36), SLF(36), GEN(30), TM(30), NIT(9),	PCR-based method	RT-PCR and DNA Sequencing	disk diffusion method,	(Abdallah et al., 2015)
	2013 to 2015	CSF(1337)	1337	71	23	K. pneumoniae(4), Acinetobacter spp(7), proteus spp(1), N. meningitidis(2), E.coli(2), P.aeruginosa(2), Citrobacter spp(1)	ND	blaTEM(5), blaSHV(4), blaCTX-M(4), aac(6’)-Ib(7), qnrA(1)	ND	Acinetobacter sp PEN(7), Amp(7), CTX(6),CTX(6), LEV(5), CIP(6), CHL(7), PT(5), AS(7), AMC(7), GEN(5), AK(5), MEM(5) P. aeruginosa PEN(2), CHL(2), MEM(1) N. meningitidis PEN(2), Amp (2), CTX(2), CTX(2), CIP(1), AK(1), MEM(1)	ND	PCR, DNA sequencing	disk diffusion method	(Abdelkader et al., 2017)
	2014 to 2015	Endotracheal aspirate (55)	55	63	63	Klebsiella spp(37), Pseudomonas spp(13), Acinetobacter spp(8), E. coli(4), Proteus spp(1)	ND	blaKPC(6)	ND	Klebsiella spp. AMC(37), AS(37), PT(27), FEP(35), CTX (35), FOX(36), CAZ (34), CE (36), ATM(33), IMP(26), MEM(24), ER (24), GEN(35), TM(34), AK(30), TG(1), CIP(35), LEV(31), SX(28); Pseudomonas spp. PT(9), FEP(11), CAZ(11), ATM(10), IMP(7), MEM(9), CO(1), GEN(12), TM(10), AK(9), TG(2), CIP(12), LEV (10) Acinetobacter spp. AS(8), PT(5), FEP(7), CTX (7), CAZ(7), IMP(5), MEM(5), GEN(6), TM(6), AK(6)…	ND	PCR	Disk diffusion method,	(Azzab et al., 2017)
	2012 to 2013	Clinical samples(150)	150	150	150	A. baumannii(150)	A. baumannii ST415(18), A. baumannii ST2(54), A. baumannii ST603(1), A. baumannii ST604(4), A. baumannii ST570(1), A. baumannii ST492(1), A. baumannii ST600(12), A. baumannii ST216(1), A. baumannii ST619(2), A. baumannii ST136(1), A. baumannii ST605(2), A. baumannii ST613(1), A. baumannii ST10(1), A. baumannii ST218(5), A. baumannii ST408(4), A. baumannii ST493(5), A. baumannii ST231(1), A. bauma…	blaNDM-1(59), blaOXA-23(115), blaOXA-51(150), armA(141), ant(3)-Ih(15), aac(6')-IId(15), aac(6')-Ib(73), aac(6')-A4(16), aac(3')(32), aphA6(120), aadA1(58), aadA2(13), aadA3(5), aadA15(2), aadA21(1), aadA22(1), ant(2)(13)	NR	PIP(150), TPZ(150), CAZ(150), CTX(150), ATM(150), IMP(131), MEM(137), AK(127), TM(107), GEN(118.1), TG(45)	MLST	PCR	Disk diffusion method	(El-Sayed-Ahmed et al., 2015)
	NR	Rectal swabs(257)	257	63	63	E. coli(54), K. pneumoniae(6), K. oxytoca(1), E. cloacae (2)	E.coli group A(26), E.coli group D(12), E.coli group B1(3), E.coli group B2(3)	blaCTX-M-1(40), blaCTX-M-9(14), blaTEM-derivative(2), blaSHV-derivative(7)	ND	E. coli COT(50), NAL(40), CIP(29), GEN(26), AK(9)	ERIC-2 PCR	Multiplex-PCR	Double disk diffusion,	(Fam et al., 2015)
	2013 to 2014	Clinical samples(157)	157	8	8	K.pneumoniae (8)	K. pneumoniae ST147(5), K. pneumoniae ST17(1), K. pneumoniae ST11(2)	blaNDM-1(8), blaCTX-M-15(8), blaSHV-11(8), aac(3')-IIa(7), aph(3)-Ia(8), aac(6)-Ib-cr(7), rmtF(8), qnrB(8), blaCTX-M-14(2), blaTEM-1(1), aph(3)Via(2), qnrS(2), aac(6')-Ib(8)	IncR(8), colE(8), IncL/M(2)	CAZ(8), CTX(8), IMP(8), MEM(8), AK(8), GEN(7), TM(8), CIP(7), NAL(7), SX(8), TG(8), CO(8)	S1-PFGE, MLST	PCR, DNA sequencing	disck difusion method, E-test	(Gamal et al., 2016)
	2015	Endotracheal aspirate(47), blood(4), urine(4), swab(1)	56	50	50	A. baumannii(50)	A.baumannii ST195(4), A.baumannii ST208(6), A.baumannii ST231(9), A.baumannii ST441(8), A.baumannii ST499(8), A.baumannii ST723(4), A.baumannii ST236(2), A.baumannii ST1089(1), A.baumannii ST13929(1)	blaOXA-51(50), blaOXA-23(49)	ND	NR	MLST	Multiplex-PCR	Disc diffusion	(Ghaith et al., 2017)
	2011 to 2012	Blood (4), wound ( 21), urine (12), ear swabs(2), sputum (9)	48	48	48	P.aeruginosa(48)	P.aeruginosa ST233 (7), P.aeruginosa ST303(2), P.aeruginosa ST198(1), P.aeruginosa ST629(1), P.aeruginosa ST507(1), P.aeruginosa ST406(1), P.aeruginosa ST274(2), P.aeruginosa ST884(1), P.aeruginosa ST738(1), P.aeruginosa ST683(1), P.aeruginosa ST990(1)	blaVIM-2(28), blaNDM-1(2), blaIMP-1(1)	class 1 integron (IntI1)(29)	IMP(32), AU(32), CFX(33), CFO(32), CAZ(31), CIP(20), MEM(33), AK(27), SZ(31), LEV(29), GEN(28), NOR(31), TAZ(28), CTX(32), POB(2)	MLST	PCR, DNA sequencing,	Disc diffusion method, VITEK 2,	(Zafer et al., 2015)
	2009 and 2010	Clinical samples(123)	123	123	123	E. coli(123)	ND	blaTEM-1(1), blaCTX-M-15(1), blaCTX-M-14(1), aac(6')-Ib(1), armA(1)	IncA/C(1)	AK(1), GEN(1), CIP(1), CTX(1)	ND	PCR, DNA sequencing	Disc diffusion method	(Kashef and Helmy, 2017)
	2014	Wound pus swab(1)	1	1	1	E.coli(1)	E.coli ST 5018(1)	blaCTX-M-15(1), blaCMY-42(1), blaOXA-1(1), aac(6')-Ib-cr(1)	NR	IMP(1), MEM(1), DOR(1), ATM(1), AM(1), CTX(1), CAZ(1), CFO(1), CTX(1), GEN(1), NAL(1), TET(1), NOR(1)	MLST	PCR		(Soliman et al., 2016)
	2014	sputum (n=18), vaginal secretion (n=1), stool (n=8), urine (n=11), burn swab (n=21), wound swab (n=6)	65	65	22	E. coli (6), P. aeruginosa (7), K. pneumoniae (2), P. stuartii (7)	E.coli ST410(2), E.coli ST167(2), E.coli ST2522(1), K.Pneumonia ST35(1), P.aeruginosa ST235(4), P.aeruginosa ST2235(2)	blaNDM-5(2), blaOXA-181(2), blaCMY-2(11), qnrS(5), blaNDM-1(13), blaOXA-1(1), blaCTX-M-15(4), blaCMY-6(3), rmtC,(12), (aac(6′)-Ib(12), blaTEM-1(2), aac(6′)-Ib-cr(1), blaSHV-12(1), blaSHV-33(2), blaVIM-24(4), blaPDC(7), blaVIM-2(3), aac(3)-I(2), qnrD(4), blaDHA-1(1), qnrA(2)	I1-Iγ(6), FIA(6), FIB,(5), A/C(14), X3 (4), FrepB(6), Y(2), W(3)	E. coli: CHL(4), CIP(4), GEN(5), NAL(4), TET(5): P. aeruginosa: CHL(6), CIP(6), GEN(6), NAL(7), TET(7): K. pneumoniae: CHL(2), CO(1), GEN(2), NAL(1), TET(2): P. stuartii: CHL(7), CIP(2), CO(7), GEN(7), NAL(2), TET(7)	MLST, ERIC-PCR	PCR, Triplex PCR	Broth microdilution technique	(Soliman et al., 2019)
Ethiopia (3)	2013 to 2014	Stool from diarrheic human patients(68)	68	68	68	Salmonella spp(68)	ND	blaTEM(9), blaOXA10(1), blaCTX-M(1), blaCTX-M-15(1), blaTEM-1(4), gyrB(3), gyrA(2), parC(2)	ND	AMP(8), AM(4), CTX(1), CEP(9)	ND	PCR and Sequencing	Micro Tests, MIC	(Eguale et al., 2017)
	2014 and 2015	Fluid from hemopneumothorax, abscess fluid/drain, Peritoneal swab	224	224	14	A. baumannii(14)	A. baumannii ST957(3)	blaNDM-1(3)	ND	MEM(3), CHL(3), CIP(3), ERT(3), AM(3), FOX(3), CAZ(3), FEP(3), MEM(2), GEN(3), SX(2),	MLST	PCR, WGS	Micro tests, AST, VITEK	(Pritsch et al., 2017)
	2014	Wound swabs, urine, biopsies, sputum and others	224	224	224	K. pneumoniae(31), K.oxytoca(2),E.cloacae(14), E.coli(13), Providencia stuartii(5), Proteus mirabilis(4), Morganella morganii(3), Escherichia hermanii(1), A. baumani(14)i, Acinetobacter pittii(2), Acinetobacter haemolyticus(1), P.aeruginosa(14), Alcaligenes faecalis(3), Stenotrophomonas maltophilia(4), Bordetella bronchiseptica(1)	ND	blaCTX-M-1(66), blaSHV(5), blaCTX-M-2(2), blaCTX-M-8/25(1), blaCTX-M-9(3)	ND	E. coli PIP(13), PT(4), CTX(12), CAZ(12), FEP(12), ATM(12), AK(1), GEN(10), TM(10), CIP(12), MOX(11), FOS(1), CO(1), SX(11); K. pneumoniae PIP(30), PT(18), CTX(30), CAZ(29), FEP(29), ATM(29), GEN(27), TM(29), CIP(20), MOX(24), SX(28); E. cloacae PIP(9), CTX(9), CAZ(9), FEP(9), ATM(9), GEN(8), TM(9), CIP(2), MOX(7) M. morganii PIP(3), CTX(3), CAZ(3), FEP(3), ATM(3), GEN(3), TM(3), CIP(2), MOX(3), …	ND	PCR	Micro tests, AST, VITEK® 2,	(Zeynudin et al., 2018)
Ghana (4)	2007 to 2009 and 2010 to 2012	Blood (5211)	5211	521	285	Salmonella enterica (285)	ND	gyrB(3), gyrA(12)	ND	AMP(211), CHL(205), SX(205), CIP(9)	ND	PCR and Sequencing	Micro Tests, MIC,	(Eibach et al., 2016)
	2016	Clinical isolates (urine)(1)	1	1	1	E.coli (1)	E. coli ST410(1)	blaCTX-M-15(1), blaNDM-1(1), blaTEM-1(1), blaOXA-9(1), aadA1(1), aac(6')-Ib(1), sul3(1), aadA1(1), cmlA1(1), aadA2(1), dfrA12(1)	IncHI(p2189-NDM)(1)	NR	MLST, S1-PFGE	PCR and DNA sequencing, Southern blot		(Ayibieke et al., 2018)
	2016	Mid-stream-clean-catch urine from pregnant women (400)	400	171	82	E. coli(82), K.pneumoniae(23), P. mirabillis(19), P. aeruginosa(9)	ND	blaTEM(29), aphA2(6), aph(3)-Ia(1)	IntI(12), Int2(2)	E.coli: AMP(65), TET(58), COT(49), NAL(40), NIT(29), GEN(34), CFX(27)	ND	PCR		(Forson et al., 2018)
	NR	Sputum(26), blood(21), urine (70), CSF(1), vaginal swabs (9), others(10)	137	137	137	Citrobacter spp(10), Enterobacter spp(8), E.coli(69), Klebsiella spp(44), Proteus spp(6).	ND	blaTEM(24)	ND	CFP(52), CTX(52), CAZ(50),	ND	PCR	Disk diffusion method,	(Oduro-Mensah et al., 2016)
	2015	Urine, Gastric lavage, Aspirate	200	200	37	K. pneumoniae(37)	K. pneumoniae ST2171 (1), K. pneumoniae ST2816 (1), K. pneumoniae ST17 (1), K. pneumoniae ST152 (1), K. pneumoniae ST397 (1), K. pneumoniae ST101 (2), K. pneumoniae ST1788 (1), K. pneumoniae ST789 (1).	blaTEM-1B(7), blaCTX-M-15(9), blaSHV-11(1), blaOXA-1(3), aac(3')-II(6), strB,(8), strA(7), aac(6')Ib-cr(5), aadA16(1), oqxA(9), oqxB(9), qnrB66(3),oqxA-like(1), oqxB-like(1), fosA(8), sul2,(9), tet(D)(3), dfrA14(9), catA2(3), catB4(3), tet(A)(1), sul1(3), dfrA5(2), gyrA(3), gyrB(3), parC(3)	IncFIA(HI1) (5), IncFIB(K) (9), IncFII (K) (9), IncR (4), ColRNAI (8), Col(MGD2) (2), IncFIB(pKPHS1) (2), IncFII (2)	NR	cgMLST	WGS	Vitek-2	(Agyepong et al., 2019)
Kenya(5)	2010 to 2015	Urethral or rectal discharge(73)	73	103	103	N. gonorrhoeae(103)	N.gonorrhoeae ST1903(21), N.gonorrhoeae ST1893(29), N.gonorrhoeae ST11366(11), N.gonorrhoeaeST1599(14)	gyrA(1), penA(2), ponA(55), mtrR(2), porB(38), blaTEM(55)	pTetM(100), pblaTEM(57)	NR	cgMLST, WGS	WGS, PCR	Micro tests, MIC test	(Cehovin et al., 2018)
	2007 to 2014	blood samples(15,113), stool(1,856)	16969	1354	303	Salmonella spp(303)	Typhimurium ST313(109), Typhimurium ST19(3), Enteritidis ST11(63), Enteritidis ST6(1), Virchow ST16(4), Heidelberg ST1591), Newport ST188(1), Unknown ST1162(1), Unknown ST1817(2)	ND	ND	ACH (217), AMP(214), CHL(192)	MLST,WGS	WGS	Disc diffusion method	(Akullian et al., 2018)
	2001 and 2011	blood samples(221)	221	189	198	K. pneumoniae(189)	K. pneumoniae ST15(9), K.pneumoniae ST54(9)	blaSHV(171), blaLEN(9), blaOKP(3), blaTEM-1(134), blaCTX-M-15(92), blaOXA(61)	IncHIB-like(25), IncFIB- like(25), ISEcp1(9), Tn3(9), IS26(10),	TET(125), COT(155), AK(7), GEN(125), AMP(198), CEC(110), CAZ(111), CIP(28)	MLST	WGS	MIC	(Henson et al., 2017)
	2009 -2011	Blood(2), stool(6), urine(1)	9	9	9	Salmonella enterica Serotype Typhimurium(9)	Salmonella enterica Serotype Typhimurium ST 313(9)	aadA1(9), strA(9), strB(9), blaTEM-1(9), catA1(9), dhfr1(9), sul1(9), sul2(9)	IncHI2 plasmid pKST313(9), Pslbt IncFII(9), Tn21(9), class 1 integron(2)	CTX(9), AMP(9), CHL(9), SX(9)	WGS	DNA sequencing, WGS	Disk diffusion method	(Kariuki et al., 2015)
	NR	Stool /or rectal swabs	90	90	90	K.pneumoniae(87), K. oxytoca(3)	ND	ampC/blaDHA(1), blaCMY/LAT(1), blaLEN-1(61), blaOKP-A/OKP-B1(10), blaOXA-1(3), blaOXY-1(4), blaSHV family(78), blaTEM family(52), blaCTX-M-1 family(8), blaCTX-M-2(1), aac(3)-III(5), aac(6)-Ib(3), aad(A1/A2)(18), aad(A4)(1), aph(AI)(7), aph3/str(A)(44), aph6/str(B)(47), rmtB(1), mac(A)(29), mac(B)(25), mph(A)/mph(K) family (6), tet(A)(16), tet(B)(9), tet(D)(11), tet(G)(1), arr(2), catA1/cat4 famil…	ND	AMC(18), AS(32), ATM(8), FEP(9), CAZ(2), CTX(2), IMP(1), MEM(1), AK(2), GEN(7), TM(5), TET(33), CIP(1), LEV(2), SX(55)	ND	PCR	Antimicrobial resistance Determinant Microarray (ARDM) v.2,	(Taitt et al., 2017)
Libya (2)	2012 and 2013	urine samples (371)	371	373	277	E.coli(208) , Klebsiella spp.(66)	ND	blaTEM(7), blaOXA(10), blaCTX-M(6)	ND	E.coli: AMP(144), AS(64), KZ(45), FOX(8), CAZ(14), CTX(14), FEP(13), IMP(1), MEM (1), GEN(23), TM(17), CIP(48), LEV(40), NIT(4), SX (77); Klebsiella spp AMP(69), AS(22), KZ(26), FOX(4), CAZ(22), CTX(23), FEP(22), IMP(4), MEM(3), AK(1), GEN(16), TM(9), CIP(12), LEV(9), NIT(21), SX(17)	ND	PCR	VITEK-2	(Abujnah et al., 2015)
	2012 and 2013	Rectal swabs (165)	165	48	48	E. coli (27), K. pneumoniae (11), A. baumannii (4), E.cloacae, P. aeruginosa (3), E. aerogenes (1)	E.coli ST131(9)	blaCTX-M-15(27), blaCTX-M-3(3), blaCTX-M-1494), blaCTX-M-27(2), blaSHV-12(3), blaGES-11(1), blaCTX-M-1(1), blaCTX-M-55(1), blaOXA-48(8), blaOXA-23(3), blaGES-5(2), blaTEM-1(23), blaOXA-9(3), blaOXA-1(17), blaSHV-1(4), blaSHV-28(1), blaSHV-11(2), blaSHV-76(1), qnrS1(4), aac(6′)1b-cr(19), qnrB19(1), qnrB1(2),	ND	NR	PCR typing	PCR	Vitek 2	(Leistner et al., 2015)
Malawi (1)	1996–2014	Blood and CSF	94	94	94	E. coli (94)	E. coli ST1084(1), E. coli ST131(3), E. coli ST167(2), E. coli ST36191), E. coli ST391(4), E. coli ST399(1), E. coli ST448(1), E.coli ST617(1), E.coli ST 648(3), E.coli ST977(1), E.coliST1163(1), E. coli ST12(1), E. coli ST69(1), E. coli ST10(1)	sul2(88), strA(87), strB(87), dfrA(86), blaTEM-1(74), catA(61), sul1(51), tetB(51), aac3-IIa(37), tetA(38), mphA(35), blaCTX-M-15(20), blaOXA-1(20), aac(60)-Ib-cr(15), aph3(4), qnrB1(4), floR(3), blaSCO-1(2), aadA2(2), blaSHV-12(2), catB(2), cmlA1(1), blaOXA-10(1), blaSHV-1(1), qepA(1)	IncFIB(16), IncFII(13), IncHI2(2), IncP(1), IncQ1(5), IncCol(3), IncFIA(13), IncX4(2), IncY(6), IncI2(2), IncX1(3), IncA/C(2)	TR(86), CHL(61), TET(51),	MLST	PCR, WGS	Micro tests	(Musicha et al., 2017)
Mali (1)	2014	Blood (7238)	7238	82	82	E. coli(31), K. pneumoniae(26), Enterobacter cloacae(15), Salmonella Enteritidis(5), Morganella morganii(3), Proteus mirabilis(1), Leclercia adecarboxylata(1)	ND	blaCTX-M-1gr(43), blaSHV-7(3), blaSHV-55(2), blaOXA-181(1)	ND	E. coli AM(30), AMC,(25), PT(3), CTX(22), FEP(20), ER(1), GEN(17), SX(24), OFX(24), TET(29); K. pneumoniae AM(26), AMC(21), PT(5), CTX(20), FEP(20), GEN(19), AK(2), SX(23), OFX(10), TET(14) E.cloacae AM(15), AMC(15), PT(1), CTX(9), FEP(9), GEN(7), SX(8), OFX(8), TET(8)	REP- PCR	PCR	VITEK12	(Sangare et al., 2017)
Morocco (1)	2013	Urine, vaginal swabs, peripheral swabs, blood	349	20	20	K.pneumoniae(20)	K.pneumoniae ST466(20)	blaCTX-M-15(20)	IncFII(20)	AMP(20), CIP(4), TET(7), SX(4), CTX(1), GEN(1)	MLST, REP-PCR	M-PCR, Southern blot	disk diffusion method,	(Ballen et al., 2015)
Mozambique (1)	2016	Stool samples	275	77	77	E. coli(56), Klebsiella spp(21)	ND	blaTEM(44), blaDHA(24), blaMOX(17), blaFOX(12), blaCMY(11), blaCTX, blaCTX-M, blaCTX-M-15(14), blaCTX-M-55(3), blaCTX-M-3(1), blaCTX-M-186(1), blaAmpC(6)	ND	E.coli: CTX(35), CAZ(25), GEN (5), FOX(16), TET(23), SXT(22), CIP(13), Klebsiella spp: CTX(21), CAZ(9), GEN(9), FOX(7), TET(16), SXT(16), CIP(6)	ND	PCR and Sequencing	Micro Tests, MIC	(Chirindze et al., 2018)
Niger (2)	2014 to 2016	Stool(49), urinary tract(134), pus(7), blood(4), vaginal swabs(1)	195	195	195	E. coli(195)	ND	blaTEM(137), blaSHV(8), blaOXA-1(62), blaCTX-M(84)	ND	NR		PCR	Micro Tests, MIC	(Fody et al., 2018)
	2015	CSF	102	102	102	N. meningitidis Serogroup C(81), N. meningitidis Serogroup W(21)	N. meningitidis ST-10217(81), N. meningitidis ST-11(21)	gyrA(14), penA(25), rpoB(28)	ND	NR	MLST	PCR, WGS	ND	(Kretz et al., 2016)
Nigeria (9)	NR	Urinary tract, upper respiratory tract, gastrointestinal tract, ear swab, eye swab, and blood	51	51	51	K.pneumonia(28), E. Coli(3), E.cloacae(1), E. aerogenes(1), Proteus mirabilis(5), Providencia rettgeri(4), P. stuartii(1), Serratia liquefaciens(1), S. odorifera(6), Acinetobacter baumannii(1)	ND	AcrA(6), AcrB(6), blaCTX-M(4), blaTEM(2)	ND	AM(44), CTX(7), CIP(5), TET(28), COT(25), NE(2), POB (9), CHL(15)	ND	RAPD-PCR detection	MIC test	(Adeluola et al., 2018)
	2011	Wound(47), ear(24), vaginal swabs(4), urine(23), sputum(1), peritoneal effluents(2), finger abscesses(1), pus and stool(3), eye exudate(2)	107	108	108	Proteus mirabilis(108)	ND	blaTEM-1(22), blaCTX-M-15(4), blaTEM, blaCTX-M, aac(6’)-Ib(3), aac(6’)-Ib-cr(21), qnrA(22), aadA1(1), aadA1-qacH(1), aadB-aadA2(1), aadA5(1), dfrA7(1), dfrA15(2), dfrA17(7), dfrA17-aadA5	ISEcp1, IntI1(90), IntI2(64)	SX(80), AM(70), NAL(58), CTX(36), GEN(29), CAZ(17), AMC(17), ATM(16), CIP(15), FOX(7), AK(5), IMP(2)	ND	PCR	Micro Tests, MIC	(Alabi et al., 2017)
	2008 and 2011	Stool samples(134)	134	1098	1098	E.coli(1098)	E. coli ST69 (9)	aadA1(96), aadA2(75), aadA5(59), dfrA15(10), dfrA5, dfrA7, dfrA1(102), dfrA17(14), dfrA12(12), aadB94), satA, sat1(25)	IncFIB/Y(169), IncFIA(183), IncP(83) Int1(410), Int2(410)	TET(1025), TR(947), SUL(1038), AMP(1014), CIP(94), STR(1050), NAL(540), CHL(576)	MLST	PCR	Micro tests, MIC by disc diffusion method	(Odetoyin et al., 2017)
	2013 to 2015	Wound swab/biopsy(103), Ear swab(32), urine(27), blood culture(20), eye swab(10), sputum(5), nasal swab(2) and bone tissue(1)	200	200	200	P. aeruginosa(200)	ND	blaVIM‑1(5)	ND	MEM(44), IMP(17), CO(32), CAZ(102), FEP(31), AK(30), GEN(60), CIP(62), PI(10), ATM(34)	ND	PCR	Micro tests, AST	(Zubair and Iregbu, 2018)
	2016	Clinical samples (blood)	7	7	7	Klebsiella spp(7)	K.quasipneumoniae subsp.similipneumoniae ST476(6), K.quasipneumoniae subsp.similipneumoniae ST1031(1)	blaCTX-M-15 (5), blaNDM-5(5), blaOKP-B-6(5), blaOXA-1(5), blaTEM-1(5), aac(6’)-Ib-cr(5), bleMBL(5), qnrB1(5), sul2(5)	IncX3(7)	IMP(7), MEM(7), ER(7), CHL(1)	MLST	WGS, PCR		(Brinkac et al., 2019)
	2012 and 2013	Urine(394), stool (136 )	530	247	247	E.coli (247)	E. coli ST 120(2), E. coli ST410(5), E.coli ST131(4), E. coli ST450(3), E. coli ST1284(2), E. coli ST155(3), E. coli ST275(1), E. coli ST2249(1), E. coli ST1959(1), E. coli ST493(1), E. coli ST73(2), E. coli ST4550(1), E. coli ST205(1), E. coli ST131(4), E. coli ST12(1), E. coli ST210(1), E. coli ST744(1), E. coli ST761(1), E. coli ST542(2), E. coli ST569(1), E. coli ST4143(2), E. coli ST4604(1),…	ND	ND	AMP(146), AS(57), ATM(19), KZ(37), FEP(4), CAZ(6), FOX(9), CFP(20), CTX(22), CFX(20), CEP(27), CIP(32), ER(3), GEN(19), MEM(4), TET(182), AC(11), TG(5), TM(13), SX(151)	MLST, PFGE	PCR	VITEK®2 System, MIC method	(Adenipekun et al., 2016)
	2015	Urine(6), Endocervical swab(1), Peritoneal fluid(1), Unidentified source(1)	9	9	9	K.pneumoniae spp(4), E.cloaca(4), E.coli(1)	K.pneumoniae ST11(1), K.pneumoniae ST15(2), , K.pneumoniae ST340(1), E.cloaca ST78(4), E.coli ST1408(1)	aac(6’)lb-cr(3), aac(3')-lla(4), strA(3), aadA1(3), strB(3), blaTEM-1B(3), blaCTX-M-15(4), blaSHV-11(2), blaOXA-181(1), blaOXA-1(3), mph(A)(1), catA1(1), catB3(3), qnrS1(1), qnrB2(2), oqxA(4), oqxB(4), sul1(4), tet(A)(4), dfrA15(1), aac(3)-lla(3), aacA4(2), aph(3’)-Vla(2), armA(2), aadA2(3), blaSHV-28(2), blaNDM-1(2), msr(E)(2), mphE(2), qnrB1(3), dfrA12(2), blaOXA-48(6), tet(D)(1), dfrA14(3), bl…	IncFIB(Mar)(8), ColKP3(1), IncX3(1), IncFII(K)(1), IncFIB(K)(3) IncR(5), Col(BS512)(2), IncFIB(pKPHS1)(2), IncFII(2), IncFIA(HI1)(2), IncHI1B(2), IncL/M(pOXA-48)(6), Col3M(1)	K.pneumonia MEM(4), ER(4), CO(4) E.cloaca MEM(4), ER(4), CO(4) E.coli MEM(1), ER(1), CO(1)	MLST	WGS		(Jesumirhewe et al., 2017)
	2010	(urine(21), wound swab(11), pus(6), ear swab(5), throat swab(3), blood(3), tracheal aspirate(2), HVS(2), leg ulcer(1)	54	54	54	P.aeruginosa(54)	ND	aac (6′)-I(17), ant(2’’)-1(16)	ND	AK(22), GEN(45), CRN(45), PIP(40), CAZ(14), CTX(49), CTX(54), CIP(36), LEV(31)	ND	PCR	Disc diffusion Method	(Odumosu et al., 2015)
	2011	Urine, wound swabs, blood culture and respiratory secretions	73	73	38	E. coli(21), K. pneumoniae(12), P. mirabilis(3), M. morganii(1), C. freundii(1)	ND	blaCTX-M-15(30), blaTEM-1(29), blaSHV(6)	ISEcp1(30)	E. coli: ER(2); K. pneumoniae: ER(1)	PFGE	PCR	VITEK-2, MIC by E-test	(Raji et al., 2015)
São Tomé and Príncipe (1)	2018	Rectal swabs(50)	50	36	34	E. coli(30), K.pneumoniae(4)	E. coli ST167(7), E. coli ST1408(7), E. coli ST1163(7), E. coli ST410(7); K. pneumoniae ST18(1), K. pneumoniae ST3346(1), K. pneumoniae ST1035(1), K. pneumoniae ST3347(1)	blaOXA-181(26), blaTEM-1(30), blaCTX-M-15(18), rmtB(8), mcr-1(1)	IncX3(34), IncX4(1), ISKpn19 (26)	NR	PFGE, MLST	PCR	Micro tests, AST	(Poirel et al., 2018)
Senegal (2)	2007 to 2008	Blood(226), CSF(16)	242	88	69	K.pneumoniae(39), E. cloacae(15), E. aerogenes(1), E.coli(9), Cirobacter koseri(1), Serratia liquefacienx(2), Serratia marcescens(2), P.aeruginosa(4), A.baumanii(1), Morganella morganii(1)	NR	blaTEM(28), blaSHV(34), blaCTX-M-15(33), blaCTX-M(3), blaAmpC(2), aac-(6)’-Ib-cr(34), qnrB(34), qnrS(3)	ND	K.pneumonia: Third-generation cephalosporin (3GC) (33); E. cloacae: 3GC(15); E. coli 3GC(4); Serratia liquefasciens 3GC(2); E. aerogenes 3GC(1)	ND	PCR	Micro Tests, MIC, disck difusion	(Breurec et al., 2016)
	2011	Stool samples(16)	16	17	17	Salmonella enterica serovar Grumpensis(17)	NR	blaTEM-1(5), blaSHV-1(13), aadA1(13), blaOXA-1(8), blaCTX-M-109(8), gyrA(8), gyrB(9), parC(1), pare(14), qnrA(17),qnrB(13), qnrS(10), tet(A)(11)	IntI1(13)	AMP(10), TIC(10), CFN(10), FOX(10), CFX(10), CAZ(10), ATM(10), NAL(10), NOR(10), CIP(10), TM(10), GEN(10), TET(10), SX(10)	PFGE	PCR and Sequencing	Disc diffusion method	(Diop et al., 2016)
Sierra Leone (2)	NR	Urine (70)	70	70	70	Citrobacter freundii(22), Enterobacter sp./Leclercia sp(4), E. coli(13), K. pneumoniae(17), E.cloacae(16), Escherichia hermannii(1), Pantoea dispersa(1)	ND	aac(6')-Ib-cr(28), GyrA(45), ParC(45), qepA1(1), qnrB1a(6), qnrB1d(10), qnrB6(9), qnrB12(3), qnrB81(1), qnrB82(1), qnrB(19), qnrS1(14), qepA1(3), oqxAB(18),	ND	Citrobacter freundii: NAL(22), CIP(22), MOX(21); Enterobacter sp./Leclercia sp: NAL(4), CIP(4), MOX(1); E. coli: NAL(8), CIP(3), MOX(3); K.pneumoniae: NAL(9), CIP(6), MOX(5); Enterobacter cloacae: NAL(1), MOX(3)	ND	PCR		(Leski et al., 2016a)
	2013 and 2014	Urine(93)	93	70	70	Citrobacter freundii(22), Enterobacter sp./Leclercia sp(4), Escherichia hermannii(1), E.cloacae(15), K.pneumoniae(15), E. coli(13)	ND	blaCTX-M(47)	ND	Citrobacter freundii: ATM(21), CAZ(15), CIP(22), CHL(15), DOC(17), SUZ(22), GEN(22), KAN(10), AS(19), Enterobacter sp./Leclercia sp. ATM(2), CAZ(3), CIP(3), IMP(2), CHL(4), DOC(1), SUZ(4), GEN(4), KAN(2), Escherichia hermannii :ATM(1), CAZ(1), CHL(1), SUZ(1), GEN(1), AS(1), Enterobacter cloacae: ATM(7), CAZ(5), CIP(1), CHL(14), DOC(1), SUZ(15), GEN(14), KAN(4), AS(7); K.pneumoniae: ATM(3), CAZ(3)…	ND	PCR	Disk diffusion method,	(Leski et al., 2016b)
South Africa (24)	2013	Wound (1), Sputum(10), urine(1), central venous catheter (2), endotracheal aspirate(1), pus swab(1), Nasal swab(1)	17	17	17	P.aeruginosa(17)	ND	blaGES-2(10), blaVIM-2(4), blaOXA-21(1), blaGES-2+blaVIM-2(3), blaOXA-21+ blaVIM-2(1)	ND	ATM(16), PIP(16), IMP(15), TIC(15), MEM(14), CAZ(13), PT(13), CIP(14), AK(5)	REP-PCR	PCR	Micro tests, MIC determination,	(Adjei et al., 2018)
	2011 to 2012	Sputum (16), blood(12), urine(5), pus(2), broncho-alveolar lavage(2), pleural Fluid(1)	38	38	38	K. pneumoniae(28), E. cloacae(5), K.oxytoca(2), Serratia marcescens(2), Citrobacter amalonaticus(1)	NR	blaNDM-1(28)	ND	ND	PFGE	RT-PCR,		(de Jager et al., 2015)
	2017	Tissue, blood, urine, intravenous catheters, and sputum	45	43	31	K. pneumoniae(8), E. aerogenes(4), E. cloacae(3), P. aeruginosa(8), A. baumannii(8)	ND	blaAmpC(10), blaTEM(7), blaSHV(13), bla CTX-M-1(22), blaCTX-M-9(28), blaCTX-M-gp 8/25(11), blaIMP(2), blaVIM(5), blaKPC(8), blaOXA-1-like(9)	ND	AMP(31), FOX(25), CFX(31), CTX(30), CAZ(24), MEM(13), IMP(14), ER(9), AK(14), GEN(22), CIP(20), TG(17), NIT(25), CO(5),		RT-PCR, Multiplex-PCR	Micro Tests, MIC	(Founou et al., 2018c)
	2012	Stools or rectal swab (340)	340	8	8	K. pneumoniae(7), K. oxytoca(1)	K. pneumoniae ST14(2)	blaOXA-181(8), blaCTX-M-15(8), blaSHV(7), blaTEM(8)	NR	K. pneumoniae AMP(7),COA(7), CFX(7), FOX(7), CTX(7), CAZ(7), FEP(7), GEN(7), AK(7), TG(7), SXT(7), NAL(7), CIP(7) K. oxytoca AMP(1), COA(1), CFX(1), FOX(1), CTX(1), CAZ(1), FEP(1), GEN(1), AK(1), TG(1), SXT(1), NAL(1), CIP(1)	PFGE, MLST	PCR	Micro tests, AST with disk diffusion method	(Jacobson et al., 2015)
	2013 to 2014	NR	141	141	141	A. baumannii(141)	A. baumannii ST106(39), A. baumannii ST229(7), A. baumannii ST848(11), A. baumannii ST258(1), A. baumannii ST502(18), A. baumannii ST339(16), A. baumannii ST1552(16), A. baumannii ST208(8)	blaOXA-51-like(23), blaOXA-23-like(69), blaOXA-58-like(3), blaTEM(24)	ISAbaI(133)	CAZ(127), FEP(114), IMP(125), MEM(123), GEN(105), CIP(95), SX(129), CO(2)	PFGE, MLST	Multiplex-PCR	Micro tests,	(Jacobson et al., 2015)(Lowe et al., 2018)
	2013	Urine(4), sputum(39), blood(11)	54	94	94	A. baumannii(94)	A. baumannii ST106(3), A. baumannii ST258(1), A. baumannii ST339(3), A. baumannii ST502(1), A. baumannii ST758(4), A. baumannii ST848(2)	blaOXA-51(93), blaOXA-23(72)	NR	AMP(94), AM(94), CFX(94), CFA (94), FOX(94), CTX(94), NIT(94), IMP(81), MEM(81), FEP(85), CAZ(84)	PFGE, MLST	Multiplex-PCR	Micro tests, MIC with VITEK,	(Lowings et al., 2015)
	2012 to 2013	Sputum samples(14)	14	20	20	P. aeruginosa(15), E.cloacae(2), K. pneumoniae(1), Burkholderia cepacia(1), Stenotrophomonas maltophilia(1)	ND	blaTEM-63(7), blaCMY-2(7), blaCTX-M-37(12), blaNDM-1(14), blaTEM-205(1), blaTEM-213(1), blaSHV-12(1)	ND	NR	ND	PCR and sequencing	Micro tests, MIC with VITEK 2,	(Mhlongo et al., 2015)
	2016	Urine(17), superficial abdominal swab(1) superficial skin swab(1), sputum(2)	21	21	21	E. coli(14), K. oxytoca(1), K. pneumonia(6)	ND	mcr-1(15)	ND	E.coli: SX(9), CIP(5), AMP(5), CTX(1); K.pneumoniae; SX(2),AMP(2), AMC(2), CIP(2), CEC(2), FOX(1), CTX(2), CAZ(2), FEP(2), GEN(2),AK(1), TPZ(1), ER(1), IMP(1), MEM(1)	ND	PCR	Micro tests, MIC by E-test® strips,	(Newton-Foot et al., 2017)
	2012 and 2013	Urine(19), pus(1), art line(1), blood(3), Sputum(4), Pus swab(2), Catheter tip(2), Abdominal swab(2), Tracheal fluid(3), Blood culture(1), CVP Tip(3), CVCTip(1)	42	82	48	K. pneumoniae(21), Serratia marcescens(12), Enterobacter spp(10), Citrobacter freundii(3), Klebsiella michiganensis(1), E. coli(1)	K. pneumoniae ST101(14), K. pneumoniae ST1478(1), K. pneumoniae ST2017(3), K. pneumoniae ST2016(1), K. pneumoniae ST323(1), K. pneumoniae ST14(1)	aac(6’)-ib-cr(28), QnrS1(7), QnrB1(6), QnrB49(4), QnrB66(2), QnrB2(1), QnrB9(1), QnrB38(1), oqxA(20), oqxB(43) gyrA(24), gyrB(22),ParC(22), parE(10)	ND	NR	MLST	WGS	Micro tests, AST,	(Sekyere and Amoako, 2017)
	2012 to 2015	Blood(257), urine(171), swabs(87), body fluid(59), catheter(35), sputum(30), [tissue, stool, CSF, bone marrow, respiratory tract](6), known (212)	857	1193	812	Klebsiella spp(580)., Enterobacter spp(101), Serratia marcescens(63), E.coli(35), Citrobacter spp(32), Providencia spp(24)., Morganella morganii(3), Raoultella spp(3)	NR	blaNDM(469), blaOXA-48(219), blaVIM(89), blaIMP(35), blaGES(18), blaKPC(11)	NR	NR		PCR	Micro tests, AST, VITEK	(Singh-Moodley and Perovic, 2016)
	2014 to 2015	Blood	956	669	669	P.aeruginosa(669)	ND	blaNDM(4), blaOXA-48(3), blaVIM(81), blaGES(6), OprD deletion(1), MexAB-OprM(223), MexCD-OprJ(202), MexXY-OprM(197), MexEF-OprN(219)	ND	IMP(210), MEM(211), DOR(155), PIP(181), CAZ(156), FEP(175), ATM(174), CIP(199), LEV(202), AK(147), GEN(220), TM(190)	ND	PCR	Micro tests, AST	(Singh-Moodley et al., 2018)
	2013 to 2014	Sterile sites(blood cultures, CSF), ETA, pus, catheterized urine and catheter tip	60	60	60	Acinetobacter spp(60)	ND	blaOXA-23(18)	ND	CAZ(18), CIP(18), PT(18), IMP(18), MEM(18), AK(4)	ND	PCR	Micro tests, AST, VITEK, MIC	(Swe-Han et al., 2017)
	NR	Clinical samples (Faeces)(1)	1	1	1	Klebsiella michiganensis(1)	K. michiganenesis ST29(1)	aph(6)-1d(1), aadA1(1), aadA2(1), rmtC(1), strA(1), aph(3ʹ)-1a(1), aac(6ʹ)-Ib-cr(1), blaNDM-1(1), blaSHV-12(1), blaOXA-181(1), blaOXY-5-1(1), oqxA(1), oqxB(1), QnrS1(1), fosA(1), catA2(1), ARR-3(1), sul1(1), sul2(1), dfrA14(1), MATE(1), MFS(1), emrA(1), emrB(1), macA(1), macB(1)	ColRNAI(1), ColKP3(1), IncFIB[(K) (1); K17:A-:B36(1),IncFIB(pB171(1)),IncFII(1), IncFII(Yp) (1), IncHI2 (ST-1) (1), IncHI2A (ST-1) (1), IncN (ST-7) (1), IncU(1), IncX3(1), RepA(1)	AMP(1), FOX(1), CTX(1), CAZ(1), IMP(1), MEM(1), GEN(1), AK(1), CIP(1), OFX(1), TR(1)	WGS	WGS	MIC test	(Founou et al., 2018b)
	2017	Clinical samples (Rectal swabs)(159)	159	159	159	K. pneumonia(159)	K.pneumonia-ST152(4), K.pneumonia-ST983(2), K.pneumonia-ST432(1), K.pneumonia-ST17(1), K.pneumonia-ST607(1)	aadAI6(9), aadAI6/aadA10(3), aac(6′)Ib-cr(9), aac(3')-IIa(9), aac(3')-IId(1), aph(6)Id(5), blaSHV-1(8), blaTEM-1B(9), blaCTXM-15(9), blaOXA-1(4), fosA(9), ARR-3(6), aph(3′)-Ib(9) sul1(9), sul2(9), tetA(9), tetB(9), tetD(9), dfrA14(9), dfrA27(9), catA1(9), catB4(9), oqxA(9), oqxB(9), blaSHV-1191), blaSCO-1(1), blaSHV-60(1), blaCTX-M-14(1), blaTEM-1b(8), qnrB6(5), qnrB54(1), fosA2(2), tet(C)(6), df…	ColRNAI(6), FIA(pBK30683)(2), IncFIB(K)(9), IncFII(K)(6), IncR(2), IncF(II)(1), IncFIB(pKPHS1)(1), IncN(1), IncQ1(1), ColpVC91), IncN (ST-5), IntIPac(1)	CTX(159)	cgMLST	WGS,	MIC test	(Founou et al., 2019)
	2007 to 2014	Clinical samples (urogenital discharge)(526)	526	266	266	Mycoplasma genitalium(266)	ND	gyrA(266), parC(266)	ND	ND	ND	Real-TM PCR		(Muller et al., 2019)
	NR	Stool samples(65)	65	87	87	E. coli(87)	ND	blaTEM-1(39), blaCTX-M-14(2)	ND	AMP(41), AM(41), CTX(2), CA(1), NAL(5), TR (47), SLF(47), CHL(9), TET(39), AZA(10)	ND	PCR	Disc diffusion method,	(DeFrancesco et al., 2017)
	2012	Clinical samples(1)	1	1	1	K.pneumoniae(1)	K.pneumoniae Kp75(1)	PhoP(1)	ND	IMP(1), MEM(1), ER(1), CHL(1), FLQ(1), GEN(1), TET(1), TM(1), RI(1), NIT(1), CO(1)	ND	qRT-PCR, sequencing	E-test	(Jayol et al., 2015)
	2010 - 2015	Peritoneal swab(3), blood(6), pleural fluid(1), burn tissue swab(1)	11	11	10	K. pneumoniae(9), E.coli(1)	ND	BlaNDM(4), blaGES(1)	ND	ER(10)	ND	PCR	MICs	(Malande et al., 2016)
	2014 to 2015	Blood(1), urine(4), wound swab(1), pus(1)	7	7	7	E.coli(7)	E.coli ST10(1), E.coli ST1007(1), E.coli ST624(1), E.coli ST57(1), E.coli ST101(1), E.coli ST226(1)	blaCTX-M-55(2), blaCMY-2(1), blaTEM-1(2)	IncHI2(1), IncI2(4), IncX4(1)	CIP(6), TET(6), SX(7), CHL(4),FL(1), KAN(3), FOS(2), TM(2)	PFGE	PCR	MICs	(Poirel et al., 2016)
	2013 to 2014	Faecal samples(72)	72	72	72	C. jejuni(54), C. coli(18)	ND	gyrA, tet(O)(24), cmeB(13)	ND	C. jejuni: CIP(11), GA (3), ERT(17), AZA(36), TET(14); C. coli: CIP(6), GA(3), ERT(7), AZA(14), TET(10)	ND	PCR	MICs	(Shobo et al., 2016)
	*(2016)	cryopreserved samples(100)	100	83	83	C.jejuni(41), C.coli(42)	ND	blaOXA-61(48), tet(O)(46), gyrA(41),	ND	ND	ND	PCR	Micro tests	(Reddy and Zishiri, 2017)
	*(2014)	NR	20	20	20	Salmonella spp(20)	ND	tet(A)(21), tet(B)(19), Sul1(22), Sul2(22), ant(3”)-la(16), pse-1(10)	ND	AMP(3), AM(6), ERT(6), KAN(1), STR(4), SX(3), TET(2), TR(4)	ND	PCR	Micro tests, AST	(Zishiri et al., 2016)
Tanzania (7)	2010 to 2011	Stools(207)	207	284	284	E. coli(129), K. pneumoniae (139), K. oxytoca (2), E. cloacae (11), P. mirabilis(1), Citrobacter spp(2)	ND	blaCTX-M-15(134), blaAmpC, blaCMY-2, blaCTX-M-14(2), blaSHV(3), blaSHV-5/12 like(4)	ND	E. coli: ATM(126), FEP(126), CTX(128), FOX(20), CAZ(125), CHL(54), CIP(81), DOC(104), GEN(100), PT(59), SX(127); K. pneumoniae: ATM(138), FEP(137), CTX(139), FOX(2), CAZ(136), CHL(99), CIP(24), DOC(35), FOS(2), GEN(129), PT(117), TG(10), SX(137); K. oxytoca: ATM(2), FEP(2), CTX(2), CAZ(2), CHL(2), CIP(2), GEN(2), PT(2), SX(2); E. cloacae complex: ATM(11), FEP(10), CTX(11), FOX(11), CAZ(11), CHL(9…	ND	RT-PCR and Sequencing	Micro tests, AST	(Tellevik et al., 2016)
	NR	Faecal samples from human (50)	50	50	50	E.coli(50)	E.coli ST-1139(1), E.coli ST-617(1), E.coli ST-3202(1), E.coli ST-59(1), E.coli ST-4741(1), E.coli ST-181(1)	sul2(4), dfrA8(2), sul1(1), dfrA17(1), dfrA14(1), tet(B)(2), tet(A)(1), blaTEM-1B(4), blaOXA-1(1), QnrS1(1), catB3(1), aac(6’)lb-cr(1), aac(3')-lld(1), aadA1(1), aadA5(1)	IncFIB(6), ColRNAI(7), IncFIA(3), Col(BS512)(3), IncFIC(II)(1), InQ1(1), IncFII(pcoo)(2), IncFII(29)(2), IncB/O/K/Z(2), Col156(1), IncFIB(pB171)(1), IncFIB(K), IncFIA(HI1)(1), InQ2(1), IncFII(pSE11)(1), IncX4(1), IncX1(1), IncR(1), IncI1(1), Col(MP18)(1), Col8282(1), Col(MG828)(1)	TET(20), GEN(3), SX (25), AMP(23),CHL(3), CIP (2), CTX (10), CF(1), AC (5)	MLST	PCR	Disk diffusion method, VITEK1MS ROU	(Madoshi et al., 2016)
	2004 and 2005	Urine	172	172	172	E. coli(110), K. pneumoniae(27), E. cloacae(11), C. freundii(9), M. morganii(7), P. mirabilis(7), P. rettgeri(1)	ND	blaCTX-M-15(30), blaSHV-12(3)	ND	E. coli: AMC(14), CTX(1), CHL(40), CIP(39), DOC(85), GEN(29), NAL(49), NIT(15), SX (83); K. pneumoniae: AMC(8), CHL(17), CIP(10), DOC(14), GEN(12), NAL(11), NIT(13), SX(19); E. cloacae: AMC(4),CHL(6), CIP(5), DOC(8), GEN(3), NAL(6), NIT(8), SX(6); C. freundii: AMC(3), CHL(3), CIP(2), DOC(4), GEN(3), NAL(4), NIT(3), SX(3); P. mirabilis: CHL(5), CIP(5), DOC(5), GEN(5), NAL(5), NIT(5), SX(5); M. mor…	ND	PCR	Disk diffusion method	(Manyahi et al., 2017)
	2015	stool sample (34)	34	36	36	E. coli(30), K. pneumoniae(6)	E. coli ST131(5), E. coli ST10(3), E. coli ST448(3), E. coli ST617(3); K.pheumonia ST1(3), K.pheumonia ST261(2), K.pheumonia ST54(1)	blaCTX-M-15(27), blaCTX-M-9(7), blaCTX-M-55(2), blaTEM-1(25), blaSHV-1(3), blaSHV-11(3)	ND	E. coli: CIP(21), GEN(10), MOX(24), PT(30), TET(30), SX(30); K. pneumoniae: CIP(4), GEN(6), MOX(6), PT(6), TET(6), TG(4), SX(6)	MLST	PCR	VITEK1-2, MIC	(Moremi et al., 2017)
	2010 to 2011	Blood(3), Pus(5)	8	8	8	P. aeruginosa (8)	P. aeruginosa ST244(6), P. aeruginosa ST640(2)	blaVIM-2(8)	TniC Integron(8)	NR	PFGE	PCR,	E-test,	(Moyo et al., 2015)
	2014	stool specimens (334)	334	334	334	E. coli (270), K. pneumoniae(53), Enterobacter spp(4), P.mirabilis(5), Proteus vulgaris(2)	E. coli ST648(3), E. coli ST4450(1), E. coli ST2852(2), E. coli ST617(2), E. coli ST38(3), E. coli ST131(6), E. coli ST205(1), E. coli ST44(2)	blaCTX-M-15(25), blaOXA-1(17), blaTEM-1B(14), adA5(16), aac(6’)Ib-cr(17), aac(3')-IIa(14), aadA5, qnrS1(6), strA(19), strB(19), aac(3)-IId(4), aadA1(5)	IncFIA(15), IncFIB(17), IncFII(18), IncY(6), IncQ1(3)	TET(163), CIP(43), GEN(48), SXT(216)	MLST	PCR, WGS	Disc approx. mation Method,	(Mshana et al., 2016)
	2013 and 2015	Sputum(122), wound or pus swab (286), stool(56), blood(126)	590	377	287	Proteus spp(48), E. coli(44), Pseudomonas spp(40), klebsiella spp(38)	ND	blaCTX-M(39)	ND	ND	ND	WGS, PCR,		(Sonda et al., 2018)
Tunisia (6)	2004 to 2012	Urine(77), blood(20), pus(16)	113	113	113	E. coli(113)	E. coli 4836, E. coli HB101	blaCTX-M-15(46)	ISEcp1(46), IS26(22)	NR	PFGE, MLST	PCR and Sequencing,	double-disk synergy test	(Ayari et al., 2017)
	2007 and 2008	Blood (4) and cutaneous wound (3)	7	9	9	P.aeruginosa(9)	ND	blaVIM-2(9), aadB(1), arr-6(2), qnrVC1(2), blaOXA-2(1), aadA1(1)	qnrVC1 integron(9)	ND	PFGE	PCR and DNA sequencing	Disc diffusion method,	(Belotti et al., 2015)
	2006 to 2009	Blood, urine, catheter	107	107	107	E.col(36)i, K.pneumoniae(58), Proteus mirabilis(13)	K. pneumoniae ST218(3), K. pneumoniae ST11(1), E.coli ST131(2)	blaAMPC(78), blaACC(23), blaDHA(6), blaEBC(5), blaFOX-3(13), blaMOX-2(11), blaCMY-4(12), blaCMY-16, blaTEM-1(10), blaOXA-1(2)	Inc A/C(5), Inc FIA(7), Inc FIB(3), IncQ(4), IncFIIK(4)	NR	MLST	PCR	Disc diffusion method	(Cherif et al., 2016)
	2012 to 2016	Urine(9), blood(2), superficial pus(1), catheter(1)	13	13	13	K.pneumoniae(13)	K.pneumoniae ST11(2), K.pneumoniae ST15(4), K.pneumoniae ST101(5), K.pneumoniae ST147(1), K.pneumoniae ST392(1)	blaOXA-10(1), blaSHV-11(3), blaTEM-1(11), blaSHV-28(4), blaCTX-M-14b(1), blaOXA-1(11), blaOXA-9(5), blaSHV-1(9), blaCTX-M-15(10), blaOXA-204(1), blaOXA-48(5), blaNDM-1(1), aac(6)Ib-cr(14), aph(3)-Ib(4), aph(6)-Id(5), aac(3)-IIa(10), fosA(13), qnr-like, oqxAB(13), qnrB58(1), aadA1(7), aacA4(3), catB3(11), tet(D)(4), dfrA14(9), aadA2(1), aph(3)-VIb(1), aac(6)-Ib(3), mph(A)(4) ,cmlA1(1), floR(2), su…	IncFIB(K)(9), IncFIA(HI1)(7), IncL/M(pOXA-48)(5), IncFII(K)(10), IncR(10), IncFIA(HI1), IncFII(K), IncN(2), IncFII(2), IncHI1B(2), IncA/C2(1), IncL/M(pMU407)(1),	NR	MLST	PCR, WGS	Disk diffusion method	(Jaidane et al., 2018)
	2009 and 2013	Stool and blood(2)	2	2	2	S. enterica serotype Kentucky(2)	S.enterica serotype Kentucky ST198(2)	blaOXA-48(1), blaOXA-204(1), blaCMY-4(1), mph(A)(1), ParC(2), gyrA(2)	Int1(1)	AM(2), TIC(2), PIP(2), AMC(2), AC(2), PT(2), CFO(2), CD(2), STR(2), SP(2), GEN(2), SUL(2), TR(2), SX(2), TET(2), NAL(2), CIP(2), CTX(1), AZA(1), TM(1),	MLST, PFGE	PCR	Disc diffusion	(Ktari et al., 2015)
	2011	rectal swabs(72)	72	72	72	K.pneumoniae(48), E. coli(18), Serratia marcescens(2), E. cloacae(1), E.aerogenesa(1), K.oxytoca(1), Citrobacter freundii(1)	K.pneumoniae ST39(47), K.pneumoniae ST4(1), E.coli ST131(16), E.coli ST69(2)	blaCTX-M-15(72)	F replicon [IncFIIAs(64), IncL/M(6), IncFIA(2), IncFIB(2), IncFIC(1)]	CTX(72)	PFGE	PCR	VITEK 2, MIC by dilution method	(Lahlaoui et al., 2015)
Tunisian and Libyan (1)	*(2014 and 2015)	Tracheal swab(87)	87	87	87	E. coli(51), K. pneumoniae(36)	K. pneumoniae ST 101(7), K. pneumoniae ST29(1), K. pneumoniae ST1065(1), K. pneumoniae ST 969(1), K. pneumoniae ST 17(1), K. pneumoniae ST 111(1), K. pneumoniae ST 1657(1), K. pneumoniae ST1112(1), K. pneumoniae ST100(1), K. pneumoniae ST1949(1), K. pneumoniae ST1950(1), K. pneumoniae ST1951(1), K. pneumoniae ST20(1), K. pneumoniae ST 414(1), K. pneumoniae ST 1322(2)	blaCTX-M-15(47), blaTEM-1(31), blaSHV-11(6), blaSHV-28(3), blaSHV-38(1), blaSHV-187(1), blaSHV-132(2), blaSHV-1(2), blaOXA-48(10), blaSHV-26(1)	ND	E.coli: CAZ(51), CTX(51), AMC(51), CTX(38), AM(50), ATM(24), ER(11), IMP(11), GEN(22), AK(12), CIP(42), NAL(41), NIT(7), FOX(9),TS (39); K.pneumoniae: CAZ(33), CTX(35), AMC(35), CTX(35), AM(36), ATM(46), ER(8), IMP(8), GEN(24), AK(23), CIP(30), NAL(32), NIT(33), FOX(15),TS(32)	MLST	PCR	Disk diffusion method	(Mathlouthi et al., 2016)
Uganda (1)	2013 and 2014	(blood(14), cervical swab(7), ear swab(2), endometrial aspirate(5), product of conception(1), pus swab(70), rectal swab(4), sputum(11), tracheal aspirate(11), urine(67), Vaginal swab(2), wound biopsy(1), Amniotic fluid(1)	196	196	196	E. coli(84), Enterobacter Spp(11), K. oxytoca(4), K. pneumoniae(78), Pantoea agglomerans(1), Proteus mirabilis(6), Proteus Vulgaris(3), Salmonella spp(1) Serratia marcescens(2), Citrobacter freundii(8)	ND	blaNDM-1(5), blaVIM(21), blaKPC(10), blaOXA-48(19), blaIMP(12)	ND	Citrobacter freundii: AC(8), SX(8), TE(6), PT(6), FOX(5), FEP(7), CTX(8), CAZ(7), CTX(8), MEM(1); `Enterobacter spp.: AC(9), SX(9), TE(6), PT(8), FOX(8), FEP(9), CTX(9), CAZ(9), CTX(9), MEM(5); E. coli: AC(84), SX(83), TE(77), PT(64), FOX(57), FEP(83), CTX(84), CAZ(84), CTX(84), MEM(7); Klebsiella oxytoca: AC(3), SX (4), TE(4), PT(3), FOX(3), FEP(4), CTX(4), CAZ(3), CTX(4); Klebsiella pneumonia: …	ND	PCR	Disk diffusion method	(Okoche et al., 2015)
Zambia(1)	2010 to 2012	Blood(86), stool(8)	94	94	94	Salmonella enterica Serovar Typhi(94)	Salmonella enterica Serovar Typhi ST1(32)	strA(32), strB(32), aadA1(32), blaTEM-1(32), sul2(5), sul1(5), dfrA14(5), dfrA7(27), catA1(27), gyrA(2)	IncQ1(27), IncFIB (5)	AMC(1), AMP(93), CHL(78), CIP(4), NAL(3), STR(93), SLF(93), TR(93)	MLST	MIC, WGS		(Hendriksen et al., 2015)
Zimbabwe(1)	2014 to 2015	Stool (175)	175	28	28	E. coli(26), K. pneumoniae(1), A. baumannii(1)	E. coli ST48(2), E. coli ST131(9), E. coli ST393(1), E. coli ST617(1), E. coli ST565(2), E. coli ST1163(1), E. coli ST1286(1), E. coli ST1589(2), E. coli ST2461(1), E. coli ST3036(1), E. coli ST202(1), E. coli ST2601(1), E. coli ST2753(1), E. coli ST224(1); K. pneumoniae ST340(1)	blaCMY-2(1), blaCTX-M-27(6), blaCTX-M-14(4), blaCTX-M-15(7), blaCTX-M-3(4), blaDHA-1(2), blaTEM-1(10), blaOXA-1(6), blaSHV-2a(1), blaLEN-4(1), blaSHV-11(1)	ND	E. coli: TE(2), PT(3), GEN(5), CIP(15), TR(26), SXT(26), CHL(11); K. pneumoniae: TE(1), PT(1), GEN(1), CIP(1), TR(1), SXT(1)	MLST	WGS	Micro tests, AST	(Wilmore et al., 2017)
	Total	77017	57464	16225	13267
	*indicates studies including two or more setting; NR, Not reported; ND, Not detected; AK, Amikacin: AM, Amoxicillin: AMC, Amoxicillin-clavulanic acid: AMP, Ampicillin: ACH, Ampicillin and/or Chloramphenicol: AC, Ampicillin/Clavulanic: AS, Ampicillin/sulbactam: AU, Augmentin: AZA, azithromycin: ATM, Aztreonam: CRN, Carbenicillin: CFN, Cefalotin: CD, cefamandole: KZ, Cefazolin: FEP, Cefepime: CE, C…
	REFERENCES
1	ABAZA, A. F., EL SHAZLY, S. A., SELIM, H. S. A. & ALY, G. S. A. 2017. Metallo-Beta-Lactamase Producing Pseudomonas aeruginosa in a Healthcare Setting in Alexandria, Egypt. Pol J Microbiol, 66, 297-308. ABDALLAH, H. M., WINTERMANS, B. B., REULAND, E. A., KOEK, A., AL NAIEMI, N., AMMAR, A. M., MOHAMED, A. A. & VANDENBROUCKE-GRAULS, C. M. 2015. Extended-Spectrum beta-Lactamase- and Carbapenemase-Pro…
2
3
4
5
6
7
8
9
10
11
12
13
14
15
16
17
18
19
20
21
22
23
24
25
26
27
28
29
30
31
32
33
34
35
36
37
38
39
40
41
42
43
44
45
46
47
48
49
50
51
52
53
54
55
56
57
58
59
60
61
62
63
64
65
66
67
68
69
70
71
72
73
74
75
76
77
78
79
80
81
82
83
84
85
86
87
88
89
90
91
92
93
94
95
96
97
98
99
100
101
102
103
104
105
106
107
108
109

## Sheet: GNB_Isolates
Table 2: Gram-negative bacteria isolated from human sources in Africa from January 2015-December 2019.
Country	GNB isolates	Frequency
Algeria	E. cloacae	68
	E.coli	581
	K.pneumoniae	253
	P. stuartii	1
	P. mirabilis	125
	P. rettgeri	1
	Salmonella enterica	37
	Salmonella spp	25
Benin	E. coli	84
Botswana	C. jejuni	19
	C. coli	1
Burkina Faso	A. baumannii	7
	Citrobacter freundi	1
	Citrobacter spp	11
	E. coli	370
	Enterobacter sp	24
	E. cloacae	7
	E. aerogenes	1
	Klebsiella spp	24
	K. pneumoniae	89
	P. mirabilis	6
	P. aeruginosa	34
	Morganella morganii	1
	Proteus spp	4
	Salmonella .E.S.Typhimurium	2
	Salmonella typhi	1
	Providencia stuartii	2
Burkina Faso, Guinea-Bissau, Kenya, Madagascar, Senegal, Tanzania (1)	S. enterica	130
	S. Typhi	100
	Salmonella Paratyphi	2
	nontyphoid Salmonella	27
*(Burkina Faso, Ethiopia, Ghana, Guinea-Bissau, Kenya, Madagascar, Senegal, Sudan, and Tanzania)(1)	Enterobacter spp	27
	E. coli	122
	Klebsiella spp	88
	Serratia spp.	12
	Proteus mirabilis	15
	Acinetobacter spp.	37
	Pseudomonas spp.	29
	Burkholderia spp.	5
	Invasive NTS spp	159
Cameroon	Vibrio cholerae	24
	K. pneumoniae	3
Central African Republic	A. baumannii	11
	E. coli	98
	E.amnigenus	2
	E. aerogenes	2
	E. cloacae	39
	Enterobacter sakazakii	2
	K.oxytoca	6
	K. pneumoniae	49
	Morganella morganii	5
	Salmonella Spp	2
	Proteus Mirabilis	10
	P. aeruginosa	8
Chad	E.coli	60
	K. pneumoniae	127
	M. morganii	5
	E. cloacae	4
	Providencia rettgeri	2
	Proteus mirabilis	1
	Enterobacter aerogenes	1
	Citrobacter koseri	1
DRC	E. coli	21
Egypt	A. baumannii	200
	Acinetobacter spp	15
	Citrobacter spp	1
	E. cloacae	2
	E. coli	245
	Enterobacter spp	14
	K. oxytoca	1
	K. pneumoniae	35
	Klebsiella spp	37
	Morganella morganii	2
	N. meningitidis	2
	P.aeruginosa	232
	Proteus spp	2
	Serratia marcescens	40
	P. stuartii	7
	Pseudomonas spp	13
Ethiopia	Salmonella spp	68
	A. baumannii	28
	Bordetella bronchiseptica	1
	K. pneumoniae	31
	K.oxytoca	2
	E.cloacae	14
	E.coli	13
	P. stuartii	5
	P. mirabilis	4
	M. morganii	3
	Escherichia hermanii	1
	Acinetobacter pittii	2
	A. haemolyticus	1
	P. aeruginosa	14
	Alcaligenes faecalis	3
	S. maltophilia	4
Ghana	Proteus spp	6
	Citrobacter spp	10
	E. coli	152
	K. pneumoniae	60
	Enterobacter spp	8
	Klebsiella spp	44
	S. enterica	285
	P. mirabillis	19
	P. aeruginosa	9
Kenya	N. gonorrhoeae	103
	Salmonella spp	303
	K. pneumoniae	189
	S. Typhimurium	9
	K. pneumoniae	87
	K. oxytoca	3
Libya	E. coli	235
	Klebsiella spp	66
	K. pneumoniae	11
	A. baumannii	4
	E. cloacae	3
	P. aeruginosa	3
	E. aerogenes	1
Malawi	E. coli	94
Mali	E. coli	31
	K. pneumoniae	26
	E. cloacae	15
	S. Enteritidis	5
	M. morganii	3
	P. mirabilis	1
	Leclercia adecarboxylata	1
Morocco	K. pneumoniae	20
Mozambique	E. coli	56
	Klebsiella spp	21
Niger	E. coli	195
	N. meningitidis Serogroup C	81
	N. meningitidis Serogroup W	21
Nigeria	A. baumannii	1
	E. aerogenes	1
	C. freundii	1
	E. coli	1370
	E. cloacae	5
	K. pneumoniae	44
	Klebsiella spp	7
	M. morganii	1
	P. mirabilis	116
	P. aeruginosa	254
	P. stuartii	1
	P. rettgeri	4
	Serratia liquefaciens	1
	S. odorifera	6
São Tomé and Príncipe	E. coli	30
	K. pneumoniae	4
Senegal	M. morganii	1
	Salmonella Grumpensis	17
	K. pneumoniae	39
	E. cloacae	15
	E. aerogenes	1
	E. coli	9
	C. koseri	1
	Serratia liquefaciens	2
	S. marcescens	2
	P. aeruginosa	4
	A.baumannii	1
Sierra Leone	Pantoea dispersa	1
	C. freundii	44
	Enterobacter sp./Leclercia sp	8
	Escherichia hermannii	2
	E. cloacae	31
	K. pneumoniae	32
	E. coli	26
South Africa	A. baumannii	243
	Acinetobacter spp	60
	Burkholderia cepacia	1
	C. coli	60
	C.jejuni	95
	C. amalonaticus	1
	Citrobacter spp	32
	C. freundii	3
	E. aerogenes	4
	E. cloacae	10
	E.coli	145
	Enterobacter spp	111
	K. oxytoca	4
	K. pneumoniae	40
	K. michiganensis	2
	Klebsiella spp	580
	Mycoplasma genitalium	266
	M. morganii	3
	P. aeruginosa	709
	Salmonella spp	20
	Providencia spp	24
	Raoultella spp	3
	S. marcescens	77
	S. maltophilia	1
Tanzania	C. freundii	18
	E. cloacae	22
	E. coli	633
	Enterobacter spp	4
	K. oxytoca	2
	K. pneumoniae	225
	M. morganii	7
	Klebsiella spp	38
	P. aeruginosa	8
	Pseudomonas spp	40
	P.mirabilis	13
	P. rettgeri	1
	P. vulgaris	2
	Proteus spp	48
Tunisia	C. freundii	1
	E. cloacae	1
	E. coli	167
	E. aerogenesa	1
	K. pneumoniae	119
	K.oxytoca	1
	P.aeruginosa	9
	S. Kentucky	2
	P. mirabilis	13
	S. marcescens	2
Tunisian and Libyan	E. coli	51
	K. pneumoniae	36
Uganda	E. coli	82
	Enterobacter Spp	11
	K. oxytoca	4
	K. pneumoniae	78
	Pantoea agglomerans	1
	P. mirabilis	6
	P. vulgaris	3
	Salmonella spp	1
	S. marcescens	2
	C. freundii	8
Zambia	Salmonella Typhi	94
Zimbabwe	E. coli	26
	K. pneumoniae	1
	A. baumannii	1
		11538

## Sheet: Clones
Table 2: Gram-negative bacteria clones isolated fromhuman sources in Africa from January 2015-December 2019.
Country	GNB Clones	Frequency
Algeria	E. cloacae ST177	1
	E. cloacae ST221	1
	E. cloacae ST224	1
	E. cloacae ST6	1
	E. cloacae ST90	1
	E. cloacae ST226	1
	E. cloacae ST228	1
	E. coli ST3258	1
	E. coli ST3268	1
	E. coli ST167	1
	E. coli ST405	1
	E. coli ST38	5
	E. coli ST361	2
	E. coli ST5079	3
	E. coli ST5692	14
	E. coli ST5703	1
	E. coli ST5693	1
	K. pneumoniae ST1301	1
	K. pneumoniae ST1618	2
	K. pneumoniae ST101	6
	K. pneumoniae ST15	1
	K. pneumoniae ST17	1
	K. pneumoniae ST1617	1
	K. pneumoniae ST2092	2
	K. pneumoniae ST2074	3
	K. pneumoniae ST2094	13
	K. pneumoniae ST834	1
	K. pneumoniae ST34	1
	K. pneumoniae ST231	1
	K. pneumoniae ST2093	2
	K. pneumoniae ST45	1
	S. enterica ST14	1
	S. entericaST15	2
	S. entericaST16	1
	S. entericaST32	1
	S. entericaST38	1
Botswana	C. jejuni ST883	3
	C. jejuni ST19	1
	C. jejuni ST2131	3
	C. jejuni ST429	2
	C. jejuni ST2042	1
	C. jejuni ST583	1
	C. jejuni ST8716	1
	C. jejuni ST137	1
	C. jejuni ST440	1
	C. jejuni ST2133	2
	C. jejuni ST52	3
	C. coli ST 828	1
B. Faso	E. coli ST131	22
	S. enterica ST313	2
Cameroon	V. cholerae ST69	24
	K. pneumoniae ST307	1
	K. pneumoniae ST14	1
	K. pneumoniae ST39	1
C. A. R	E. coli ST131	51
	E. coli ST10	12
	E. coli ST405	2
	E. coliST156	5
	E. coli ST354	1
	E. coli ST146	1
DRC	E. coli ST131	7
	E. coli ST95	1
	E. coliST648	1
	E. coli ST617	1
	E. coliST10	1
	E. coliST2450	1
	E. coli ST410	2
	E. coliST58	1
	E. coliST443	1
	E. coliST405	4
	E. coli ST393	1
Egypt	A. baumannii ST136	1
	A. baumannii ST10	1
	A. baumannii ST1	6
	A. baumannii ST2	54
	A. baumannii ST158	1
	A. baumannii ST216	1
	A. baumannii ST15	1
	A. baumannii ST415	18
	A. baumannii ST218	5
	A. baumannii ST408	4
	A. baumannii ST231	1
	A. baumannii ST570	1
	A. baumannii ST492	1
	A. baumannii ST600	12
	A. baumannii ST493	5
	A. baumannii ST605	2
	A. baumannii ST603	1
	A. baumannii ST604	4
	A. baumannii ST602	1
	A. baumannii ST613	1
	A. baumannii ST619	2
	A. baumannii ST616	1
	A. baumannii ST618	1
	A. baumannii ST617	1
	A. baumannii ST614	1
	A. baumannii ST195	4
	A. baumannii ST236	2
	A. baumannii ST1089	1
	A. baumannii ST13929	1
	A. baumannii ST85	1
	A. baumannii ST208	6
	A. baumannii ST231	9
	A. baumannii ST441	8
	A. baumannii ST499	8
	A. baumannii ST723	4
	E. coli group A	32
	E. coli group B1	11
	E. coli group B2	14
	E. coli group D	17
	E. coli ST 5018	1
	E. coli ST410	2
	E. coli ST167	2
	E. coli ST2522	1
	K. pneumoniae ST147	5
	K. pneumoniae ST35	1
	P. aeruginosa ST235	4
	P. aeruginosa ST2235	2
	K. pneumoniae ST11	2
	P. aeruginosa ST233	7
	P. aeruginosa ST198	1
	P. aeruginosa ST274	2
	K. pneumoniae ST17	1
	P. aeruginosa ST303	2
	P. aeruginosa ST629	1
	P. aeruginosa ST507	1
	P. aeruginosa ST406	1
	P. aeruginosa ST738	1
	P. aeruginosa ST683	1
	S. marcescens type A	33
	S. marcescens type B	7
	P. aeruginosa ST884	1
	P. aeruginosa ST990	1
Ethiopia	A. baumannii ST957	3
Ghana	E. coli ST410	1
	K. pneumoniae ST2171	1
	K. pneumoniae ST2816	1
	K. pneumoniae ST17	1
	K. pneumoniae ST152	1
	K. pneumoniae ST397	1
	K. pneumoniae ST101	2
	K. pneumoniae ST1788	1
	K. pneumoniae ST789	1
Kenya	K. pneumoniae ST15	9
	K. pneumoniae ST54	9
	N. gonorrhoeae ST1903	21
	N. gonorrhoeae ST1893	29
	N. gonorrhoeae ST11366	11
	N. gonorrhoeaeST1599	14
	Typhimurium ST313	109
	Typhimurium ST19	3
	Enteritidis ST11	63
	Enteritidis ST6	1
	Virchow ST16	4
	Heidelberg ST15	1
	Newport ST188	1
	Unknown ST1162	1
	Unknown ST1817	2
Libya	E. coli ST131	9
Malawi	E. coli ST1084	1
	E. coli ST131	3
	E. coli ST167	2
	E. coli ST361	1
	E. coli ST391	4
	E. coli ST399	1
	E. coli ST448	1
	E. coli ST617	1
	E. coli ST 648	3
	E. coli ST977	1
	E. coliST1163	1
	E. coli ST12	1
	E. coli ST69	1
	E. coli ST10	1
Morocco	K. pneumoniae ST466	20
Niger	N. meningitidis ST10217	81
	N. meningitidis ST-11	21
Nigeria	E. coli ST69	9
	K. similipneumoniae ST476	6
	K. similipneumoniae ST1031	1
	E. coli ST 120	2
	E. coli ST410	5
	E. coli ST131	4
	E. coli ST450	3
	E. coli ST1284	2
	E. coli ST155	3
	E. coli ST275	1
	E. coli ST2249	1
	E. coli ST1959	1
	E. coli ST569	1
	E. coli ST4143	2
	E. coli ST4604	1
	E. coli ST841	1
	E. coli ST617	1
	E. coli ST1196	1
	E. coli ST196	1
	E. coli ST135	1
	E. coli ST398	2
	E. coli ST1177	1
	E. coli ST424	1
	E. coli ST1081	1
	K. pneumoniae ST11	1
	K. pneumoniae ST15	2
	K. pneumoniae ST340	1
	E.cloacae ST78	4
	E. coli ST1408	1
São Tomé and Príncipe	E. coli ST167	7
	E. coli ST1408	7
	E. coli ST1163	7
	E. coli ST410	7
	K. pneumoniae ST18	1
	K. pneumoniae ST3346	1
	K. pneumoniae ST1035	1
	K. pneumoniae ST3347	1
South Africa	A. baumannii ST106	39
	A. baumannii ST229	7
	A. baumannii ST1552	16
	A. baumannii ST208	8
	A. baumannii ST258	2
	A. baumannii ST339	19
	A. baumannii ST502	19
	A. baumannii ST758	4
	A. baumannii ST848	13
	E. coli ST10	1
	E. coli ST1007	1
	E. coli ST101	1
	E. coli ST226	1
	E. coli ST624	1
	E. coli ST57	1
	K. pneumoniae ST101	14
	K. michiganenesis ST29	1
	K. pneumoniae ST14	3
	K. pneumoniae ST323	1
	K. pneumoniae ST1478	1
	K. pneumoniae ST2017	3
	K. pneumoniae ST2016	1
	K. pneumoniae Kp75	1
	K. pneumoniae-ST152	4
	K. pneumoniae-ST983	2
	K. pneumoniae-ST432	1
	K. pneumoniae-ST17	1
	K. pneumoniae-ST607	1
Tanzania	E. coli ST131	11
	E. coli ST10	3
	E. coli ST205	1
	E. coli ST38	3
	E. coli ST4450	1
	E. coli ST2852	2
	E. coli ST44	2
	P. aeruginosa ST244	6
	P. aeruginosa ST640	5
	E. coli ST448	3
	E. coli ST-181	1
	E. coli ST1139	1
	E. coli ST3202	1
	E. coli ST648	3
	E. coli ST617	1
	E. coli ST59	1
	K. pneumoniae ST1	3
	K. pneumoniae ST261	2
	K. pneumoniae ST54	1
Tunisia	E. coli ST131	18
	K. pneumoniae ST392	1
	S. Kentucky ST198	2
	E. coli ST69	2
	K. pneumoniae ST218	3
	K. pneumoniae ST11	3
	K. pneumoniae ST15	4
	K. pneumoniae ST101	5
	K. pneumoniae ST147	1
	K. pneumoniae ST39	47
	K. pneumoniae ST4	1
Tunisian and Libyan	K. pneumoniae ST 1322	2
	K. pneumoniae ST 101	7
	K. pneumoniae ST29	1
	K. pneumoniae ST1065	1
	K. pneumoniae ST 969	1
	K. pneumoniae ST 17	1
	K. pneumoniae ST 111	1
	K. pneumoniae ST 1657	1
	K. pneumoniae ST1112	1
	K. pneumoniae ST100	1
	K. pneumoniae ST1949	1
	K. pneumoniae ST1950	1
	K. pneumoniae ST1951	1
	K. pneumoniae ST20	1
	K. pneumoniae ST 414	1
Zambia	S. Typhi ST1	32
Zimbabwe	K. pneumoniae ST340	1
	E. coli ST48	2
	E. coli ST131	9
	E. coli ST393	1
	E. coli ST617	1
	E. coli ST565	2
	E. coli ST1163	1
	E. coli ST1286	1
	E. coli ST1589	2
	E. coli ST2461	1
	E. coli ST3036	1
	E. coli ST202	1
	E. coli ST2601	1
	E. coli ST2753	1
	E. coli ST224	1

## Sheet: ARGs
Table 2: AMRs found from Gram-negative bacteria isolated from human sources in Africa from January 2015-December 2019.
Country	AMRs	Frequency
Algeria	aac(6')-Ib-cr/Ib	11
	aadA2/A1	18
	ant(2')-Ia	6
	armA	3
	ant2	1
	CMY-4	21
	CTX-M-1/3/15	80
	DHA-1	1
	NDM-1	7
	OXA-48/181	56
	TEM	45
	SHV-1/12	7
	qnrB1/42	14
	mcr-1	1
	QnrS/B4	52
	RmtB	4
Benin	TEM	65
	SHV	17
Botswana	OXA-61	27
	tetO	12
	gyrA-T86I	22
B. Faso	aadA1	2
	CTX-M-1/2/9/14/15/27	406
	SHV	87
	OXA-1	114
	TEM	179
	dfrA1	2
	catA1	2
	tet(B)	2
	str(A-B)	2
	sul1/2	4
BF, GU-B, KY, MD, SN & TA	gyrA-B	11
	parC	1
BF, ETH, GH, GU-B, KY, MD, SN, SU, & TA	TEM	118
	SHV	2
	CTX-M-1/2	47
	OXA	22
Cameroon	sul-1/2	23
	dfrA-1/15/27	22
	gyrA	19
	parC	19
	strA-B	21
	floR	19
	catB9	19
	TEM-1/116	3
	SHV-11/28/134	3
	CTX-M-15	2
	oqxAB	3
	QnrB1	1
	fosA	3
	aac(3)-IIa	1
	aadA1/16	3
	SCO-1	1
	tet(A)	1
	aac(6’)-Ib/-Ib-cr	2
	aac(3')-Ild	1
	OXA-9	1
	LEN-12	1
	catA2	1
	ARR-3	1
	tet(D)	1
C. A. R	CTX-M-15/27/127	148
	aac(6')-Ib-cr	99
	QnrS/B	172
Chad	CTX-M-9/14/15/27	92
	TEM-1	60
	OXA-1	55
	qnrB/D/S	23
	aac(6′)-Ib-cr	44
	oqxAB	20
	qepA	2
	armA	4
	rmtC	4
	rmtB	2
Côte d’Ivoire(1)	SHV	1
	CTX-M	1
	TEM	2
	SHV+CTX-M	7
	CTX-M+TEM	12
	SHV+CTX-M +TEM	64
DRC	CTX-M-15	21
	SHV-12	21
	OXA-1	21
	TEM-1	21
	gyrA	1
	gyrB	2
	parC	1
	parE	1
Egypt	DHA	1
	PDC	7
	OXA-181	2
	OXA-1	2
	CMY-2/6/42	15
	rmtF/C	20
	IMP	29
	VIM-2/24	50
	SPM	19
	CTX-M	119
	TEM	37
	SHV	32
	aac(6')-lb/-lb-cr/lld/A4	141
	qnrA/B/D/S	24
	KPC	6
	NDM	84
	OXA-23/51	364
	armA	142
	ant(3)-lh	15
	aac(3')-/lla/l	41
	aphA6	120
	aadA	80
	ant(2)	13
	aph(3)-la/Vla	10
Ethiopia	CTX-M	74
	OXA10	1
	NDM-1	3
	TEM	13
	SHV	5
	gyrB	3
	gyrA	2
	parC	2
Ghana	aac(6')-Ib/-lb-cr	6
	aadA1/2/16	4
	aph(3')-Ia	1
	aphA2	6
	CTX-M-15	10
	NDM-1	1
	OXA-1/9	4
	TEM	61
	dfrA12	1
	cmlA1	1
	gyrB	6
	gyrA	15
	SHV-11	1
	aac(3')-II	6
	strA/B	15
	oqxAB	10
	qnrB66	3
	fosA	8
	sul-1/2/3	13
	tet(A/D)	4
	dfrA-5/14	11
	catA2	3
	catB4	3
	parC	3
Kenya	dfrA5	7
	aac(3')-III	5
	aac(6')-Ib	3
	aadA1/A2	27
	ampC/DHA	1
	aph(AI)	7
	aadA4	1
	CMY/LAT	1
	arr	2
	aph3/str(A)	44
	aph6/str(B)	47
	LEN	70
	CTX-M-1/2/15	101
	OKP-A/OKP-B1	13
	SHV	249
	OXA	68
	TEM	250
	catA1/cat4	16
	cmlA	1
	cmr	32
	dfrA	47
	gyrA	1
	dhfr1	9
	mac(A/B	54
	floR	1
	penA	2
	porA/B	93
	mtrR	2
	mphA/K	6
	rmtB	1
	qnrS	2
	sat2	4
	qacEΔ1	28
	strAB	9
	sul1/2/3	69
	tet(A/B/D/G)	37
Libya	CTX-M	44
	TEM	30
	OXA	30
	SHV	11
	GES-11	1
	qnrB1	2
	OXA-48	8
	OXA-23	3
	GES-5	2
	qnrS1	4
	aac(6′)-1b-cr	19
	qnrB19	1
Malawi	sul2	88
	strAB	87
	dfrA	86
	TEM-1	74
	catA	61
	sul1	51
	tet(A/B)	89
	aac(3')-IIa	37
	mphA	35
	CTX-M-15	20
	OXA-1	20
	aac(6')-Ib-cr	15
	aph3	4
	qnrB1	4
	floR	3
	SCO-1	2
	aadA2	2
	SHV-1/12	3
	catB	2
	cmlA1	1
	OXA-10	1
	qepA	1
Mali	CTX-M-1	43
	SHV-7/55	5
	OXA-181	1
Morocco	CTX-M-15	20
Mozambique	TEM	44
	DHA	24
	MOX	17
	FOX	12
	CMY	11
	CTX-M	24
	AmpC	6
Niger	TEM	137
	SHV	8
	OXA-1	62
	CTX-M	84
	gyrA	14
	rpoB	28
	penA	25
Nigeria	aac(6′)-I/Ib/lb-cr	49
	aac(3')-lla	7
	aacA4	2
	aadA/B	244
	AcrAB	6
	ant(2’)-1	16
	aph(3’)-Vla	2
	ACT-5	4
	armA	2
	CTX-M	48
	NDM-1/5	7
	OKP-B-6	5
	OXA-1	8
	SHV	10
	OXA-48/181	7
	TEM	62
	VIM‑1	5
	MBL	5
	catA1	1
	catB3	3
	dfrA	157
	msr(E )	2
	mph(A)	1
	mphE	2
	oqxAB	4
	qnrA/B/D/S	33
	satA	1
	sat1	25
	strAB	3
	sul1	4
	tet(A/D)	4
	sul2	5
São Tomé and Príncipe	OXA-181	26
	TEM-1	30
	CTX-M-15	18
	rmtB	8
	mcr-1	1
Senegal	qnrA/B/S	77
	TEM	33
	SHV	47
	CTX-M	36
	AmpC	2
	aac(6)’-Ib-cr	34
	aadA1	13
	OXA-1	8
	CTX-M-109	8
	gyrA	8
	gyrB	9
	parC	1
	parE	14
	tet(A)	11
Sierra Leone	aac(6')-Ib-cr	28
	CTX-M	47
	GyrA	45
	ParC	45
	qepA1	4
	qnrB1ad/6/12/81/82/S1	63
	oqxAB	18
South Africa	aac(6′)-Ib8	2
	parE	10
	aac(3')-Ila/lld	10
	aac(6’)-Ib-cr	38
	aadA1/2/5/10/16	16
	ant(3')-la	16
	aph(3ʹ)-la/lb	10
	aph(6')-ld	15
	ARR-3	7
	AmpC	10
	CTX-M	95
	CMY-2	8
	GES	25
	GES-2	14
	IMP	37
	KPC	19
	NDM	520
	OXA-1	13
	OXA-181/48	231
	VIM-2	3
	OXA-21/23	161
	OXA-51/58/61	145
	OXY-5-1	1
	SCO-1	1
	SHV	36
	TEM	106
	VIM	179
	cmeB	13
	catA2/B3-B4	25
	dfrA1/14/27	29
	emrAB	1
	fosA	12
	gyrA	332
	gyrB	22
	macAB	1
	MATE	1
	mcr-1	15
	MexEF-OprN	219
	MexAB-OprM	223
	MexCD-OprJ	202
	MexXY-OprM	197
	OprD deletion	1
	MFS	1
	mph(A)	4
	oqxA	30
	oqxB	53
	ParC	288
	PhoP	1
	pse-1	10
	QnrB/S1	36
	rmtC	1
	strA	1
	sul1/2	64
	tet(A/B/C/D/O)	143
Tanzania	aac(3')-IIa/IId	19
	aac(6’)-lb-cr	18
	aadA1/5	19
	AmpC	1
	CMY-2	1
	CTX-M	266
	OXA-1	18
	SHV	16
	TEM-1	43
	VIM-2	8
	dfrA	4
	catB3	1
	qnrS1	7
	sul1/2	5
	tet(A/B)	3
	strAB	19
Tunisia	phoQ	9
	aac(3')-IIa	10
	aac(6')-Ib/Ib-cr	17
	aacA4	3
	aadA1/2	9
	aadB	1
	aph(3')-Ib/Vib	5
	arr-2/3/6	6
	aph(6')-Id	5
	blaAMPC	78
	ACC	23
	CMY-16/4	14
	CTX-M	129
	DHA	6
	EBC	5
	FOX-3	13
	MOX-2	11
	NDM-1	1
	OXA-1/2/9/10	21
	OXA-48/204	8
	SHV	16
	VIM-2	9
	TEM-1	21
	cmlA1	1
	catB3	11
	dfrA14/15	10
	catA	1
	floR	2
	fosA	13
	ere(B)	1
	ere(A)	1
	mph(A)	5
	gyrA	2
	pmrA	5
	ParC	2
	pmrB	10
	oqxAB	13
	qnrVC1/B58	3
	sul1/2/3	10
	tet(A/D)	10
Tunisia & Libya	CTX-M-15	47
	TEM-1	31
	SHV	16
	OXA-48	10
Uganda	NDM-1	5
	VIM	21
	KPC	10
	OXA-48	19
	IMP	12
Zambia	strAB	32
	aadA1	32
	TEM-1	32
	sul1/2	10
	dfrA7/14	32
	catA1	27
	gyrA	2
Zimbabwe	CMY-2	1
	CTX-M-27	6

## Sheet: MGES
Table 2: MGEs found from Gram-negative bacteria isolated from human sources in Africa from January 2015-December 2019.
Country	MGEs	Frequency
Algeria	Inc A/C	19
	Inc X3	49
	Inc L/M	7
	IncLVPK	3
	IncFIB	7
	IncF	4
	IncP	1
	IncHI2	1
	IncFII2K	1
	IncFIA	7
	IncB/O	1
	IncU	5
	IncHI1	2
	IncFII 1K	5
	IncI I1	1
Cameroon	IntI	19
	ColRNAI	3
	IncFIB(K)	2
	IncFIA(HI1)	1
	IncR	1
	FIA(pBK3ColRNAI	3
	FIA(pBK30683)	1
Central African Republic	IncFIB	10
	IncF	24
	TF	7
	IncY	2
	IncHI2	1
Democratic Republic of Congo	IncF	1
	IncFIB 69	1
	IncFII 105	4
	IncFII 107	1
Egypt	IncR	8
	IntI1	29
	IncA/C	1
	I1-Iγ	6
	IncFIA	6
	IncFIB	5
	A/C	14
	IncX3	4
	FrepB	6
	Y	2
	W	3
	colE	8
	IncL/M	2
Ghana	IncHI(p2189-NDM)	1
	Int1	12
	IncFIA(HI1)	5
	IncFIB(K)	9
	IncFII(K)	9
	IncR	4
	ColRNAI	8
	Col(MGD2)	2
	IncFIB(pKPHS1)	2
	IncFII	2
	Int2	2
Kenya	pTetM	100
	pblaTEM	57
	IncHIB-like	25
	IncHI2 plasmid pKST313	9
	IncFIB- like	25
	ISEcp1	9
	Tn3	9
	IS26	10
	Pslbt IncFII	9
	Tn21	9
	Int1	2
Malawi	IncX1	3
	IncFIB	16
	IncFII	13
	IncHI2	2
	IncP	1
	IncQ1	5
	IncCol	3
	IncFIA	13
	IncX4	2
	IncY	6
	IncA/C	2
	IncI2	2
Morocco	IncFII	20
Nigeria	IntI1	500
	IncFIB/Y	169
	IncX3	8
	IncFIB(Mar)	8
	ISEcp1	31
	IntI2	474
	IncFIA	183
	IncP	83
	ColKP3	1
	Col(BS512)	2
	IncFIB(pKPHS1)	2
	IncFII	2
	IncHI1B	2
	IncL/M(pOXA-48)	6
	Col3M	1
	IncFIA(HI1)	2
	IncFII(K)	1
	IncFIB(K)	3
	IncR	5
São Tomé and Príncipe	IncX3	34
	IncX4	1
	ISKpn19	26
Senegal	IntI1	13
South Africa	ISAbaI	133
	ColKP3	1
	IncR	2
	IncQ1	1
	ColRNAI	7
	ColpVC	1
	IncFIB(pB171)	1
	FIA(pBK30683)	2
	IncFIB(K)	10
	IncF(II)	2
	IncFII(Yp)	1
	IncHI2 (ST-1)	1
	IncFII(K)	6
	IncFIB(pKPHS1)	1
	IncHI2A (ST-1)	1
	IncN (ST-7)	1
	IncN (ST-5)	1
	IncHI2	1
	IncI2	4
	K17:A-:B36	1
	IncU	1
	IncX3	1
	RepA	1
	IntIPac	1
	IncN	1
	IncX4	1
Tanzania	Col(BS512)	3
	Col156	1
	Col(MP18)	1
	Col(MG828)	1
	ColRNAI	7
	IncB/O/K/Z	2
	Col8282	1
	IncFIA	18
	IncFIA(HI1)	1
	IncFIB	26
	IncFIC(II)	1
	IncFIB(pB171)	1
	IncFII	45
	IncFII(pcoo)	2
	IncFII(pSE11)	1
	IncI1	1
	IncQ1	3
	IncX4	1
	IncX1	1
	IncR	1
	TniC Integron	8
	IncY	6
	InQ1	1
	InQ2	1
Tunisia	Inc A/C	5
	IncFIA	8
	Inc FIB	5
	IncA/C2	1
	IncFIA(HI1)	8
	IncFIB(K)	9
	IncFII	2
	IncFIC	1
	IncFII(K)	15
	IncFIIAs	64
	IncHI1B	2
	IncL/M(pOXA-48)	5
	IncL/M(pMU407)	1
	IncL/M	6
	Int1	1
	IncQ	4
	IncR	10
	IncN	2
	ISEcp1(46), IS26	22
	qnrVC1integron	9
Zambia	IncQ1	27
	IncFIB	5

## Sheet: MGEs Vs ARMs
Table 2: MGEs Vs ARMs found from Gram-negative bacteria isolated from human sources in Africa from January 2015-December 2019.
Country	MGEs	AMS	Frequency
Algeria	Inc A/C, IncLVPK, IncFIB, IncF, IncP, Inc L/M, IncHI2, IncFII2K, IncFIA, IncF, IncB/O, IncU, IncHI1, IncFII 1K, IncI I1	blaCMY-4	21
		blaDHA-1	1
		blaCTX-M-3/15	3
		blaTEM-1	14
		blaSHV-12	1
		QnrB4	2
		acc(6)-Ib	1
	IncL/M	blaOXA-48	6
		blaCTX-M-15	6
		blaSHV-1	6
		blaTEM-1D	6
	IncA/C, IncX3, IncFIA	blaOXA-181	50
		blaCTX-M-15	39
		QnrS	50
		blaNDM-1	7
		RmtB	4
Cameroon	IntI	sul2	19
		strA/B	20
		floR	19
		catB9	19
		dfrA1	19
	ColRNAI, IncFIB(K) IncFIA(HI1), IncR, IncR, FIA(pBK30683)	strA/B	4
		blaTEM	3
		blaSHV-11/28/134	3
		blaCTX-M-15	2
		oqxAB	3
		QnrB1	1
		fosA	3
		sul1/2	4
		dfrA15/27	3
		aac(3)-Ila/-lld	2
		aadA1/16	3
		blaSCO-1	1
		tet(A)	1
		aac(6’)-Ib/-lb-cr	2
		blaOXA-9	1
		blaLEN-12	1
		catA2	1
		ARR-3	1
		tet(D)	1
Central African Republic	IncFIB, TF, IncY,	blaCTX-M-15	81
		blaCTX-M-27/127	2
		aac(60)-Ib-cr	35
		QnrS/B	54
	IncF, IncHI2	blaCTX-M-15	65
		aac(6′)-Ib-cr	64
		qnrB/S	118
DRC	IncF, IncFIB 69, IncFII 105, IncFII 107	blaCTX-M-15	20
		blaSHV-12	21
		blaOXA-1	1
		blaTEM-1	1
Egypt	IncR, colE, IncL/M	blaNDM-1	8
		blaCTX-M-14/15	10
		blaSHV-11	8
		aac(3')-IIa	7
		aph(3')-Ia/Vla	10
		aac(6')-Ib-cr/-lb	15
		rmtF	8
		qnrB/S	10
		blaTEM-1	1
	IntI1	blaVIM-2	28
		blaNDM-1	2
		blaIMP-1	1
	IncA/C	blaTEM-1	1
		blaCTX-M-14/15	2
		aac(6')-Ib	1
		armA	1
	I1-Iγ+B96:B115, FIA, FIB, A/C, X3, FrepB, Y, W	blaNDM-1/5	15
		blaOXA-181	2
		blaCMY-2	11
		qnrA/D/S	11
		blaOXA-1	1
		blaCTX-M-15	4
		blaCMY-6	3
		rmtC	12
		aac(6′)-Ib	12
		blaTEM-1	2
		aac(6′)-Ib-cr	1
		blaSHV	3
		blaVIM-2/24	7
		blaPDC	7
		aac(3')-I	2
		blaDHA-1	1
Ghana	IncHI(p2189-NDM)	blaCTX-M-15	1
		blaNDM-1	1
		blaTEM-1A	1
		blaOXA-9	1
		aadA1/2	3
		aac(6')-Ib	1
		sul3	1
		cmlA1	1
		dfrA12	1
	IntI, Int2	blaTEM	29
		aphA2	6
		aph(3')-Ia	1
	IncFIA(HI1), IncFIB(K), IncFII(K), IncR, ColRNAI, Col(MGD2), IncFIB(pKPHS1), IncFII	blaTEM-1B	7
		blaCTX-M-15	9
		blaSHV-11	1
		blaOXA-1	3
		aac(3')-II	6
		strA/B	15
		aac(6')Ib-cr	5
		aadA16	1
		oqxAB	10
		qnrB66	3
		fosA	8
		sul1/2	12
		tet(A/D)	4
		dfrA5/14	11
		catA2	3
		catB4	3
Kenya	pTetM, pblaTEM	penA	2
		mtrR	2
		porB	38
		blaTEM	55
	IncHIB-like, IncFIB- like, ISEcp1, Tn3, IS26	blaSHV	171
		blaLEN	9
		blaOKP	3
		blaTEM-1	134
		blaCTX-M-15	92
		blaOXA	61
	IncHI2 plasmid pKST313, Pslbt IncFII, Tn21, Int1	aadA1	9
		strAB	9
		blaTEM-1	9
		catA1	9
		dhfr1	9
		sul1/2	18
Malawi	IncFIB, IncFII, IncHI2, IncP, IncQ1, IncCol, IncFIA, IncX4, IncY, IncI2, IncX1, IncA/C	sul1/2	139
		strAB	87
		dfrA	86
		blaTEM-1	74
		catA	61
		tet (A/B)	89
		aac(3')-IIa	37
		mphA	35
		blaCTX-M-15	20
		blaOXA-1/10	21
		aac(6')-Ib-cr	15
		aph3	4
		qnrB1	4
		blaSCO-1	2
		aadA2	2
		blaSHV-1/12	3
		catB	2
		cmlA1	1
		qepA	1
		floR	3
Morocco	IncFII	blaCTX-M-15	20
Nigeria	ISEcp1, IntI1, IntI2	blaTEM	23
		blaCTX-M-15	5
		aac(6’)-Ib/Ib-vr	24
		qnrA	22
		aadA1/2/5-aadB-qacH	5
		dfrA7/15/17	11
	IncFIB/Y, IncFIA, IncP Int1, Int2	aadA1/2/5	230
		dfrA1/5/7/12/15/17	140
		aadB	4
		satA	1
		sat1	25
	IncX3	blaCTX-M-15	5
		blaNDM-5	5
		blaOKP-B-6	5
		blaOXA-1	5
		blaTEM-1	5
		aac(6’)-Ib-cr	5
		bleMBL	5
		qnrB1	5
		sul2	5
	IncFIB(Mar), ColKP3, IncX3, IncFII(K), IncFIB(K), IncR, Col(BS512), IncFIB(pKPHS1), IncFII, IncFIA(HI1), IncHI1B, IncL/M(pOXA-48), Col3M	aac(6')-lb-cr	3
		aac(3')-lla	7
		strAB	3
		aadA1/2	5
		blaTEM-1B	3
		blaCTX-M-15	4
		blaSHV-11/22	4
		blaOXA-181	1
		blaOXA-1	3
		mph(A/E)	3
		catA1/B3	4
		qnrS1/B2/B1	6
		oqxAB	4
		sul1	4
		tet(A/D)	5
		dfrA12/14/15	6
		blaOXA-48	6
		aacA4	2
		aph(3’)-Vla	2
		armA	2
		blaNDM-1	2
		msr€	2
		blaACT-5	4
	ISEcp1	blaCTX-M-15	30
		blaTEM-1	29
		blaSHV	6
São Tomé and Príncipe	IncX3, IncX4, ISKpn19	blaOXA-181	26
		blaTEM-1	30
		blaCTX-M-15	18
		rmtB	8
		mcr-1	1
Senegal	IntI1	blaTEM-1	5
		blaSHV-1	13
		aadA1	13
		blaOXA-1	8
		blaCTX-M-109	8
		qnrA/B/S	40
		tet(A)	11
South Africa	ISAbaI	blaOXA-23/51/58-like	95
		blaTEM	24
	ColRNAI, ColKP3, IncFIB, IncFIB(pB171), IncFII, IncFII(Yp), IncHI2 (ST-1), IncHI2A (ST-1), IncN (ST-7), IncU, IncX3, RepA	aph(6')-ld	1
		aadA1/2	2
		rmtC	1
		strA	1
		aph(3ʹ)-la	1
		aac(6ʹ)-Ib-cr	1
		blaNDM-1	1
		blaSHV-12	1
		blaOXA-181	1
		blaOXY-5-1	1
		oqxAB	1
		QnrS1	1
		fosA	1
		catA2	1
		ARR-3	1
		sul1/2	2
		dfrA14	1
	ColRNAI, FIA(pBK30683), IncFIB(K), IncFII(K), IncR, IncF(II), IncFIB(pKPHS1), IncN, IncQ1, ColpVC), IncN (ST-5), IntIPac	aadAI6/A10	12
		aac(6′)Ib-cr	9
		aac(3')-IIa/IId	10
		aph(6)-Id	5
		ARR-3	6
		blaSHV	14
		blaTEM-1B	17
		blaCTXM-15	9
		blaOXA-1	4
		fosA	11
		aph(3′)-Ib	9
		sul1/2	18
		tet(A/B/C/D)	33
		dfrA1/14 /27	19
		catA1/B4	18
		oqxAB	9
		blaSCO-1	1
		blaCTX-M-14	1
		qnrB1/656	13
		mph(A)	4
		catA1/B3	6
		aadA2/A5	2
		aac(6′)-Ib8	2
	IncHI2, IncI2, IncX4	blaCTX-M-55	2
		blaCMY-2	1
		blaTEM-1	2
TANZANIA	IncFIB, ColRNAI, IncFIA, Col(BS512), IncFIC(II), InQ1, IncFII(pcoo), IncFII(29), IncB/O/K/Z, Col156, IncFIB(pB171), IncFIB(K), IncFIA(HI1), InQ2, IncFII(pSE11), IncX4, IncX1, IncR, IncI1, Col(MP18), Col8282, Col(MG828)	Sul1/2	5
		dfrA8/14/17	4
		tet(A/B)	3
		blaTEM-1B	4
		blaOXA-1	1
		QnrS1	1
		catB3	1
		aac(6’)-lb-cr	1
		aac(3')-lld	1
		aadA1/5	2
	TniC Integron	blaVIM-2	8
	IncFIA, IncFIB, IncFII, IncY, IncQ1	blaCTX-M-15	25
		blaOXA-1	17
		blaTEM-1B	14
		aac(6’)-Ib-cr	17
		aac(3')-Ila/lld	18
		aadA1/5	22
		qnrS1	6
		strAB	19
TUNISIA	ISEcp1, IS26	blaCTX-M-15	46
	qnrVC1integron	blaVIM-2	9
		aadB	1
		arr-6	2
		qnrVC1	2
		blaOXA-2	1
		aadA1	1
	Inc A/C, Inc FIA, Inc FIB, IncQ, IncFIIK	blaAMPC	78
		blaACC	23
		blaDHA	6
		blaEBC	5
		blaFOX-3	13
		blaMOX-2	11
		blaCMY-4/16	22
		blaTEM-1	10
		blaOXA-1	2
	IncFIB(K), IncFIA(HI1), IncL/M(pOXA-48), IncFII(K),IncR, IncFIA(HI1), IncFII(K), IncN, IncFII, IncHI1B, IncA/C2, IncL/M(pMU407),	blaOXA-1/9/10	17
		blaSHV-1/11/28	8
		blaTEM-1B/1A	11
		blaCTX-M-14b/15	11
		qnr-like/B58	2
		oqxAB	13
		aadA1/2	8
		aacA4	3
		catB3	11
		tet(A/D)	10
		dfrA14/15	10
		aph(3')-Vib/lb	5
		aac(6')-Ib/lb-cr	17
		mph(A)	4
		cmlA1	1
		floR	2
		sul1/2/3	10
		ARR-2/3	4
		catA1	1
		ere(A/B)	2
		blaOXA-204	1
		blaOXA-48	5
		blaNDM-1	1
		aph(6')-Id	5
		aac(3')-Ila	10
		fosA	13
	Int1	blaOXA-48	1
		blaOXA-204	1
		blaCMY-4	1
		mph(A)	1
	IncFIIAs, IncL/M, IncFIA, IncFIB, IncFIC	blaCTX-M-15	72
Zambia	IncQ1, IncFIB	strAB	32
		aadA1	32
		blaTEM-1	32
		sul1/2	10
		dfrA7/14	32
		catA1	27

## Sheet: GNB, ARM & MGEs
Table 2. Frequency distribution of Gram-Negative bacterial species, ARGs and MGEs isolated from human sources in Africa, January 2015-December 2019.
Bacteria species, ARGs and MGEs	GNBs, ARGs, MGEs	Total
Species	E. coli	4896
	Escherichia hermannii	3
	A. baumanii	496
	A. haemolyticus/pittii/spp.	115
	Alcaligenes faecalis	3
	Bordetella bronchiseptica	1
	Burkholderia spp.	6
	C. coli	61
	C. freundii	76
	C. jejuni	114
	Citrobacter spp. (koseri, amalonaticus etc.)	57
	Enterobacter cloacae	236
	Enterobacter spp. (aerogenes, amnigenus, sakazakii etc.)	223
	K. oxytoca	23
	K. pneumoniae	1598
	Klebsiella michiganensis	2
	Klebsiella spp	905
	Leclercia adecarboxylata	1
	Morganella morganii	31
	Mycoplasma genitalium	266
	N. gonorrhoeae	103
	N. meningitidis (Serogroup C/W)	104
	P. aeruginosa	1284
	Pseudomonas spp	82
	Proteus mirabilis	329
	Proteus spp	65
	Providencia spp	24
	Providencia rettgeri	8
	Providencia stuartii	16
	Pantoea agglomerans/dispersa	2
	Raoultella spp	3
	S. Kentucky	2
	Salmonella enterica	871
	Salmonella Typhi	101
	S. Grumpensis	17
	S. Paratyphi	2
	S. Typhi	94
	S. Typhimurium	11
	S. Enteritidis	5
	Serratia marcescens	123
	Serratia liquefaciens	3
	Serratia spp. (odorifera, liquefaciens)	21
	Vibrio cholerae	24
	Invasive NT Salmonella spp	159
	Stenotrophomonas maltophilia	5
ARGs	aac(3')-III/IId/Ila/ll/l	176
	aac(6′)-I/lb8/lb-cr/A4/lb/lld	654
	aacA4	5
	aadA(1/2/4/15/16 etc.)	545
	aadB/aadB-aadA2	6
	AcrAB	6
	ampC/DHA	1
	ant(2')/-la/-1	49
	ant(3')-Ih/-la	46
	aph(3')-Ia/-lb/-Vla/Vlb	42
	aph(6')-1d	20
	aph(AI)	7
	aph3/str(A)	44
	aph6/str(B)	47
	aphA(2/6)	246
	armA	293
	arr (-2/3/6)	16
	CTX-M (1/2/15 etc.)	2272
	SHV	693
	ACC	23
	ACT-5	4
	AmpC	97
	CMY (2/4/6/16/42)	73
	DHA	32
	EBC	5
	FOX	25
	GES (2/5/11)	40
	IMP	107
	KPC	41
	LEN (1/12)	70
	MBL	5
	MOX (1/2)	28
	NDM (1/5)	697
	OKP (A/B1/B-6)	18
	OXA (1/9/2/21/10/23)	961
	OXA-48/51/58/61/181/204	941
	PDC	7
	SCO-1	4
	SPM	38
	TEM	1596
	VIM-1/2/24	318
	catA/A1/4/A2	126
	catB/B3/B4/B9	50
	cmeB	13
	CmlA/A1	4
	Cmr	32
	dfrA	408
	ermAB	2
	ere(A/B)	2
	floR	25
	fosA/A2	36
	gyrA (T86I)	466
	gyrB	50
	mac(A/B)	56
	mcr-1	17
	MexEF-OprN	219
	MexAB-OprM	223
	MexCD-OprJ	202
	MexXY-OprM	197
	mph(A)/mph(K) family	51
	msr(E )	4
	mtrR	2
	OprD deletion	1
	oqxAB	168
	ParC	362
	phoP/Q	10
	parE	25
	penA	27
	pmrA/B	15
	porA/B	93
	qacEΔ1	28
	pse-1	10
	qepA	7
	qnrA/B/D/S/VC1	579
	rmtB/C/F	48
	rpoB	28
	sat A/1/2	30
	str(A/B)	181
	sul1/2/3	346
	tet(A/B/C/D/G/O)	319
MGEs	IncX1/3/4	105
	IncA/C	41
	Col(BS512/KP3/MP18/3M/MG828/156/E etc.)	48
	IncFIA/IB	335
	I1-Iγ	6
	FrepB	6
	Inc L/M	27
	IncB/O/K/Z	3
	IncA/C2	1
	IncCol	3
	IncF-/II/1A/IB/IC	462
	IncHI	48
	IncI I1/I2/I1	7
	IncLVPK	3
	IncN	5
	IncP	85
	IncQ1/Q2	42
	IncR	31
	IncU	6
	IncY	16
	IntI1/2	1052
	IS26	10
	ISAbaI	133
	IntIPac	1
	ISEcp1	40
	ISKpn19	26
	ISEcp1(46), IS26	22
	Pslbt IncFII	9
	TF	7
	Tn21	9
	qnrVC1integron	9
	W	3
	Tn3	9
	TniC Integron	8
MGEs

## Sheet: Antibiotics_RRs
Rate of antibiotic resistance % per country (number of resistant isolates), isolates from human sources in Africa, January 2015-December 2019
Country	Isolates (n)	CIP	OFX	NAL	TET	ATM	GEN	SX	CTX	KAN	CAZ	CFA	SUZ	AMC	AM	FEP	TM	AK	TE	IMP	AMP	CHL	STR	ER	CFO	MOX	NIT	NOR	CFX	TG	TPZ	PT	TR	FOS	SZ	SF	ERT	CF	POB	DOC	MEN	AS	LEV	GA	COT	AZA	PEN	AU	AC
Algeria	Salmonella enterica (37)	15.5(5)				18.9(7)	21.6(8)	24.3(9)	16.2(6)					45.9(17)	10.8(4)																			10.8(4)
	E. coli (30)	100(30)				3.3(1)	23.3(7)	3.2(1)	3.2(1)	10(3)	43.3(13)			3.3(1)	3.3(1)	3.3(1)	26.7(8)	16.7(5)		3.3(1)				3.3(1)										3.3(1)
	K. pneumoniae(32)	96.9(31)				18.8(6)	90.6(29)	18.8(6)	18.8(6)		96.9(31)			18.8(6)	18.8(6)	18.8(6)	87.5(28)	3.1(1)						18.8(6)
	E. cloacae (78)	20.5(16)	19.2(15)			34.6(27)	28.2(22)	32.1(25)	37.2(29)		34.6(27)					34.6(27)	35.9(28)	12.8(10)									35.9(28)
	P. rettgeri (1)	100(1)					100(1)				100(1)						100(1)
	P. stuartii (1)	100(1)					100(1)				100(1)						100(1)
Benin	E. coli (84)	51.2(43)					42.9(36)	85.7(72)	34.5(29)					92.9(78)	92.9(78)			47.6(40)		1.2(1)	94.9079)							51.2(43)
Burkina Faso	E. coli (132)								75(99)
	K. pneumoniae (43)								65.1(28)
	P. aeruginosa (34)								55.9(19)
	Enterobacter spp(24)								62.5(15)
	Citrobacter spp (11)								36.4(4)
	A. baumannii (7)								28.6(2)
	P. mirabilis (6)								50(3)
	Salmonella typhi (1)								100(1)
	Salmonella .E.S. Typhimurium (2)																				100(2)	100(2)	100(2)										100(2)
Burkina Faso, Guinea-Bissau, Kenya, Madagascar, Senegal, Tanzania	S. Typhi (100)	11(11)
Cameroon	Salmonella .E.S. Paratyphi (2)	50(1)
	Vibrio cholerae (24)																					79.2(19)	79.2(19)										79.2(19)
	K. pneumoniae (3)	33.3(1)					66.7(2)	100(3)	100(3)		100(3)			66.7(2)				33.3(1)			100(3)						33.3(1)		100(3)
Central African Republic	E.coli (98)			13.3(13)	19.4(19)	17.3(17)	26.5(26)			10.2(10)							9.2(9)					12.2(12)	7.1(7)													15.3(15)
	E. cloacae (34)			8.2(3)	14.7(5)		8.8(3)			5.9(2)							11.8(4)					8.8(3)	14.7(5)													14.7(5)
	K. pneumoniae (49)			4.1(2)	6.1(3)		6.1(3)			2.0(1)							4.1(2)						6.1(3)													6.1(3)
	E. amnigenus (2)				50(1)		50(1)										50(1)
Democratic Republic of Congo	E. coli (21)	100(21)			95.2(20)			76.2(16)	100(21)		100(21)			81.0(17)	95.2(20)	85.7(18)					100(21)	76.2(16)							100(21)
Côte d’Ivoire(1)	K. pneumoniae(107)	53.3(57)					67.3(72)	92(86)	84.1(90)																				84.1(90)			26.2(28)										87.9(94)
Egypt	Serratia marcescens(40)	5(2)					7.5(3)	5(2)	37.5(15)		37.5(15)					37.5(15)	20(8)	30(12)									100(40)																15(6)
	N. meningitidis(2)	50(1)							100(2)									50(1)			100(2)																										100(2)
	Klebsiella spp(37)	94.6(35)				89.2(33)	94.6(35)	75.7(28)	94.6(35)		91.9(34)			100(37)		94.6(35)	91.9(34)	81.1(30)		70.3(26)				64.9(24)						2.7(1)		73.0(27)										100(37)	83.8(31)
	Pseudomonas spp(13)	92.3(12)				76.9(10)	92.3(12)				84.6(11)					84.6(11)	76.9(10)	69.2(9)		53.8(7)										15.4(2)		69.2(9)											76.9(10)
	Acinetobacter spp(15)	93.3(14)					73.3(11)	33.3(5)	86.7(13)		46.6(7)			46.7(7)		46.7(7)	40(6)	73.3(11)		33.3(5)	46.7(7)	46.7(7)										66.7(10)										100(15)	73.3(11)				46.7(7)
	Proteus spp(1)								100(1)					100(1)		100(1)																										100(1)
	A. baumannii(150)					100(150)	78.7(118)		100(150)		100(150)						71.3(107)	84.7(127)		87.3(131)										30(45)	100(150)
	K.pneumoniae (10)	7(70)		80.0(8)	20(2)		90(9)	80(8)	100(8)		80(8)						80(8)			80(8)		20(2)								80(8)
	P.aeruginosa (232)	69.0(160)		3.0(7)	3.0(7)	64.5(150)	14.7(34)		13.8(32)		73.7(171)					59.9(139)		11.6(27)		72.8(169)		3.4(8)			13.8(32)			13.4(31)	14.2(33)						13.4(31)				0.9(2)				12.5(29)				0.9(2)	13.8(32)
	P. stuartii(7)	28.6(7)		28.6(2)	100(7)		100(7)															100(7)
	E.coli (188)	18.6(35)		23.9(45)	3.2(6)	1.6(3)	18.1(34)	0.5(1)	2.7(5)		1.2(3)			2.1(4)	0.5(1)	1.1(2)	0.5(1)	5.9(11)				2.1(4)			0.5(1)			0.5(1)				1.1(2)										2.1(4)			26.6(50)
Ethiopia (3)	Salmonella spp (68)								1.5(1)						5.9(4)						11.8(8)
	A. baumannii (14)	28.6(4)					21.4(3)	14.3(2)			21.4(3)					21.4(3)						21.4(3)															21.4(3)
	E.coli (13)	92.3(12)				92.3(12)	76.9(10)	84.6(11)	92.3(12)		92.3(12)					92.3(12)	76.9(10)	7.7(1)								84.6(11)						30.8(4)		7.7(1)
	K. pneumoniae (31)	64.5(20)				93.5(29)	87.1(27)	90.3(28)	96.8(30)		93.5(29)					93.5(29)	93.5(29)									77.4(24)						58.1(18)
	E.cloacae (14)	14.3(2)				64.3(9)	57.1(8)		(64.3(9)		64.3(9)					(64.3(9)	(64.3(9)									50(7)
	Morganella morganii (3)	66.7(2)				100(3)	100(3)	100(3)	100(3)		100(3)					100(3)	100(3)									100(3)								100(3)
	Proteus mirabilis (4)	25(1)					100(4)	75(3)	100(4)		100(4)					100(4)	100(4)									22.5(1)
	Providencia stuartii (5)	20(1)				40(2)		40(2)	40(2)		40(2)					40(2)										20(1)								20(1)
	K.oxytoca (2)					100(2)	100(2)	100(2)	100(2)		100(2)					100(2)	100(2)									50(1)						50(1)
	Escherichia hermanii (1)	100(1)				100(1)	100(1)	100(1)	100(1)		100(1)					100(1)	100(1)									100(1)						100(1)
	P.aeruginosa (14)	21.4(3)					14.3(2)				7(1)					14.3(2)	14.3(2)	7.1(1)								21.4(3)						14.3(2)		21.4(3)
	Alcaligenes faecalis (3)					33.3(1)
Ghana	Salmonella enterica (285)	3.2(9)						71.9(205)													74.0(211)	71.9(205)
	E. coli (82)			48.8(40)	70.7(58)		41.5(34)														79.3(65)						35.4(29)		32.9(27)																59.8(49)
Kenya	Salmonella spp (303)																				70.6(214)	63.4(192)
	Salmonella .E.S. Typhimurium (9)							100(9)	100(9)												100(9)	100(9)
	K.pneumoniae (276)	10.5(29)			57.2(158)	2.9(8)	47.8(132)	19.9(55)	0.7(2)		40.9(113)			6.5(18)		3.3(9)	11.8(5)	3.3(9)		0.4(1)	71.7(198)																					11.6(32)	0.7(2)		56.2(155)
Libya	E.coli (208)	23.1(48)					11.1(23)	37.0(77)	6.7(14)		6.7(14)					6.25(13)	8.2(17)			0.5(1)	69.2(144)						1.9(4)															30.8(64)	19.2(40)
	Klebsiella spp (66)	18.2(12)					24.2(16)	25.8(17)	34.8(23)		33.3(22)					33.3(22)	13.6(9)	1.5(1)		6.1(4)	100(66)						31.8(21)															33.3(22)	13.6(9)
Malawi	E. coli (94)				54.3(51)																	64.9(61)											91.5(86)
Mali	E. coli (31)		77.4(24)		93.5(29)		54.8(17)	77.4(24)	71.0(22)					80.6(25)	96.8(30)	64.5(20)								3.2(1)								9.7(3)
	K. pneumoniae (26)		38.5(10)		53.8(14)		80.8(19)	88.5(23)	76.9(20)					80.8(21)	100(26)	76.9(20)		7.7(2)														19.2(5)
	E.cloacae (15)		53.3(8)		53.3(8)		46.7(7)	53.3(8)	60(9)					100(15)	100(15)	60(9)																6.7(1)
Morocco	K.pneumoniae (20)	20(4)			35(7)		5(1)	20(4)	5(1)						100(20)
Mozambique	E. coli (56)	23.2(13)			40.1(23)		8.9(5)	39.3(22)	44.6(35)		44.6(25)
	Klebsiella spp (21)	28.6(6)					42.9(9)	76.2(16)	100(21)		42.9(9)
Nigeria	Proteus mirabilis (108)	13.9(15)		53.7(58)		14.8(16)	26.9(29)	74.1(80)	33.3(36)		15.7(17)				64.8(70)			4.6(5)		1.9(2)
	Klebsiella spp (7)																			100(7)		14.3(1)		100(7)
	E.cloaca (4)																							100(4)
	P.aeruginosa (254)	35.6(98)				13.4(34)	41.3(105)		21.3(54)		5.5(14)					12.2(31)		20.5(52)		6.7(17)																							12.2(31)
	E. coli (1367)	9.2(126)		39.5(540)	88.3(1207)	1.4(19)	1.4(19)	11.0(151)	1.6(22)		0.4(60					0.3(4)	1.0(13)				84.9(1160)	42.1(576)	76.8(1050)	0.4(6)					1.5(20)	0.4(5)			69.3(947)									4.2(57)							0.8(11)
	K. pneumoniae(16)																							31.3(5)
Senegal	Salmonella .E.S. Grumpensis (17)	58.8(10)		58.8(10)	58.8(10)	58.8(10)	58.8(10)	58.8(10)			58.8(10)						58.8(10)				58.8(10)							58.8(10)	58.8(10)
Sierra Leone	Citrobacter freundii (44)	100(44)		50(22)		47.7(21)	50(22)			22.7(10)	34.1(15)		50(22)									34.1(15)				47.7(21)														38.6(17)		43.2(19)
	Enterobacter sp./Leclercia spp (8)	87.5(7)		50(4)		25(2)	50(4)			25(2)	37.5(3)		50(4)							25(2)		50(4)				12.5(1)														12.5(1)
	Escherichia hermannii (1)					100(1)	100(1)				100(1)		100(1)									100(1)																				100(1)
	E.cloacae (31)	3.2(1)		3.2(1)		22.6(7)	45.2(14)			12.9(4)	16.1(5)		48.4(15)									12.9(4)				9.7(3)														3.2(1)		2.3(7)
	K.pneumoniae (32)	31.3(10)		28.1(9)		9.4(3)	59.4(19)			12.5(4)	9.4(3)		37.5(12)									31.3(10)				15.6(5)														21.9(7)		18.8(6)
	E. coli (26)	11.5(30		30.8(8)		3.8(1)	3.8(1)						38.5(10)									26.9(7)				11.5(3)														23.1(6)		15.4(4)
South Africa	K. oxytoca(1)	100(1)		100(1)			100(1)		100(1)		100(1)					100(1)		100(1)			100(1)								100(1)	100(1)
	A. baumannii(135)	70.4(95)					77.8(105)	95.6(12)9	69.6(94)		82.2(11)1	69.6(94)			69.6(94)	80.7(109)				17.85(06)	69.6(94)						69.6(94)		69.6(94)
	P.aeruginosa(686)	30.0(213)				27.7(190)	30.1(220)				24.6(169)					25.5(175)	27.7(190)	22.2(152)		32.8(2250												1.9(13)											29.4(202)
	Acinetobacter spp(60)	30(18)									30(18)							6.7(4)		30(18)												30(18)
	Klebsiella michiganensis(1)	100(1)	100(1)				100(1)		100(1)		100(1)							100(1)		100(1)	100(1)												100(1)
	K. pneumoniae(182)	4.9(9)		3.8(7)	0.5(1)		5.5(10)	1.1(2)	92.3(1680		4.9(9)			1.1(2)		4.9(9)	0.5(1)	4.4(8)		1.1(2)	4.9(9)	0.5(1)		6.6(12)			0.5(1)		3.8(7)	3.8(7)	0.5(1)
	E.coli(108)	10.2(11)		4.6(5)	41.7(45)			14.8(16)	2.8(3)	2.8(3)					38.0(41)		1.9(2)				42.6(46)	12.0(13)											43.5(47)	1.9(2)												9.3(10)
	C. jejuni(54)	20.4(11)			25.9(14)																																31.5(17)							5.6(3)		66.7(36)
	C. coli(18)	33.3(6)			55.6(10)																																94.4(17)							16.7(3)		77.8(14)
	Salmonella spp (20)				10(2)			15(3)		5(1)					30(6)						15(3)		20(4)										20(4)				30(6)
Tanzania	K. oxytoca (2)	100(2)				100(2)	100(2)	100(2)	100(2)		100(2)					100(2)						100(2)										100(2)
	Citrobacter spp (2)					50(1)	50(1)		50(1)		50(1)					50(1)																50(1)
	E. cloacae (22)	54.5(12)		27.3(6)		50(11)	59.1(13)	68.2(15)	50(11)		50(11)			18.2(4)		45.5(10)						68.2(15)					36.4(8)					18.2(4)								63.6(140)
	C. freundii (9)	22.2(2)		44.4(40			33.3(3)	33.3(3)						33.3(3)								33.3(3)					33.3(3)													44.4(4)
	M. morganii(7)	71.4(5)		85..7(6)			42.9(3)	85..7(6)														71.4(5)					100(7)													85..7(6)
	P. mirabilis (8)	75(6)		62.5(5)			62.5(5)	75(6)														75(6)					62.5(5)													75(6)
	P. rettgeri (1)			100(1)										100(1)								100(1)					100(1)													100(1)
	E.coli (319)	44.8(143)		15.4(49)	15.7(50)	39.5(126)	44.5(142)	83.1(265)	43.6(139)		39.2(125)			4.4(14)		39.5(126)					7.2(23)	30.4(97)				7.5(24)	4.7(15)					27.9(89)						0.3(1)		59.2(189)									1.6(5)
	K. pneumoniae(172)	22.1(38)		6.4(11)	3.5(6)	80.2(138)	85.5(147)	94.2(162)	80.8(139)		70.1(136)			4.7(8)		79.7(137)						67.4(116)				3.5(6)	7.6(13)			8.1(14)		71.5(123)		1.2(2)						28.5(49)
Tunisia	S. enterica serotype Kentucky (2)	100(2)		100(2)	100(2)		100(2)	100(2)	50(1)					100(2)	100(2)		50(1)						100(2)		100(2)							100(2)	100(2)													50(1)			100(2)
Tunisian and Libyan	E. coli (51)	82.4(42)		80.4(41)		47.1(24)	43.1(22)		100(51)		100(51)			100(51)	98.0(50)			23.5(12)		21.6(11)				21.6(11)			13.7(7)
	K. pneumoniae(36)	83.3(30)		88.9(32)		100(36)	66.7(24)		97.2(35)		91.7(33)			97.2(35)	100(36)			63.9(23)		22.2(8)				22.2(8)			91.7(33)
Uganda	E. coli (84)							98.8(83)	100(84)		100(84)					98.8(83)			91.7(77)													76.2(64)																	100(84)
	Enterobacter Spp (11)							81.8(9)	81.8(9)		81.8(9)					81.8(9)			54.5(6)													72.7(8)																	81.8(9)
	K. oxytoca (4)							100(4)	100(4)		75(3)					100(4)			100(4)													75(3)																	75(3)
	K. pneumoniae (78)							97.4(76)	100(78)		100(78)					96.2(75)			82.1(64)													76.9(60)																	98.7(77)
	Pantoea agglomerans (1)							100(1)	100(1)		100(1)					100(1)			100(1)													100(1)																	100(1)
	Proteus mirabilis (6)							100(6)	100(6)		100(6)					100(6)			100(6)													50(3)																	100(6)
	Proteus Vulgaris (3)							100(3)	100(3)		100(3)					100(3)			66.7(2)													33.3(1)																	100(3)
	Salmonella spp (1)							100(1)	100(1)		100(1)					100(1)			100(1)													100(1)																	100(1)
	Serratia marcescens (2)							100(2)	100(2)		100(2)					100(2)			100(2)													100(2)									50(1)								100(2)
	Citrobacter freundii (8)							100(8)	100(8)		87.5(7)					87.5(7)			75(6)													75(6)																	100(8)
Zambia	Salmonella .E.S Typhi (94)	4.3(4)		3.4(3)										1.1(1)							98.9(93)	83.0(78)	98.9(93)										98.9(93)
Zimbabwe	E. coli (26)	57.7(15)					19.2(5)												7.7(2)			42.3(11)										11.5(3)	100(26)
	K. pneumoniae (1)	100(1)					100(1)												100(1)													100(1)	100(1)
	n, total isolates: AK, Amikacin: AM, Amoxicillin: AMC, Amoxicillin-clavulanic acid: AMP, Ampicillin: ACH, Ampicillin and/or Chloramphenicol: AC, Ampicillin/Clavulanic: AS, Ampicillin/sulbactam: AU, Augmentin: AZA, azithromycin: ATM, Aztreonam: CRN, Carbenicillin: CFN, Cefalotin: CD, cefamandole: KZ, Cefazolin: FEP, Cefepime: CE, Cefixime: CFO, cefoperazone: CTX, Cefotaxime: CEC, Cefotaxime/Ceftri…
																								* Resistance rates above 50% are shown as red
[truncated: 30 more columns]

## Sheet: Statistical analyses
						HUMAN ISOLATES
Country	E. coli	EC #		K. pneumoniae	KP #	Salmonella	Salmonella #		Pseudomonas	Pseudomonas #		Acinetobacter	Acinetobacter #		Campylobacter	Campylobacter #		Citrobacter	Citrobacter #		Enterobacter	Enterobacter #		Achromobacter xylosoxidans	A. xylo #		Providencia	Providencia #		Proteus	Proteus #		Serratia	Serratia #		Burkholderia spp.	Burkholderia #		Vibrio cholerae	V. cholerae #		Morganella	Morganella #		Neisseria	Neisseria #		Bordetella	Bordetella #
Algeria
Benin
Botswana
Burkina Faso
Guinea-Bissau
Cameroon
Central African Republic
Chad
Côte d’Ivoire
DRC
Egypt
Ethiopia
Gabon
Ghana
Kenya
Libya
Malawi
Madagascar
Mali
Morocco
Mozambique
Niger
Nigeria
São Tomé and Príncipe
Senegal
Sierra Leone
Sudan
South Africa
Tanzania
Tunisia
Uganda
Zambia
Zimbabwe
