# Supplementary material for: Genomic and Resistance Epidemiology of Gram-Negative Bacteria in Africa: a Systematic Review and Phylogenomic Analyses from a One Health Perspective
Source: mSystems. 2020 Nov 24;5(6):e00897-20. doi: 10.1128/mSystems.00897-20 (PMC7687029; doi:10.1128/mSystems.00897-20)
Supplement: TABLE S3 [file mSystems.00897-20-st003.xlsx]

## Sheet: MetData
Table S3: Geographical distribution, specimen type and sources, bacterial species, clones, and resistance mechanisms of antibiotic-resistant GNB isolated from environmental sources in Africa from January 2015-December 2019.
Country, study (n)	Year of isolation	Specimen source & type(n)	Sample size	Total isolates	Total isolates which DST is determined (n)	Organism/ Species (n)	Clone/s(n)	Resistance genes/ mechanisms (n)	MGEs(n)	Antibiotic resistance phenotype (n)	Genotyping tool used	ARGs characterized by	Phenotypic DST method/s	References
Algeria (1)	2010	Wastewater samples(60)	60	60	17	E.coli(51), Escherichia vulneris(1), K. pneumoniae(4), K. oxytoca(1), Citrobacter freundii(2), Citrobacter koseri/farmer(1)	E. coli ST405(2), E. coli ST443(1), E. coli ST101(2), E. coli ST10(2), E. coli ST347(1)	blaCTX-M-15(4), blaOXA-1 ( 2), sul2 (13), sul1 ( 4), sul3 (1), tet(A) (9), tet(B) (6), aadA1/2 (5), aadA5 (1), aph(3’)-Ia (5), aac(3)II (2), dfrA5 (10), dfrA1 (3), dfrA12 (2), dfrA7 (1), GgyrA(17), ParC(17)	int1(class 1 integron)(11)	E.coli: CIP(12), PE(12), OFX(12), NAL(12), TET(10), SUL(10), SX(10), CTX(2), KAN(4), CAZ(2);. E. vulneris: CIP(1), PE(1), OFX(1), NAL(1), TET(1), SUL(1), KAN(1), SX(1); K. pneumoniae: CIP(1), PE(1), OFX(1), NAL(1), TET(1), SUL(1), SX(1), CTX(1), CEF(1), FEP(1), ATM(1),GEN(1), CAZ(1);. K. oxytoca: CIP(1), PE(1), OFX(1), NAL(1), TET(1), SUL(1), SX(1), CTX(1), CEF(1), GEN(1): C. freundii: CIP(1), PE…	MLST, ERIC-PCR	Multiplex and simplex-PCR,	Disk diffusion method,	(Anssour et al., 2016)
Benin (1)	2013-2013) and O2013-2013	Market garden products [lettuce(22), cabbage(22), great Nightshades(22), and carrots(16), and irrigation water (wells(8), ponds(6), and drilling(8)]	104	65	65	E. coli(65)	ND	blaTEM(44), blaSHV(7), blaCTX-M(15)	ND	CTX (49), AMC (60), CRO (46), AM (65), GEN(39), TM(42), AK(15), KAN(31), CIP(23), OFX(45), IMP(25), NAL(46), SX(39)	ND	PCR	Agar proportion method,	(Mousse et al., 2015)
Cameroon (1)	2013	Drinking households' water(60), drinking water source(28)	88	14	14	Campylobacter spp(10), Salmonella spp(4)	ND	tet(Q)(23)	ND	ND	ND	PCR	Micro tests	(Healy-Profitós et al., 2016)
Democratic Republic of Congo (1)	2014	Wastewater (4 hospital outlets pipes and their river), n=65	65	65	65	E. coli (65)	ND	blaTEM, blaCTX-M, blaSHV, aadA	NR	ND	ND	qPCR	Micro tests	(Laffite et al., 2016)
Egypt (1)	2011 to2014	Samples of Feedstuffs(25), Water(25), Land filter Paper(25), Swabs from worker's hand(15), Wash water after washing(30), Swabs from trays(15), Swabs from worker's hands(15)	150	150	7	Salmonella spp.,(7)	ND	dfrA25(1), blaPse(1) dfrA1-orf(1), aadB(1), catB3(1)	Class I integron (3)	AMC(7),AM(7), AMP(7), CAZ(7), CTX(5), ERT(5), OX(1), SC(3), SX(1), TET(2), CHL(3), CIP(2), EN(3), STR(7)	ND	PCR	Disc diffusion method	(Yousef and Mamdouh, 2016)
Nigeria (5)	2014 to 2015	Wetlands(65)	65	65	65	Pseudomonas putida(65)	P. plecoglossicida MR70(1), P. plecoglossicida MR134(1), P. plecoglossicidaMR135(1), P. plecoglossicida MR83(1), P. plecoglossicidaMR170(1), P. guariconensis MR119(1), P. guariconensis MR144(1), P. guariconensis MR149(1)	blaVIM-5(9), aph(3')-lb(9), aph(6')-id(9), bla-ampC(9), macAB(9), tet(C)(9), gyrA(6), tet(G)(2), floR(2),	Tn402-like class 1 integron	NR	MLST	PCR, WGS	Micro testby E-test	(Adelowo et al., 2018)
	2010 to 2011	Raw, treated and municipal tap water(6 selected water distribution systems)	6	296	22	Pseudomonas putida(10), Pseudomonas fluorescens(3), Pseudomonas otitidis(9)	ND	tet(A)(7), tet(E)(1), tet30(1), Sul1(7), Sul2(6), blaSHV(5), blaTEM(9) aph (3″)c(8), ant (3″)b(8), aph (6')-1dd(3)	int 1(10)	FL(14), TET(13), STR(12), CR(13), AMC(18), SLF(17), CHL(9), GEN(7), KAN(7), NAL(5)	ND	PCR and Sanger sequencing	Micro test	(Adesoji et al., 2015a)
	2010 and 2011	Water samples from dams(96)	96	181	181	Acinetobacter(6), Aeromonas(5), Alcaligenes(20), Bacillus(45), Bordetella(1), Brevundimonas(2), Chromobacterium(5), Klebsiella(14), Morganella(7), Pantoae(1), Proteus(22), Providencia(5), Psychrobacter(2), Serratia(2)	ND	aph(3´´)c(37), ant(3´´)b(51), aph(6)-1dd(18)	ND	NR	ND	PCR		(Adesoji. A. Timilehin et al., 2019)
	2010 and 2011	Water samples (raw(66), treated(33), municipal distribution taps(68))	167	164	164	Acinetobacter spp.,(3), Aeromonas spp.,(1), Alcaligenes spp.,(7), Bacillus spp(7)., Bordetella spp(1)., Brevundimonas spp(1)., Chromobacterium spp(1), E. coli(3), Klebsiella spp(11), Morganella spp(5)., Myroides spp(2), Proteus spp(9), Providencia spp(1), Psychrobacter spp(1), Serratia spp(2),Stenotrophomonas spp(1)., Trabulsiella spp(1).	NR	BlaTEM(49), blaSHV(19), blaCTX(2)	ND	NR	ND	PCR	Agar dilution method,	(Adesoji and Ogunjobi, 2016)
	2010 to 2011	Wastewater	105	85	82	Aeromonas spp(5), Alcaligenes spp(20), Bacillus spp(45), Klebsiella spp(14), Morganella spp(7), Proteus spp(22)	ND	tet(A)(22), tet(B)(4), tet(E)(15), tet(M)(10), tet30(6)	ND	Aeromonas spp, TET(1) Alcaligenes spp, TET(10) Bacillus spp, TET(2) Klebsiella spp, TET(1), Morganella spp, TET(6), Proteus spp, TET(2)	ND	PCR	Agar dilution method,	(Adesoji et al., 2015b)
South Africa (7)	2012 to 2013	Wastewater final effluent(96)	96	223	223	E. coli(223)	ND	StrA(15), aadA(9), cat I(7), cmlA1(2), blaTEM(53), tet(A)(31), tet(B)(29), tet(C)(43), tet(D)(51), tet(K)(12), tet(M)(70)	ND	AK(1), AMP(124), COR(14), CTX(10), CPH(114), CHL(51), CIP(9), CF(14), GEN(1), NAL (70), NIT(12), NOR (11), POB(12), STR(18), TET(134)	ND	RT-PCR	Disk diffusion method	(Adefisoye and Okoh, 2016)
	2012 to 2013	Wastewater final effluent(48)	48	660	660	Vibrio spp(279 ), E. coli(381)	ND	blaTEM(8), blaSHV(7), blaCTX-M(5), aadA(6), strA(10), tetA(19), tetB(23), tetK(2), tetM(47)	ND	Vibrio spp AMP (18), IMP(18), MEM(18), AK(25), STR(25), GEN(25), NE(25), TET(100)	ND	PCR	Disk diffusion method,	(Adefisoye and Okoh, 2017)
	NR	Root rhizospheres(120), Soil Butternut Rhizosphere(5)	125	125	125	Stenotrophomonas maltophilia(125)	ND	sul3(4)	ND	MEM(11), CFX(120), AS(67), CAZ(13), FEP(37), MIN(3), KAN(71), OFX (4), LEV(2), MOX(4), CIP(30), GA(2), POB(4), ATM(73), COT(33), TR(123)	ND	PCR	Micro test	(Adegoke and Okoh, 2015)
	NR	Wastewater(45)	45	173	173	E. coli(173)	ND	ermA(9), mcr-1(31)	ND	CL (111), ERT(111), SUP(110), AM(105), DOC(100), TRI(93), CFX(72), OFX (67), CIP(67), CF(65), GEN(58), MEN (54),	ND	PCR	Micro tests, AST by disc diffusion method	(Igwaran et al., 2018)
	2016	River water(244)	244	95	95	C.jejuni (95)	ND	CmeA(11), cmeB(18), cmeC(14), cmeABC(64)	ND	TET(95), AZA(87), CL(80), CLA(76), DOC(76), CIP(78), VA(67), ERT(67), MET(35), NAL(29),	ND	PCR	Micro tests, AST by disk diffusion method	(Otigbu et al., 2018)
	NR	Water(50) and soil(50)	100	86	86	Acinetobacter calcoaceticus(86)	ND	tetB(55), tet39(26), blaCTX-M-1(3)	ND	PEN(86), CRO (38), MEM(9), IMP(17), NAL(9), ERT (26), CHL(9), AU(26), NIT(77), COT(17), OX (9),	ND	Multiplex PCR	Micro tests	(Stenström et al., 2016)
	2011	Water samples [lettuce irrigated(10), canal(14), a river(22)]	46	46	46	E.coli(46)	E.coli group A(12), E.coli group B1 (21), E.coli group B2(4), E.coli group D(9)	blaTEM(4), blaSHV(1), blaCTX-M-1(6), blaCTX-M gp 2(1), blaCTX-M gp 8/25(17), bla ACC(12), bla MOX(5), blaCIT(13), bla DHA(12), bla FOX(1)	NR	NR	triplex PCR, rep-PCR	Multiplex PCR	Modified double-disc diffusion method,	(Njage and Buys, 2015)
Tanzania (1)	2014	Water samples [Open drinking water sources(93), closed source (62)]	155	1819	1819	E. coli(1819)	NR	blaTEM -1(96), blaCTX-M(25), blaSHV-1(9), blaCTX-M-15(15), blaCTX-M-79(1), tet(A)(209), tet(B)(87)	NR	AMP(561), CIP(91), SLF(481), TET(364), AC(80),AMC(74), STR(300), TR(373), KAN(20), CHL(59), CAZ(12)	PFGE	PCR	MIC	(Lyimo et al., 2016)
	Total	1765	1705	4372	3909
		*indicates studies including two or more setting; NR, Not reported; AK, Amikacin: AM, Amoxicillin: AMC, Amoxicillin-clavulanic acid: AMP, Ampicillin: ACH, Ampicillin and/or Chloramphenicol: AC, Ampicillin/Clavulanic: AS, Ampicillin/sulbactam: AU, Augmentin: AZA, azithromycin: ATM, Aztreonam: CRN, Carbenicillin: CFN, Cefalotin: CD, cefamandole: KZ, Cefazolin: FEP, Cefepime: CE, Cefixime: CFO, cefo…
References
1. Anssour L, Messai Y, Estepa V, Torres C, Bakour R. Characteristics of ciprofloxacin-resistant Enterobacteriaceae isolates recovered from wastewater of an Algerian hospital. J Infect Dev Ctries. 2016;10(7):728-34.
2. Mousse W, Sina H, Baba-Moussa F, Noumavo PA, Agbodjato NA, Adjanohoun A, et al. Identification of Extended-Spectrum beta-Lactamases Escherichia coli Strains Isolated from Market Garden Products and Irrigation Water in Benin. Biomed Res Int. 2015;2015:286473.
3. Healy-Profitós J, Lee S, Mouhaman A, Garabed R, Moritz M, Piperata B, et al. Neighborhood diversity of potentially pathogenic bacteria in drinking water from the city of Maroua, Cameroon. J Water Health. 2016;14(3):559-70.
4. Laffite A, Kilunga PI, Kayembe JM, Devarajan N, Mulaji CK, Giuliani G, et al. Hospital effluents are one of several sources of metal, antibiotic resistance genes, and bacterial markers disseminated in Sub-Saharan urban rivers. Front Microbiol. 2016;7:1128.
5. Yousef S, Mamdouh R. Class I Integron and beta-lactamase encoding genes of multidrug resistance Salmonella isolated from pigeons and their environments. Cell Mol Biol (Noisy-le-grand). 2016;62(14):48-54.
6. Adelowo OO, Vollmers J, Mäusezahl I, Kaster A-K, Müller JA. Detection of the carbapenemase gene bla VIM-5 in members of the Pseudomonas putida group isolated from polluted Nigerian wetlands. Sci Rep. 2018;8(1):15116.
7. Adesoji AT, Ogunjobi AA, Olatoye IO. Molecular characterization of selected multidrug resistant Pseudomonas from water distribution systems in southwestern Nigeria. Ann Clin Microbiol Antimicrob. 2015;14:39.
8. Adesoji. A. Timilehin, Olatoye. I. Olufemi, Ogunjobi. A. Adeniyi. Genotypic Characterization of Aminoglycoside Resistance Genes from Bacteria Isolates in Selected Municipal Drinking Water Distribution Sources in Southwestern Nigeria. Ethiop J Health Sci. 2019;29(3):11.
9. Adesoji AT, Ogunjobi AA. Detection of Extended Spectrum Beta-Lactamases Resistance Genes among Bacteria Isolated from Selected Drinking Water Distribution Channels in Southwestern Nigeria. Biomed Res Int. 2016;2016:7149295.
10. Adesoji AT, Ogunjobi AA, Olatoye IO, Call DR. Prevalence of tetracycline resistance genes among multi-drug resistant bacteria from selected water distribution systems in southwestern Nigeria. Ann Clin Microbiol Antimicrob. 2015;14:35.
11. Adefisoye MA, Okoh AI. Identification and antimicrobial resistance prevalence of pathogenic Escherichia coli strains from treated wastewater effluents in Eastern Cape, South Africa. MicrobiologyOpen. 2016;5(1):143-51.
12. Adefisoye M, Okoh A. Ecological and Public Health Implications of the Discharge of Multidrug-Resistant Bacteria and Physicochemical Contaminants from Treated Wastewater Effluents in the Eastern Cape, South Africa. Water. 2017;9(8):562.
13. Adegoke AA, Okoh AI. Antibiogram of Stenotrophomonas maltophilia Isolated From Nkonkobe Municipality, Eastern Cape Province, South Africa. Jundishapur journal of microbiology. 2015;8(1).
14. Igwaran A, Iweriebor B, Okoh A. Molecular Characterization and Antimicrobial Resistance Pattern of Escherichia coli Recovered from Wastewater Treatment Plants in Eastern Cape South Africa. Int J Env Res Public Health. 2018;15(6):1237.
15. Otigbu A, Clarke A, Fri J, Akanbi E, Njom H. Antibiotic sensitivity profiling and virulence potential of Campylobacter jejuni isolates from estuarine water in the Eastern Cape Province, South Africa. Int J Env Res Public Health. 2018;15(5):925.
16. Stenström T-A, Okoh AI, Adegoke AA. Antibiogram of environmental isolates of Acinetobacter calcoaceticus from Nkonkobe Municipality, South Africa. 2016.
17. Njage PM, Buys EM. Pathogenic and commensal Escherichia coli from irrigation water show potential in transmission of extended spectrum and AmpC beta-lactamases determinants to isolates from lettuce. Microbial biotechnology. 2015;8(3):462-73.
18. Lyimo B, Buza J, Subbiah M, Smith W, Call DR. Comparison of antibiotic resistant Escherichia coli obtained from drinking water sources in northern Tanzania: a cross-sectional study. BMC Microbiol. 2016;16(1):254.

## Sheet: GNB Isolates_1
Table 3: Gram-negative bacteria isolated from Environmental sources in Africa from January 2015-December 2019.
Country	GNB isolates	Frequency
Algeria	E. coli	51
	Escherichia vulneris	1
	K. pneumoniae	4
	K. oxytoca	1
	C. freundii	2
	C. koseri/farmer	1
Benin	E. coli	65
Cameroon	Campylobacter spp	10
	Salmonella spp	4
Democratic Republic of Congo	E. coli	65
Egypt	Salmonella spp	7
Nigeria	Acinetobacter	6
	Aeromonas	11
	Alcaligenes	47
	Bacillus spp	97
	Bordetella spp	2
	Brevundimonas spp	3
	Chromobacterium	6
	Acinetobacter spp	3
	E. coli	3
	Klebsiella	39
	Morganella spp	19
	Pantoea	1
	Myroides spp	2
	Proteus spp	53
	Providencia spp	6
	Pseudomonas putida	75
	Pseudomonas fluorescens	3
	Pseudomonas otitidis	9
	Psychrobacter	3
	Serratia	4
	Stenotrophomonas spp	1
	Trabulsiella spp	1
South Africa	C. jejuni	95
	Acinetobacter calcoaceticus	86
	E. coli	823
	Vibrio spp	279
	S. maltophilia	125
Tanzania	E. coli	1819

## Sheet: Clones_2
Table 3: Gram-negative bacteria clones isolated from environmental sources in Africa from January 2015-December 2019.
Country	Clones	Frequency
Algeria	E. coli ST405	2
	E. coli ST443	1
	E. coli ST101	2
	E. coli ST10	2
	E. coli ST347	1
Nigeria	P. plecoglossicida MR70	1
	P. plecoglossicida MR134	1
	P. plecoglossicidaMR135	1
	P. plecoglossicida MR83	1
	P. plecoglossicidaMR170	1
	P. guariconensis MR119	1
	P. guariconensis MR144	1
	P. guariconensis MR149	1
South Africa	E. coli groupA	12
	E. coli groupB1	21
	E. coli groupB2	4
	E. coli groupD	9

## Sheet: AMRs-3
Table 3: ARGs found from Gram-negative bacteria isolated from environmental sources in Africa from January 2015-December 2019.
Country	ARGs	Frequency
Algeria	blaCTX-M-15	4
	blaOXA-1	2
	Sul-1/2/3	18
	tet(A/B)	15
	aadA1/2/5	6
	aph(3’)-Ia	5
	aac(3')-II	2
	dfrA-1/5/7/12	16
	gyrA	17
	ParC	17
Benin	blaTEM	44
	blaSHV	7
	blaCTX-M	15
Cameroon	tet(Q)	23
D.R.C	blaTEM	1
	blaCTX-M	1
	blaSHV	1
	aadA	1
Egypt	dfr-1/A25	2
	blaPse	1
	aadB	1
	catB3	1
Nigeria	ant (3')	59
	aph(3')/-lb	54
	aph(6')-1d	30
	blaVIM-5	9
	bla-ampC	9
	macAB	9
	tet(A/C/G/30)	69
	floR	2
	Sul1/2	13
	blaSHV	24
	blaTEM	58
South Africa	aadA	15
	blaACC	12
	blaDHA	12
	blaMOX	5
	blaFOX	1
	blaCIT	13
	blaCTX-M-1/2/8/25	32
	blaSHV	8
	blaTEM	65
	cat I	7
	CmeABC	107
	cmlA1	2
	ermA	9
	mcr-1	31
	Str(A)	25
	sul3	4
	tet (A/B/C/D/K/M/39)	408
Tanzania	blaTEM-1	96
	blaCTX-M/15/79	41
	blaSHV-1	9
	tet(A/B)	296

## Sheet: MGEs-4
Table 3: MGEs found from Gram-negative bacteria isolated from environmental sources in Africa from January 2015-December 2019.
Country	MGES	frequency
Algeria	int1	11
Egypt	Int1	3
Nigeria	Tn402-like Int1	13
	int 1	10

## Sheet: ARMs_Vs_MGES-5
Table 3: ARGs Vs MGEs found from Gram-negative bacteria isolated from environmental sources in Africa from January 2015-December 2019.
Country	MGEs	AMRs	Frequency
Algeria	int1	blaCTX-M-15	4
		blaOXA-1	2
		dfrA	16
		aac(3)II	2
		aph(3’)-Ia	5
		aadA1/2/5	6
		tet(B)	9
		tet(A)	9
		sul-1/2/3	18
Egypt	int1	dfrA1/25	2
		blaPse	1
		aadB	1
		catB3	1
Nigeria	Tn402-like transposon	blaVIM-5	9
		aph(3')-lb	9
		aph(6')-Id	9
		bla-ampC	9
		macAB	9
		tet(C/G )	11
		floR	2
	int 1	tet(A/E/30)	9
		Sul1/2	13
		blaSHV	5
		blaTEM	9
		aph (3″)	8
		ant (3″)	8
		aph (6')-1d	3

## Sheet: Species, Clones, MGEs
Table 3. Distribution of Gram-Negative bacterial species, ARGs and MGEs isolated from environmental sources in Africa, January 2015-December 2019.
Bacteria species, ARGs and MGEs	GNBs, ARGs, MGEs	Total
Bacteria species	Acinetobacter spp.	9
	Acinetobacter calcoaceticus	86
	Aeromonas spp.	11
	Alcaligenes spp.	47
	Bacillus spp	97
	Bordetella spp	2
	Brevundimonas spp	3
	C. jejuni	95
	Campylobacter spp	10
	Chromobacterium	6
	Citrobacter freundii	2
	Citrobacter koseri/farmer	1
	E.coli	2826
	Escherichia vulneris	1
	K. oxytoca	1
	K. pneumoniae	4
	Klebsiella	39
	Morganella spp	19
	Myroides spp	2
	Pantoae	1
	Proteus spp	53
	Providencia spp	6
	Pseudomonas putida	75
	Pseudomonas fluorescens/otitidis	12
	Salmonella spp	11
	Psychrobacter spp.	3
	Serratia spp.	4
	Stenotrophomonas maltophilia	126
	Trabulsiella spp	1
	Vibrio spp	279
	aac(3')-II	2
	aadA	22
AMRs	aadB	1
	ant (3')	59
	aph (3')	45
	aph(3’)-Ia	5
	aph(6')-1d	30
	aph(3')-lb	9
	bla-ampC	9
	blaACC	12
	blaCIT	13
	blaCTX-M	93
	blaDHA	12
	blaMOX	5
	blaFOX	1
	blaOXA-1	2
	blaPse	1
	blaSHV	49
	blaTEM	264
	blaVIM-5	9
	catB3	1
	cat I	7
	cmeABC	107
	dfrA	18
	cmlA1	2
	gyrA	17
	floR	2
	ermA	9
	ParC	17
	macAB	9
	mcr-1	31
	Str(A)	25
	Sul-1/2/3	35
	tet(30)	7
	tet(A)	297
	tet(B)	200
	tet(C)	68
	tet(D)	51
	tet(G)	8
	tet(K)	14
	tet(M)	117
	tet(Q)	23
	tet39	26
MGEs	int1	24
	Tn402-like Int1	13
MGEs

## Sheet: Antiiotic_RR-6
Table 1: Level of antibiotic resistance % per country (number of resistant isolates), isolates from environmental soutrce in Africa, January 2015- December 2019
Country	Isolates(n)	CIP	PE	OFX	NAL	TET	SUL	SX	CTX	KAN	CAZ	CEF	FEP	ATM	GEN	AMC	CRO	AM	TM	AK	IMP	AMP	ERT	OX	SC	CHL	EN	STR	FL	CR	SLF	COR	CPH	CF	NIT	NOR	POB	CL	SUP	DOC	TRI	CFX	CF	MEN	NE	AS	MIN	LEV	MOX
Algeria	E.coli(51)	23.5(12)	23.5(12)	23.5(12)	23.5(12)	19.6(10)	19.6(10)	19.6(10)	3.9(2)	3.9(2)	3.9(2)
	E. vulneris(1)	100(1)	100(1)	100(1)	100(1)	100(1)	100(1)	100(1)	100(1)	100(1)
	K. pneumoniae(4)	25(1)	25(1)	25(1)	25(1)	25(1)	25(1)	25(1)	25(1)	25(1)	25(1)	25(1)	25(1)	25(1)	25(1)
	K. oxytoca(1)	100(1)	100(1)	100(1)	100(1)	100(1)	100(1)	100(1)	100(1)			100(1)			100(1)
	C. freundii(2)	50(1)	50(1)	50(1)	50(1)	50(1)	50(1)		50(1)		50(1)	50(1)
	C. farmeri/Koseri(1)	100(1)	100(1)	100(1)	100(1)	100(1)	100(1)	100(1)
Benin	E. coli(65)	35.4(23)		69(45)	70.8(46)			60(39)	75.4(49)	47.7(31)					60(39)	92.3(60)	70.8(46)	100(65)	64.6(42)	23.1(15)	38.5(25)
Egypt	Salmonella spp(7)	28.6(2)				28.6(2)		14.3(1)	71.4(5)		100(7)					100(7)		100(7)				100(7)	71.4(5)	14.3(1)		42.9(3)	42.9(3)	100(7)
Nigeria	Pseudomonas spp(22)				22.7(5)	59.1(13)				31.8(7)					31.8(7)	81.8(18)										4.1(9)		54.5(12)	63.6(14)	59.1(13)	77.3(17)
	Aeromonas spp(5)					20(1)
	Alcaligenes spp(20)					50(10)
	Bacillus spp(45)					4.4(2)
	Klebsiella spp(14)					7.1(1)
	Morganella spp(7)					85.7(6)
	Proteus spp(22)					9.1(2)
South Africa	E.coli(777)	9.8(76)		8.6(67)	9(70)	17.2(134)			1.3(10)						7.6(59)			13.5(105)		0.1(1)		30.2(235)				6.6(51)		2.3(18)				1.8(14)	16.7(114)	1.8(14)	1.5(12)	1.4(11)	1.5(12)	14.3(111)	14.2(110)	12.9(100)	12.0(93)	9.3(72)	8.4(65)	6.9(54)
	Vibrio spp(279 )					35.8(100)									9.0(25)					9.0(25)	6.5(18)	6.5(18)						9.0(25)																6.5(18)	9.0(25)
	Stenotrophomonas maltophilia(125)	24(30)		3.2(4)						56.8(71)	10.4(13)		29.6(37)	58.4(73)																							3.2(4)					96(120)		8.8(11)		53.6(67)	2.4(3)	1.6(2)	3.2(4)
	C.jejuni (95)	82.1(78)			30.5(29)	100(95)																	70.5(67)															84.2(80)		80(76)
	Acinetobacter calcoaceticus(86)				10.5(9)				44.2(38)												19.8(17)		30.2(26)	10.5(9)		10.5(9)									89.5(77)									10.5(9)
Tanzania	E. coli(1819)	5(91)				20(364)				1.1(20)	0.7(12)					4.1(74)						30.8(561)				3.2(59)		16.5(300)			26.4(481)
	n, total number of isolates, CIP, Ciprofloxacin; PE, pefloxacin; OFX, Ofloxacin;NAL, Nalidixic Acid; TET, Tetracycline; SUL, Sulfonamide; SX, Trimethoprim/Sulfamethoxazole; CTX, ceftriaxone;KAN, kanamycin; CAZ, Ceftazidime; CEF, cefpirome; FEP, Cefepime; ATM, Aztreonam; GEN, Gentamicin; AMC, Amoxicillin-clavulanic acid; CRO, Ceftriaxone; AM, Amoxicillin; TM, Tobramycin; AK, Amikacin; IMP, Imipene…
																																	* Resistance rates above 50% are shown as red
[truncated: 10 more columns]

## Sheet: Statistical analyses
						ENVIRONMENTAL ISOLATES
Country	E. coli	EC #		K. pneumoniae	KP #	Salmonella	Salmonella #		Pseudomonas	Pseudomonas #		Acinetobacter	Acinetobacter #		Campylobacter	Campylobacter #		Citrobacter	Citrobacter #		Enterobacter	Enterobacter #		Achromobacter xylosoxidans	A. xylo #		Providencia	Providencia #		Proteus	Proteus #		Serratia	Serratia #		Burkholderia spp.	Burkholderia #		Vibrio cholerae	V. cholerae #		Morganella	Morganella #		Neisseria	Neisseria #		Bordetella	Bordetella #
Algeria
Benin
Botswana
Burkina Faso
Guinea-Bissau
Cameroon
Central African Republic
Chad
Côte d’Ivoire
DRC
Egypt
Ethiopia
Gabon
Ghana
Kenya
Libya
Malawi
Madagascar
Mali
Morocco
Mozambique
Niger
Nigeria
São Tomé and Príncipe
Senegal
Sierra Leone
Sudan
South Africa
Tanzania
Tunisia
Uganda
Zambia
Zimbabwe
