# Supplementary material for: Genomic and Resistance Epidemiology of Gram-Negative Bacteria in Africa: a Systematic Review and Phylogenomic Analyses from a One Health Perspective
Source: mSystems. 2020 Nov 24;5(6):e00897-20. doi: 10.1128/mSystems.00897-20 (PMC7687029; doi:10.1128/mSystems.00897-20)
Supplement: TABLE S5 [file mSystems.00897-20-st005.xlsx]

## Sheet: Acinetobacter
Clade	Strain	MLST	aac(3)-I/IIa	ant(3'')-IIa	aph(3')-VIa	aph(3')-VI	aph(3'')-Ib	aph(3')-Ia	ant(2'')-Ia	aph(6)-Id	ble	ADC	SHV	OXA-23/66/68/69/82/91	OXA-338	TEM-1	catA1	tet(B)	tet(39)	aadA1	NDM	dfrA1/7	qacEdelta1	sat2	sul1/2	CARB-16	mph(E)	msr(E)	fosA
B2	MBL_M10	85
	MBL_M1	85
	MBL_M3
	MBL_M9
	MBL_M4	85
	MBL_M6	85
	MBL_M7	85
	MBL_M11
	AbS2 C1-D7-12	187
	A186	204
	247	256
	198	164
	151	164
	NUBRI-A	164
	249	1621
B1	Abau471
	237	231
	460	231
	485	231
A	V2	557
	1938-08-01

## Sheet: Aeromonas
Genome Name	MLST	AMR genotypes
Aeromonas sp. 62-46	98	NR
Aeromonas caviae D		NR
Aeromonas veronii A29		NR

## Sheet: Bacillus
					AMR genotypes
Genome Name	MLST	Isolation Source	Isolation Country	Host Name	aac(2')-Ic	blaA	erm(37)
Bacillus sp. 10403023		host stool sample	Senegal	Human, Homo sapiens
Bacillus subtilis subsp. spizizenii TU-B-10	MLST.Bacillus_subtilis.8		Tunisia
Bacillus cereus BMG1.7		Soil	Tunisia
Bacillus sonorensis L12		milk- and legume-based primary starters used for Gergoush production	Sudan
Bacillus subtilis subsp. subtilis str. MP9	MLST.Bacillus_subtilis.79	fungus comb	South Africa	Fungus-growing termite, Macrotermes natalensis
Bacillus subtilis subsp. subtilis str. MP11	MLST.Bacillus_subtilis.79	fungus comb	South Africa	Fungus-growing termite, Macrotermes natalensis
Bacillus sp. EB01		hypersaline sediment sample	Algeria
Bacillus endophyticus 3631_9D			South Africa	Sheep, Ovis aries
Bacillus endophyticus 3631_10C			South Africa	Sheep, Ovis aries
Bacillus endophyticus 3617_2C			South Africa	Tragelaphus strepsiceros
Bacillus endophyticus 3618_1C			South Africa	Tragelaphus strepsiceros
Bacillus amyloliquefaciens S499	MLST.Bacillus_subtilis.60	soil	Democratic Republic of the Congo	Plant
Bacillus amyloliquefaciens F11		salt lake	Algeria
Bacillus anthracis Zimbabwe 89	MLST.Bacillus_cereus.3		Zimbabwe
Bacillus anthracis K1285	MLST.Bacillus_cereus.1		Namibia	Zebra
Bacillus anthracis A0021	MLST.Bacillus_cereus.1		Zambia	Hippopotamus, Hippopotamus amphibius
Bacillus anthracis 3631_1C	MLST.Bacillus_cereus.2004		South Africa	Tragelaphus strepsiceros
Bacillus anthracis 20SD		endemic region and a sporadic outbreak	South Africa	Sheep, Ovis aries
Bacillus anthracis K1	MLST.Bacillus_cereus.1	soils 3 days after blood from a zebra carcass infected the soils	Namibia
Bacillus anthracis K2	MLST.Bacillus_cereus.1	soils 3 days after blood from a zebra carcass infected the soils	Namibia
Bacillus anthracis F34	MLST.Bacillus_cereus.1987	salt lake	Algeria
Bacillus anthracis DS201579	MLST.Bacillus_cereus.1		South Africa	Connochaetes taurinus
Bacillus anthracis SA047	MLST.Bacillus_cereus.2	soil	South Africa
Bacillus anthracis KC2011	MLST.Bacillus_cereus.3		South Africa	Acinonyx jubatus
Bacillus anthracis 2000031075	MLST.Bacillus_cereus.1		South Africa	Cow, Bos taurus
Bacillus anthracis K3	MLST.Bacillus_cereus.1		South Africa	Human, Homo sapiens
Bacillus anthracis BA1035	MLST.Bacillus_cereus.3	Human Clinical	South Africa	Human, Homo sapiens
Bacillus cereus NWUAB01	MLST.Bacillus_cereus.2182	soil	South Africa
Bacillus cereus PE8-121b	MLST.Bacillus_cereus.145	White Sands Reef	South Africa	Spongia sp.
Bacillus cereus E41	MLST.Bacillus_cereus.1465	salt lake	Algeria
Bacillus megaterium PE5-112		White Sands Reef	South Africa	Waltherarndtia caliculatum
Bacillus mycoides PE8-15	MLST.Bacillus_cereus.2125	White Sands Reef	South Africa	Spongia sp.
Bacillus pumilus C4		Compost	Egypt
Bacillus pumilus PE09-72			South Africa	Isodictya compressa
Bacillus pumilus PAE4		the costal ridge of Mediterranean	Egypt
Bacillus sp. Co1-6	MLST.Bacillus_subtilis.173	Rhizosphere	Egypt	Calendula officinalis
Bacillus thuringiensis LM1212	MLST.Bacillus_cereus.1571	cadaver of an Oryctes gigas	Madagascar	Oryctes gigas
Bacillus subtilis TLO3		rhizospheric soil	Algeria
Bacillus subtilis SB-14		the body of Namibian Stegodyphus domicula (social spiders),	Namibia	Stegodyphus dumicola
Bacillus subtilis A1		Maize rhizosphere	South Africa
Bacillus thuringiensis BLB406	MLST.Bacillus_cereus.2372	soil	Tunisia
Bacillus thuringiensis DNG9	MLST.Bacillus_cereus.2029	oil-contaminated slough	Algeria
Bacillus anthracis CZC5	MLST.Bacillus_cereus.1	tissue	Zambia	Hippopotamus, Hippopotamus amphibius
Bacillus paralicheniformis F47		water-salt lake	Algeria
Bacillus thuringiensis serovar mexicanensis 27			Egypt	Planococcus citri
Bacillus thuringiensis serovar cameroun BGSC 4AF1	MLST.Bacillus_cereus.209	soil	Cameroon
Mycobacterium mungi BM22813		Liver	Botswana	Banded mongoose, Mungos mungo	aac(2')-Ic	blaA	erm(37)
Bacillus sp. I-2 I-2			Tunisia	Date palm, Phoenix dactylifera
Mycobacterium tuberculosis complex sp. (ex Procavia capensis) 47			South Africa	Dassie, Procavia capensis
Mycobacterium tuberculosis complex sp. (ex Procavia capensis) 49			South Africa	Dassie, Procavia capensis
Mycobacterium tuberculosis complex sp. (ex Procavia capensis) 50			South Africa	Dassie, Procavia capensis
Bacillus albus PG 18		phosphogypsum piles	Tunisia
Bacillus albus PG 26		phosphogypsum piles	Tunisia
Bacillus albus PG 9		phosphogypsum piles	Tunisia
Bacillus albus PG 1		phosphogypsum piles	Tunisia
Bacillus albus PG 17		phosphogypsum piles	Tunisia
Bacillus bacterium MHSD28		leaves	South Africa	Dicoma anomala
Bacillus sp. SN1			Namibia	Stegodyphus dumicola
Bacillus sp. SN10		social spiders nest material	Namibia	Stegodyhus dumicola
Bacillus sp. SN32		social spider nest material	Namibia
Bacillus anthracis str. Kruger B	MLST.Bacillus_cereus.3	Kruger National Park	South Africa
Bacillus sp. SH7-1	MLST.Bacillus_cereus.826	soil	Kenya
Bacillus sp. BF9-10	MLST.Bacillus_cereus.463	soil	Burkina Faso
Bacillus sp. BF2-3	MLST.Bacillus_cereus.845	soil	Burkina Faso
Bacillus sp. TE8-1	MLST.Bacillus_cereus.870	soil	Kenya
Bacillus sp. SH8-8	MLST.Bacillus_cereus.885	soil	Kenya
Bacillus sp. SH5-2	MLST.Bacillus_cereus.880	soil	Kenya
Bacillus sp. 2B09		water	South Africa
Bacillus sp. 2B10		water	South Africa
Bacillus sp. 2D02		water	South Africa
Bacillus sp. 2D03		water	South Africa
Bacillus sp. 2A25		water	South Africa
Bacillus sp. 2A33		water	South Africa
Bacillus sp. BH2		roots	Algeria	Tamarix aphylla
Bacillus sp. BH32		roots	Algeria	Atriplex halimus
Bacillus sp. M30		sediment	Tanzania
"[Brevibacterium] halotolerans ATCC 25096"		soil	Morocco
Bacillus halotolerans 36	MLST.Bacillus_subtilis.36	roots	Tunisia	Limoniastrum monopetalum
Bacillus halotolerans 86	MLST.Bacillus_subtilis.36	roots	Tunisia	Limoniastrum monopetalum
Bacillus halotolerans B19	MLST.Bacillus_subtilis.36	Rhizosphere of wheat plant	Algeria
Bacillus halotolerans 72	MLST.Bacillus_subtilis.36	roots	Tunisia	Limoniastrum monopetalum
"[Brevibacterium] halotolerans III-1"		Roots	Tunisia	Date palm, Phoenix dactylifera
Bacillus sp. B4-WWTP-NA-D-NA-NA	MLST.Bacillus_cereus.164	waste water treatment plant	South Africa
Bacillus sp. B3-WWTP-C-10-D-3		waste water treatment plant, downstream	South Africa
Bacillus sp. B2-WWTP-C-10-Post-4		waste water treatment plant, post chlorination	South Africa
Bacillus sp. B1-WWTP-T-0.5-Post-4		waste water treatment plant, post chlorination	South Africa
Bacillus cereus E33L	MLST.Bacillus_cereus.908	Animal, carcass of dead zebra	Namibia	Zebra
Bacillus sporothermodurans SAD		UHT milk	South Africa
Bacillus sporothermodurans SA01		UHT milk	South Africa
Bacillus anthracis str. A0442		kudu (antelope)	South Africa	Kudu
Bacillus velezensis OEE1			Tunisia
Bacillus velezensis NWUMFk_BS10.5		maize rhizosphere	South Africa
Bacillus velezensis C2		crown	Tunisia	Lycopersicon esculentum Mill.
Bacillus safensis BcP62		desert sand	Morocco
Bacillus safensis Bcs96		desert	Morocco
Bacillus safensis GCID_CRE_0021		Chest tube	Egypt

## Sheet: Bordetella
Genome Name	MLST	Isolation Source	Isolation Country	Host Name	AMR genotypes
Bordetella sp. SCN 67-23		Cyanide and thiocyanate bioreactor	South Africa		NR
Bordetella sp. SCN 68-11		Thiocyanate bioreactor	South Africa		NR
Bordetella pertussis strain B156	MLST.Bordetella_spp.1		Kenya	Human, Homo sapiens	NR
Bordetella pertussis strain B151	MLST.Bordetella_spp.2		Kenya	Human, Homo sapiens	NR
Bordetella pertussis strain B152	MLST.Bordetella_spp.1		Kenya	Human, Homo sapiens	NR
Bordetella pertussis strain B157	MLST.Bordetella_spp.2		Kenya	Human, Homo sapiens	NR
Bordetella pertussis strain B143	MLST.Bordetella_spp.2		Kenya	Human, Homo sapiens	NR
Bordetella pertussis strain B155	MLST.Bordetella_spp.2		Kenya	Human, Homo sapiens	NR
Bordetella pertussis strain B159	MLST.Bordetella_spp.2		Kenya	Human, Homo sapiens	NR
Bordetella pertussis strain B147	MLST.Bordetella_spp.2		Kenya	Human, Homo sapiens	NR
Bordetella pertussis strain B149	MLST.Bordetella_spp.2		Kenya	Human, Homo sapiens	NR

## Sheet: Brevundimonas
Genome Name	MLST	Isolation Source	Isolation Country	Host Name	AMR genotypes
Brevundimonas sp. 67-6		Ammonium sulfate bioreactor	South Africa		NR

## Sheet: Burkholderia
Genome Name	MLST	Isolation Source	Isolation Country	Host Name	AMR genotypes
Burkholderia kirstenboschensis strain KB15		root nodule	South Africa	Virgilia oroboides	NR
Burkholderia sp. Nafp2/4-1b		pristine grassland at 1080-1155 m	South Africa		NR
Paraburkholderia rhynchosiae strain WSM 3937			South Africa	Rhynchosia ferulifolia	NR
Burkholderia sprentiae WSM5005		root nodules	South Africa	Legume, Lebeckia ambigua	NR
Burkholderia sp. WSM4176		Plant root; Root nodule; Soil	South Africa	Legume, Lebeckia ambigua	NR
Burkholderia sp. WSM3556		Moder River	South Africa	Legume, Lebeckia ambigua	NR
Burkholderia cenocepacia strain Burkholderia cenocepacia F01	MLST.Burkholderia_cepacia_complex.1363	soil	Burkina Faso		NR

## Sheet: Campylobacter
Genome Name	MLST	Isolation Source	Isolation Country	Host Name	AMR genotypes
Campylobacter jejuni strain RM3194	MLST.Campylobacter_jejuni.1471	enteritis	South Africa	Human, Homo sapiens	NR
Campylobacter concisus strain Lasto61.99		Faeces	South Africa	Human, Homo sapiens	NR
Campylobacter concisus strain Lasto64.99		Faeces	South Africa	Human, Homo sapiens	NR
Campylobacter concisus strain Lasto28.99		Faeces	South Africa	Human, Homo sapiens	NR
Campylobacter concisus strain Lasto127.99		Faeces	South Africa	Human, Homo sapiens	NR
Campylobacter concisus strain Lasto393.96		Faeces	South Africa	Human, Homo sapiens	NR
Campylobacter concisus strain Lasto220.96		Faeces	South Africa	Human, Homo sapiens	NR
Campylobacter concisus strain Lasto205.94		Faeces	South Africa	Human, Homo sapiens	NR
Campylobacter fetus subsp. venerealis strain zaf65	MLST.Campylobacter_fetus.4		South Africa	Cow, Bos taurus	NR
Campylobacter fetus subsp. venerealis strain zaf3	MLST.Campylobacter_fetus.4	Foetus	South Africa	Cow, Bos taurus	NR
Campylobacter jejuni subsp. jejuni strain RM3197	MLST.Campylobacter_jejuni.362	Cape Town, South Africa	South Africa	Human, Homo sapiens	NR
Campylobacter jejuni subsp. jejuni strain RM3196	MLST.Campylobacter_jejuni.362	Cape Town, South Africa	South Africa	Human, Homo sapiens	NR
Campylobacter jejuni subsp. jejuni 260.94	MLST.Campylobacter_jejuni.362	the Red Cross Children's Hospital	South Africa	Human, Homo sapiens	NR

## Sheet: Citrobacter
Clade	Strain	MLST	aph(6)-Id	bla	ble	aph(3')-I/(3")-lb	aac(6')-Ib3/-lf	aac(6')-Ib-cr	aac(3)-Ild/lla	aadA2/16	blaNDM-1	blaCTX-M-3/15	blaCMY	blaTEM	mph(A)	aph(3'')-Ib	arr-1/2/3	catA1/2	dfrA	qacEdelta1	qnrB	qnrS1	sul1/2	tet(D)	tet(A)	fosA7	cmlA4	rmtC
I	C. portucalensis strain MBT-1222	ST45
	C. freundii strain ST63:944526466	ST63
II	C. freundii strain ST63:944526466	ST62
III	C. freundii strain CF004	ST156
	C. freundii strain CF003
	C. freundii strain CC12
	E. coli 5-172-05_S1_C1	ST5128
IV	C. freundii strain ST62:944112508	ST62
	C. freundii strain SL151

## Sheet: E. coli 1
Clade	Genome Name	MLST	Isolation Source	Isolation Country	Host Name	blaEC	ble	bleO	blaNDM-1/5	blaOXA	blaTEM	CTX-M-9/15	blaCMY-2	blaSHV-1	blaVIM-1	aac(3)/II/IIa/IId	aac(6')-Ib-cr5	aadA	aph(3'')-Ib	aph(3')-Ia	ant(3'')	ant(2'')-Ia	aph(6)-Id	aac(6')-Il	cmlA6	dfrA	mcr-9	qacE	qnrS1	qacEdelta1	sul1/2	tet(A/B/C/D)	sat2	catA1/A2/B3	mph(A)	arr	ampC	rmtB1	smr
	Streptomyces sp.MUSC164
A1	2-460-02_S1_C1	2484_366	stool	Tanzania	Human_ Homo sapiens
	102606_aEPEC	4633	faeces	Gambia	Human_ Homo sapiens
	E. albertii MOD1-EC1732		feces	Guinea-Bissau	Human_ Homo sapiens
	E. albertii MOD1-EC1733		feces	Guinea-Bissau	Human_ Homo sapiens
A2	102928	747_675	Feces	Gambia	Human_ Homo sapiens
	100885	747_675	Feces	Gambia	Human_ Homo sapiens
	103199	747_675	Feces	Gambia	Human_ Homo sapiens
A3	2-460-02_S1_C1	2484_366	stool	Tanzania	Human_ Homo sapiens
	K-12 68	405		Egypt	Human_ Homo sapiens
	K-12 66	405		Egypt	Human_ Homo sapiens
	K-12 69	405_477		Egypt	Human_ Homo sapiens
	K-12 73	477_405		Egypt	Human_ Homo sapiens
	5-172-05_S3_C1	5439	stool	Tanzania	Human_ Homo sapiens
	2-460-02_S3_C3	3281	stool	Tanzania	Human_ Homo sapiens
	K-12 65	38_8		Egypt	Human_ Homo sapiens
	200617	315_535	Feces	Mali	Human_ Homo sapiens
A4	146	59_815		Tanzania	Human_ Homo sapiens
	103414	1283	stool	Gambia	Human_ Homo sapiens
	102598	1283_491	stool	Gambia	Human_ Homo sapiens
	DEC1D	293_491		Egypt	Human_ Homo sapiens
	DEC2A	19_491	infant	Republic of the Congo	Human_ Homo sapiens
	200135_aEPEC	2346_573	faeces	Mali	Human_ Homo sapiens
	103604	2346_573	stool	Gambia	Human_ Homo sapiens
	102535	5342	stool	Gambia	Human_ Homo sapiens
	103385		stool	Gambia	Human_ Homo sapiens
	102713	5342	stool	Gambia	Human_ Homo sapiens
	300059	5342	stool	Mozambique	Human_ Homo sapiens
	141	131	chicken	Nigeria
	2-460-02_S1_C2	131	stool	Tanzania	Human_ Homo sapiens
	2-460-02_S1_C3	131	stool	Tanzania	Human_ Homo sapiens
	152	452_142		Tanzania	Human_ Homo sapiens
	100600_aEPEC	5445_300	faeces	Gambia	Human_ Homo sapiens
	C586_05	28_725	Africa	Africa	Human_ Homo sapiens
	102536	28	stool	Gambia	Human_ Homo sapiens
	C581_05	28_725	Africa	Africa	Human_ Homo sapiens
	2-460-02_S1_C1	2484_366	stool	Tanzania	Human_ Homo sapiens
	2-460-02_S3_C3	3281	stool	Tanzania	Human_ Homo sapiens
	2-460-02_S3_C2	3281	stool	Tanzania	Human_ Homo sapiens
	2-460-02_S4_C1	43	stool	Tanzania	Human_ Homo sapiens
	2-460-02_S4_C2	43_2	stool	Tanzania	Human_ Homo sapiens
	2-460-02_S4_C3	43_2	stool	Tanzania	Human_ Homo sapiens
	5-172-05_S3_C1	5439	stool	Tanzania	Human_ Homo sapiens
	100100	137	stool	Gambia	Human_ Homo sapiens
A5	DEC4C	11		Egypt	Buffalo_ Bison sp.
	200758_aEPEC	335_553	faeces	Mali	Human_ Homo sapiens
	100554_aEPEC	5488_553	faeces	Gambia	Human_ Homo sapiens
	100446	335_553	faeces	Gambia	Human_ Homo sapiens
B1	K-12 72	692_41		Egypt	Human_ Homo sapiens
	K-12 71	410_692		Egypt	Human_ Homo sapiens
	102265	7	Feces	Gambia	Human_ Homo sapiens
	103613	23_7	stool	Gambia	Human_ Homo sapiens
B2	103447	4750	stool	Gambia	Human_ Homo sapiens
	2-460-02_S1_C1	2484_366	stool	Tanzania	Human_ Homo sapiens
	2-460-02_S4_C1	43	stool	Tanzania	Human_ Homo sapiens
	O177 CFG_335	58_87	feces	South Africa	Cow_ Bos taurus
	102148	155_21	Feces	Gambia	Human_ Homo sapiens
	1-110-08_S1_C2	155_21	stool	Tanzania	Human_ Homo sapiens
	102878	949	Feces	Gambia	Human_ Homo sapiens
	200244	949_21	Feces	Mali	Human_ Homo sapiens
B3	2-460-02_S3_C3	3281	stool	Tanzania	Human_ Homo sapiens
	116	6647		Tanzania	Cow_ Bos taurus
	O177 CFC_154	1308	feces	South Africa	Cow_ Bos taurus
	O177 CFC_155	1309	feces	South Africa	Cow_ Bos taurus
	200456_aEPEC	40_552	faeces	Mali	Human_ Homo sapiens
	117	6648		Tanzania	Cow_ Bos taurus
	201399	94_58	stool	Mali	Human_ Homo sapiens
	100197	4267	Feces	Gambia	Human_ Homo sapiens
	100451	4267	Feces	Gambia	Human_ Homo sapiens
	100082	4267	Feces	Gambia	Human_ Homo sapiens
	102485_aEPEC	442	faeces	Gambia	Human_ Homo sapiens
	201534_aEPEC	4550	faeces	Mali	Human_ Homo sapiens
	200959_aEPEC	29_481	faeces	Mali	Human_ Homo sapiens
	2-460-02_S3_C2	3281	stool	Tanzania	Human_ Homo sapiens
	100269_aEPEC	5426_481	faeces	Gambia	Human_ Homo sapiens
	201214_aEPEC	5426_481	faeces	Mali	Human_ Homo sapiens
B4	100714	295_349	Feces	Gambia	Human_ Homo sapiens
	200907	295_469	Feces	Mali	Human_ Homo sapiens
	201530	453_86	Feces	Mali	Human_ Homo sapiens
	100640	453_86	stool	Gambia	Human_ Homo sapiens
	102929	381_483	stool	Gambia	Human_ Homo sapiens
	C900_01		stool sample	Guinea-Bissau	Pig_ Sus scrofa
	DEC12E	482		Kenya	Human_ Homo sapiens
	DEC13C	296	infant	Tanzania	Human_ Homo sapiens
	2-460-02_S3_C2	3281	stool	Tanzania	Human_ Homo sapiens
	2-460-02_S4_C2	43_2	stool	Tanzania	Human_ Homo sapiens
	104	162	chicken	Nigeria
	131i	162	chicken	Nigeria
	200696		faeces	Mali	Human_ Homo sapiens
	102328_aEPEC	517_546	faeces	Gambia	Human_ Homo sapiens
	100383_aEPEC	5485_546	faeces	Gambia	Human_ Homo sapiens
	200232		faeces	Mali	Human_ Homo sapiens
	201191_aEPEC	517_546	faeces	Mali	Human_ Homo sapiens
	100522	443_5	stool	Gambia	Human_ Homo sapiens
	100522	443_5	stool	Gambia	Human_ Homo sapiens
	200434	443_5	stool	Mali	Human_ Homo sapiens
	103605	443_5	stool	Gambia	Human_ Homo sapiens
	120899	443_5	stool	Gambia	Human_ Homo sapiens
	201329	443_5	stool	Mali	Human_ Homo sapiens
	202141	443_5	stool	Mali	Human_ Homo sapiens
	100211	443_5	stool	Gambia	Human_ Homo sapiens
	100693	443_5	stool	Gambia	Human_ Homo sapiens
	100477	34	stool	Gambia	Human_ Homo sapiens
	100563	443_5	stool	Gambia	Human_ Homo sapiens
	100324	443_5	stool	Gambia	Human_ Homo sapiens
	100045	443_5	stool	Gambia	Human_ Homo sapiens
	100345	443_5	stool	Gambia	Human_ Homo sapiens
	100421	443_5	stool	Gambia	Human_ Homo sapiens
C1	199	3202_714		Tanzania	Human_ Homo sapiens
	102706	661	stool	Gambia	Human_ Homo sapiens
	102625	661	stool	Gambia	Human_ Homo sapiens
	102745	661	stool	Gambia	Human_ Homo sapiens
	200856	661	stool	Mali	Human_ Homo sapiens
	100007	661	stool	Gambia	Human_ Homo sapiens
	120313	661	stool	Gambia	Human_ Homo sapiens
	103393	661	stool	Gambia	Human_ Homo sapiens
	200332	661	stool	Mali	Human_ Homo sapiens
	200562	661	stool	Mali	Human_ Homo sapiens
	201439	661	stool	Mali	Human_ Homo sapiens
	TW11681	2332		Guinea-Bissau	Human_ Homo sapiens
	200154	661	stool	Mali	Human_ Homo sapiens
	100386	661	stool	Gambia	Human_ Homo sapiens
	103556	661	stool	Gambia	Human_ Homo sapiens
	100532	661	stool	Gambia	Human_ Homo sapiens
	103503	2332	stool	Gambia	Human_ Homo sapiens
	102658	661	stool	Gambia	Human_ Homo sapiens
	102704	661	stool	Gambia	Human_ Homo sapiens
	100517	661	stool	Gambia	Human_ Homo sapiens
	102660	661	stool	Gambia	Human_ Homo sapiens
	100639	661	stool	Gambia	Human_ Homo sapiens
	102689	661	stool	Gambia	Human_ Homo sapiens
	100575	661	stool	Gambia	Human_ Homo sapiens
	100485	661	stool	Gambia	Human_ Homo sapiens
C2	166	5303		Tanzania	Human_ Homo sapiens
	5-172-05_S1_C3	1421	stool	Tanzania	Human_ Homo sapiens
	3-373-03_S1_C1	5293	stool	Tanzania	Human_ Homo sapiens
	165	181_698		Tanzania	Human_ Homo sapiens
	3-267-03_S4_C2	5285	stool	Tanzania	Human_ Homo sapiens
	103338	569	stool	Gambia	Human_ Homo sapiens
	5-172-05_S3_C3	206_569	stool	Tanzania	Human_ Homo sapiens
	100724	6697	stool	Gambia	Human_ Homo sapiens
	3-373-03_S1_C3	5293	stool	Tanzania	Human_ Homo sapiens
	3-373-03_S1_C2	5293	stool	Tanzania	Human_ Homo sapiens
	3-373-03_S1_C1	5293	stool	Tanzania	Human_ Homo sapiens
	2-474-04_S1_C2	226_486	stool	Tanzania	Human_ Homo sapiens
	5-172-05_S1_C1	5128	stool	Tanzania	Human_ Homo sapiens
	8-415-05_S1_C2	226_681	stool	Tanzania	Human_ Homo sapiens
	4-203-08_S3_C2	5518_809	stool	Tanzania	Human_ Homo sapiens
	5-366-08_S3_C3	2	stool	Tanzania	Human_ Homo sapiens
	201589_aEPEC	301_917	faeces	Mali	Human_ Homo sapiens
	403308_aEPEC	29	faeces	Kenya	Human_ Homo sapiens
	201488_aEPEC	301_917	faeces	Mali	Human_ Homo sapiens
	102366_aEPEC	301_917	faeces	Gambia	Human_ Homo sapiens
	200144	10_475	Feces	Mali	Human_ Homo sapiens
	1-110-08_S1_C3	10_835	stool	Tanzania	Human_ Homo sapiens
	1-110-08_S1_C2	155_21	stool	Tanzania	Human_ Homo sapiens
	5-366-08_S1_C1	2914	stool	Tanzania	Human_ Homo sapiens
	3-267-03_S3_C1	10	stool	Tanzania	Human_ Homo sapiens
	120158	1312_155	stool	Gambia	Human_ Homo sapiens
	5-366-08_S4_C2	5348_215	stool	Tanzania	Human_ Homo sapiens
	3-267-03_S4_C1	2484_366	stool	Tanzania	Human_ Homo sapiens
	100516	10_390	stool	Gambia	Human_ Homo sapiens
	2-460-02_S4_C3	43_2	stool	Tanzania	Human_ Homo sapiens
	2-460-02_S4_C1	43	stool	Tanzania	Human_ Homo sapiens
	2-460-02_S4_C2	43_2	stool	Tanzania	Human_ Homo sapiens
	4-203-08_S3_C1	5318	stool	Tanzania	Human_ Homo sapiens
	5-172-05_S3_C1	5439	stool	Tanzania	Human_ Homo sapiens
	4-203-08_S4_C2	5318	stool	Tanzania	Human_ Homo sapiens
	2-460-02_S4_C3	43_2	stool	Tanzania	Human_ Homo sapiens
	2-460-02_S3_C3	3281	stool	Tanzania	Human_ Homo sapiens
	103522	10	stool	Gambia	Human_ Homo sapiens
	200781_aEPEC	10_367	faeces	Mali	Human_ Homo sapiens
	103151		faeces	Gambia	Human_ Homo sapiens
	102014_aEPEC	10_367	faeces	Gambia	Human_ Homo sapiens
	100554_aEPEC	5488_553	faeces	Gambia	Human_ Homo sapiens
	100269_aEPEC	5426_481	faeces	Gambia	Human_ Homo sapiens
	2-460-02_S3_C2	3281	stool	Tanzania	Human_ Homo sapiens
	2-460-02_S3_C3	3281	stool	Tanzania	Human_ Homo sapiens
	100477	34	stool	Gambia	Human_ Homo sapiens
	2-460-02_S1_C3	131	stool	Tanzania	Human_ Homo sapiens
	2-460-02_S1_C1	2484_366	stool	Tanzania	Human_ Homo sapiens
	2-460-02_S4_C1	43	stool	Tanzania	Human_ Homo sapiens
	2-460-02_S4_C3	43_2	stool	Tanzania	Human_ Homo sapiens
	2-460-02_S4_C2	43_2	stool	Tanzania	Human_ Homo sapiens
	2-460-02_S4_C1	43	stool	Tanzania	Human_ Homo sapiens
	K-12 70	500_1284		Egypt	Human_ Homo sapiens
	129.h	617_2		Nigeria	Human_ Homo sapiens
	2-460-02_S4_C3	43_2	stool	Tanzania	Human_ Homo sapiens
	2-460-02_S4_C3	43_2	stool	Tanzania	Human_ Homo sapiens
	2-460-02_S4_C1	43	stool	Tanzania	Human_ Homo sapiens
	5-172-05_S3_C1	5439	stool	Tanzania	Human_ Homo sapiens
	3-475-03_S1_C1	5372	stool	Tanzania	Human_ Homo sapiens
	2-460-02_S1_C3	131	stool	Tanzania	Human_ Homo sapiens
	2-460-02_S1_C2	131	stool	Tanzania	Human_ Homo sapiens

## Sheet: E. coli 2
Clade	Genome name	MLST	Isolation Source	Isolation Country	Host Name	blaEC	bleO	blaDHA-1	blaOXA-48/244	blaOXA-1	blaTEM-1	blaCTX-M-15/27	blaCMY-42	aac(3')-Ila/lld	aac(6')-Ib-cr5	aadA	aph(3'')-Ib	aph(3')-Ia	ant(3'')	aph(6)-Id	dfrA1	qnrB1/S1	qacE/EΔ1	sul1/2	tet(A/B/C/D)	sat2	catA1	catA2	catB3	mph(A)	ampC
A1	C22	906_303	Camel	Kenya
	203145	1623_537	Feces	Mali	Human, Homo sapiens
	403395	443_5	stool	Kenya	Human, Homo sapiens
	320321	443_5	stool	Mozambique	Human, Homo sapiens
	202709	443_5	stool	Mali	Human, Homo sapiens
	302921	443_5	stool	Mozambique	Human, Homo sapiens
	202789	443_5	stool	Mali	Human, Homo sapiens
	400834	443_5	stool	Kenya	Human, Homo sapiens
	410343	443_5	stool	Kenya	Human, Homo sapiens
	220075	443_5	stool	Mali	Human, Homo sapiens
	210056	443_5	stool	Mali	Human, Homo sapiens
	410519	443_5	stool	Kenya	Human, Homo sapiens
	310003	443_5	stool	Mozambique	Human, Homo sapiens
	403625	443_5	stool	Kenya	Human, Homo sapiens
	204446	443_5	stool	Mali	Human, Homo sapiens
	402371	443_5	stool	Kenya	Human, Homo sapiens
	400584	443_5	stool	Kenya	Human, Homo sapiens
	202942	443_5	stool	Mali	Human, Homo sapiens
	203802	443_5	stool	Mali	Human, Homo sapiens
	204009	443_5	stool	Mali	Human, Homo sapiens
	202702	443_5	stool	Mali	Human, Homo sapiens
	202556	443_5	stool	Mali	Human, Homo sapiens
A2	300795_aEPEC	337	faeces	Mozambique	Human, Homo sapiens
	302710	442	faeces	Mozambique	Human, Homo sapiens
	403418		Feces	Kenya	Human, Homo sapiens
	C102	111	Camel	Kenya
	302701		faeces	Mozambique	Human, Homo sapiens
	302302	40_126	faeces	Mozambique	Human, Homo sapiens
A3	447	297_666		Tanzania	Cow, Bos taurus
	C139	363	Camel	Kenya
	C119	6275_363	Camel	Kenya
	C160	6275_363	Camel	Kenya
	320430	155_21	stool	Mozambique	Human, Homo sapiens
	302025	155_21	Feces	Mozambique	Human, Homo sapiens
	304	58_87		Tanzania	Cow, Bos taurus
	203520	58	stool	Mali	Human, Homo sapiens
	410584	155_21	stool	Kenya	Human, Homo sapiens
A4	402594	602_108	Feces	Kenya	Human, Homo sapiens
	310190	2480_88	stool	Mozambique	Human, Homo sapiens
	449	101		Tanzania	Cow, Bos taurus
	C21	101_88	Camel	Kenya
A5	C59	201_294	Camel	Kenya
	322i.h	162		Nigeria	Human, Homo sapiens
	300711_aEPEC	517_546	faeces	Mozambique	Human, Homo sapiens
	202474	517_546	faeces	Mali	Human, Homo sapiens
	202374	517_546	faeces	Mali	Human, Homo sapiens
	402654_aEPEC	517_546	faeces	Kenya	Human, Homo sapiens
	202423_aEPEC	517_546	faeces	Mali	Human, Homo sapiens
B1	202443_aEPEC	517_546	faeces	Mali	Human, Homo sapiens
	73G4	3541		Egypt	Human, Homo sapiens
	85H4	3541	rectal swab	Egypt	Human, Homo sapiens
	403030	1988_58	stool	Kenya	Human, Homo sapiens
	400896		faeces	Kenya	Human, Homo sapiens
	402605		faeces	Kenya	Human, Homo sapiens
	400549_aEPEC		faeces	Kenya	Human, Homo sapiens
	403066		faeces	Kenya	Human, Homo sapiens
	302082		faeces	Mozambique	Human, Homo sapiens
	300659	328	Feces	Mozambique	Human, Homo sapiens
	204263_aEPEC		faeces	Mali	Human, Homo sapiens
	402842		faeces	Kenya	Human, Homo sapiens
	300073		faeces	Mozambique	Human, Homo sapiens
B2	C127	1308	Camel	Kenya
	203739	453_86	Feces	Mali	Human, Homo sapiens
	302042	749_86	Feces	Mozambique	Human, Homo sapiens
	300237	749_86	Feces	Mozambique	Human, Homo sapiens
	310202	173	stool	Mozambique	Human, Homo sapiens
	310142	173	stool	Mozambique	Human, Homo sapiens
	403182	173	stool	Kenya	Human, Homo sapiens
	402411	173	stool	Kenya	Human, Homo sapiens
B3	321	1147		Tanzania	Cow, Bos taurus
	402977	3_482	faeces	Kenya	Human, Homo sapiens
	402780	482	faeces	Kenya	Human, Homo sapiens
	403096	482	faeces	Kenya	Human, Homo sapiens
	402898		faeces	Kenya	Human, Homo sapiens
	302619	5480	faeces	Mozambique	Human, Homo sapiens
	403523	4550	faeces	Kenya	Human, Homo sapiens
	202621_aEPEC	29_481	faeces	Mali	Human, Homo sapiens
	300086_aEPEC	29_481	faeces	Mozambique	Human, Homo sapiens
	402770_aEPEC	5251_481	faeces	Kenya	Human, Homo sapiens
	403308_aEPEC	29	faeces	Kenya	Human, Homo sapiens
	402635	29_481	faeces	Kenya	Human, Homo sapiens
	400897_aEPEC	29_481	faeces	Kenya	Human, Homo sapiens
B4	302555	295_469	Feces	Mozambique	Human, Homo sapiens
	202545	423_69	Feces	Mali	Human, Homo sapiens
	204548	23_7	stool	Mali	Human, Homo sapiens
	202733	23_7	Feces	Mali	Human, Homo sapiens
	300241	23_7	stool	Mozambique	Human, Homo sapiens
	204021	23_7	Feces	Mali	Human, Homo sapiens
	403314	23_7	Feces	Kenya	Human, Homo sapiens
	402878	7	Feces	Kenya	Human, Homo sapiens
	403398	23_7	Feces	Kenya	Human, Homo sapiens
B5	C101	5343_591	Camel	Kenya
	C15-b	300_591	Camel	Kenya
	C129	300_591	Camel	Kenya
	C16	591	Camel	Kenya
	C25	591	Camel	Kenya
	CC43	2.617	water	Nigeria
	C12	591	Camel	Kenya
	CC85	2.617	water	Nigeria
	C62	300_591	Camel	Kenya
C1	402924	5582	faeces	Kenya	Human, Homo sapiens
	400654_aEPEC	302_301	faeces	Kenya	Human, Homo sapiens
	C131	5759_411	Camel	Kenya
	C56	5759_411	Camel	Kenya
	CC33	617_2	water	Nigeria
	228	617		Tanzania	Human, Homo sapiens
	224	69_3		Tanzania	Human, Homo sapiens
	C34		Camel	Kenya
	67	38_8		Egypt	Human, Homo sapiens
	310140	38_8	stool	Mozambique	Human, Homo sapiens
	303227	38_8	stool	Mozambique	Human, Homo sapiens
	204ii.h	542_637		Nigeria	Human, Homo sapiens
	303145	2346_573	stool	Mozambique	Human, Homo sapiens
	300214	5342	stool	Mozambique	Human, Homo sapiens
	403128	5342	faeces	Kenya	Human, Homo sapiens
	402403	4554	faeces	Kenya	Human, Homo sapiens
	402696	4554	faeces	Kenya	Human, Homo sapiens
	300757	28_725	stool	Mozambique	Human, Homo sapiens
	402837		faeces	Kenya	Human, Homo sapiens
	402767	121	faeces	Kenya	Human, Homo sapiens
	402480_aEPEC	121_300	faeces	Kenya	Human, Homo sapiens
	402798		faeces	Kenya	Human, Homo sapiens
C2	320385	484_83	stool	Mozambique	Human, Homo sapiens
	403885	100	Feces	Kenya	Human, Homo sapiens
	302613	382_809	faeces	Mozambique	Human, Homo sapiens
	402794	301_917	faeces	Kenya	Human, Homo sapiens
	403728	301_917	faeces	Kenya	Human, Homo sapiens
	403726_aEPEC	4590_917	faeces	Kenya	Human, Homo sapiens
	382.h	5523		Nigeria	Human, Homo sapiens
	300769		Feces	Mozambique	Human, Homo sapiens
	300783	757	Feces	Mozambique	Human, Homo sapiens
	33	5307		Tanzania	Cow, Bos taurus
	202580	475	stool	Mali	Human, Homo sapiens
	320277	10_475	stool	Mozambique	Human, Homo sapiens
	403456	5348_215	Feces	Kenya	Human, Homo sapiens
	204044	1312_155	stool	Mali	Human, Homo sapiens
	203272	1312_132	Feces	Mali	Human, Homo sapiens
	221	4741_2		Tanzania	Human, Homo sapiens
	400714_aEPEC	10_367	faeces	Kenya	Human, Homo sapiens
	202973_aEPEC	10_367	faeces	Mali	Human, Homo sapiens
	300814_aEPEC	5353_367	faeces	Mozambique	Human, Homo sapiens
	302700	5353_367	faeces	Mozambique	Human, Homo sapiens
	300812_aEPEC	5353_367	faeces	Mozambique	Human, Homo sapiens
	202387	378	faeces	Mali	Human, Homo sapiens
	402743_aEPEC	5330	faeces	Kenya	Human, Homo sapiens
	402617	34	faeces	Kenya	Human, Homo sapiens
	204302_aEPEC	34	faeces	Mali	Human, Homo sapiens
	202833_aEPEC	34	faeces	Mali	Human, Homo sapiens
	302031	1564_843	Feces	Mozambique	Human, Homo sapiens
	402747	843	stool	Kenya	Human, Homo sapiens
	300709	10_2	stool	Mozambique	Human, Homo sapiens
	300202	10_2	stool	Mozambique	Human, Homo sapiens
	320116	10_2	stool	Mozambique	Human, Homo sapiens
	300252	10_2	stool	Mozambique	Human, Homo sapiens
C3	203470_aEPEC	2089_499	faeces	Mali	Human, Homo sapiens
	402286	2368	Feces	Kenya	Human, Homo sapiens
	402577	2368	Feces	Kenya	Human, Homo sapiens
	ATM456	6		South Africa	Human, Homo sapiens
	233	1139_492		Tanzania	Human, Homo sapiens
	382.h	5523		Nigeria	Human, Homo sapiens
	299.h	5523		Nigeria	Human, Homo sapiens
	86J1	361_650	rectal swab	Egypt	Human, Homo sapiens
	302057	540_716	Feces	Mozambique	Human, Homo sapiens
	300735	46	Feces	Mozambique	Human, Homo sapiens
	4349	1408_520	urine	Nigeria	Human, Homo sapiens
C4	400893	661	stool	Kenya	Human, Homo sapiens
	402329	661	stool	Kenya	Human, Homo sapiens
	403856	661	stool	Kenya	Human, Homo sapiens
	403692	661	stool	Kenya	Human, Homo sapiens
	220027	661	stool	Mali	Human, Homo sapiens
	204362	661	stool	Mali	Human, Homo sapiens
	203854	661	stool	Mali	Human, Homo sapiens
	204553	661	stool	Mali	Human, Homo sapiens
	203891	661	stool	Mali	Human, Homo sapiens
	400903	661	stool	Kenya	Human, Homo sapiens
	410299	661	stool	Kenya	Human, Homo sapiens
	302824	661	stool	Mozambique	Human, Homo sapiens
	400578	661	stool	Kenya	Human, Homo sapiens
	320397	661	stool	Mozambique	Human, Homo sapiens
	400818	661	stool	Kenya	Human, Homo sapiens
	400538	661	stool	Kenya	Human, Homo sapiens
	320308	661	stool	Mozambique	Human, Homo sapiens
	302005	661	stool	Mozambique	Human, Homo sapiens
	320160	661	stool	Mozambique	Human, Homo sapiens
	400710	661	stool	Kenya	Human, Homo sapiens
	400572	661	stool	Kenya	Human, Homo sapiens
	320272	661	stool	Mozambique	Human, Homo sapiens
	402404	661	stool	Kenya	Human, Homo sapiens
	403406	661	stool	Kenya	Human, Homo sapiens
	204041	661	stool	Mali	Human, Homo sapiens
	410529	661	stool	Kenya	Human, Homo sapiens
	320842	661	stool	Mozambique	Human, Homo sapiens
	400926	661	stool	Kenya	Human, Homo sapiens
	300042	661	stool	Mozambique	Human, Homo sapiens
	403138	661	stool	Kenya	Human, Homo sapiens
	210088	661	stool	Mali	Human, Homo sapiens
	204033	661	stool	Mali	Human, Homo sapiens

[truncated: 18 more sheets: E. coli 3, Enterobacter spp., KP1, KP2, Morganella spp., Mycoplasma, Neisseria, Pantoea spp., Proteus spp., Providentia, Pseudomonas spp., Salmonella 1, Salmonella 2, Salmonella 3, Serratia, Stenotrophomas spp., Trabulsiella, V. cholerae]
