# Supplementary material for: Genomic and Resistance Epidemiology of Gram-Negative Bacteria in Africa: a Systematic Review and Phylogenomic Analyses from a One Health Perspective
Source: mSystems. 2020 Nov 24;5(6):e00897-20. doi: 10.1128/mSystems.00897-20 (PMC7687029; doi:10.1128/mSystems.00897-20)
Supplement: TABLE S6 [file mSystems.00897-20-st006.xlsx]

## Sheet: Escherichia
Genome Name					AMR Genotypes
	MLST	Isolation Source	Isolation Country	Host Name	blaEC	blaEC-5	ble	bleO	blaNDM-5	blaNDM-1	blaDHA-1	blaOXA-48	blaOXA	blaOXA-1	blaOXA-9	blaOXA-10	blaOXA-181	blaOXA-244	blaTEM	blaTEM-1	blaTEM-181	blaCTX-M-27	blaCTX-M-15	blaCTX-M-55	blaCTX-M-14	blaCTX-M	blaTEM-166	blaTEM-169	blaCMY	blaCMY-2	blaCMY-6	blaCTX-M-9	blaCMY-42	blaCMY-152	blaSHV-1	blaVIM-1	aac(3)	aac(3)-II	aac(3')-IIa	aac(3)-IId	aac(3)-IV	aac(6')-Ib	aac(6')-Ib3	aac(6')-Ib-cr5	blaECblaTEM-1	aadA1	aadA2	aadA5	aadA4
Escherichia coli strain Ecol_745	131		Morocco	Human, Homo sapiens	blaEC							blaOXA-48
Escherichia coli strain IMT26197	131	intestine	Republic of the Congo	Straw-colored fruit bat, Eidolon helvum	blaEC
Escherichia coli strain YA00028237	21	stool	South Africa	Human, Homo sapiens	blaEC
Escherichia coli strain CFSAN061770	69	Raw milk cheese	Egypt		blaEC															blaTEM-1																			aac(3)-IIa	aac(3)-IId						aadA1	aadA2	aadA5
Escherichia coli strain E949	48	feces	Egypt	Human, Homo sapiens	blaEC															blaTEM-1
Escherichia coli strain E1102	88	feces	Egypt	Human, Homo sapiens	blaEC															blaTEM-1
Escherichia coli strain E998	295	feces	Egypt	Human, Homo sapiens	blaEC
Escherichia coli strain E956	48	feces	Egypt	Human, Homo sapiens	blaEC															blaTEM-1
Escherichia coli strain E1282	500	feces	Egypt	Human, Homo sapiens	blaEC															blaTEM-1																										aadA1
Escherichia coli strain E1193	5385	feces	Egypt	Human, Homo sapiens	blaEC
Escherichia coli strain ST-131:E013	131	urine	South Africa	Human, Homo sapiens	blaEC																	blaCTX-M-27
Escherichia coli strain ST-665:E057	665	urine	South Africa	Human, Homo sapiens	blaEC																									blaCMY-2
Escherichia coli strain ST-617:E020	2	hospitals	South Africa	Human, Homo sapiens	blaEC									blaOXA-1						blaTEM-1			blaCTX-M-15																	aac(3)-IId				aac(6')-Ib-cr5				aadA5
Escherichia coli strain ST-95:E040	95	urine	South Africa	Human, Homo sapiens	blaEC		ble													blaTEM-1					blaCTX-M-14																					aadA1	aadA2
Escherichia coli strain ST-131:E062	131	blood	South Africa	Human, Homo sapiens	blaEC									blaOXA-1									blaCTX-M-15																					aac(6')-Ib-cr5
Escherichia coli strain ST-73:E053	73	urine	South Africa	Human, Homo sapiens		blaEC-5								blaOXA-1									blaCTX-M-15																aac(3)-IIa					aac(6')-Ib-cr5
Escherichia coli strain ST-131:E063	131	urine	South Africa	Human, Homo sapiens	blaEC															blaTEM-1			blaCTX-M-15
Escherichia coli strain E003	744	blood	South Africa	Human, Homo sapiens	blaEC																									blaCMY-2																		aadA5
Escherichia coli strain ST-131:E056	131	hospitals	South Africa	Human, Homo sapiens	blaEC									blaOXA-1									blaCTX-M-15																aac(3)-Iia					aac(6')-Ib-cr5
Escherichia coli strain ST-998:E035	998	urine	South Africa	Human, Homo sapiens	blaEC															blaTEM-1			blaCTX-M-15																							aadA1
Escherichia coli strain ST-131:E021	131	urine	South Africa	Human, Homo sapiens	blaEC									blaOXA-1									blaCTX-M-15																aac(3)-Iia					aac(6')-Ib-cr5				aadA5
Escherichia coli strain ST-648:K075	648	blood	South Africa	Human, Homo sapiens	blaEC		ble	bleO																	blaCTX-M-14																					aadA1	aadA2
Escherichia coli strain MOD1-EC1569	589	feces	Guinea-Bissau	Human, Homo sapiens	blaEC
Escherichia coli strain MOD1-EC1568	7254	feces	Guinea-Bissau	Human, Homo sapiens	blaEC															blaTEM-1																										aadA1
Escherichia coli strain MOD1-EC1565	226	feces	Guinea-Bissau	Human, Homo sapiens	blaEC
Escherichia coli strain MOD1-EC1566	29	feces	Guinea-Bissau	Human, Homo sapiens	blaEC															blaTEM-1																										aadA1
Escherichia coli strain MOD1-EC1564	3053	feces	Guinea-Bissau	Human, Homo sapiens	blaEC															blaTEM-1
Escherichia coli strain MOD1-EC1562	70	feces	Guinea-Bissau	Human, Homo sapiens	blaEC
Escherichia coli strain MOD1-EC1559		feces	Guinea-Bissau	Human, Homo sapiens	blaEC
Escherichia coli strain MOD1-EC1561	31	feces	Guinea-Bissau	Human, Homo sapiens	blaEC															blaTEM-1																										aadA1
Escherichia coli strain MOD1-EC1558		feces	Guinea-Bissau	Human, Homo sapiens	blaEC															blaTEM-1
Escherichia coli strain MOD1-EC1557	1380	feces	Guinea-Bissau	Human, Homo sapiens	blaEC																																									aadA1
Escherichia coli strain MOD1-EC1556	316	feces	Guinea-Bissau	Human, Homo sapiens	blaEC															blaTEM-1
Escherichia coli strain MOD1-EC1553	2201	feces	Guinea-Bissau	Human, Homo sapiens	blaEC
Escherichia coli strain MOD1-EC1552	48	feces	Guinea-Bissau	Human, Homo sapiens	blaEC
Escherichia coli strain MOD1-EC1549	949	feces	Guinea-Bissau	Human, Homo sapiens	blaEC															blaTEM-1
Escherichia coli strain MOD1-EC1548	28	feces	Guinea-Bissau	Human, Homo sapiens		blaEC-5
Escherichia coli strain MOD1-EC1546	86	feces	Guinea-Bissau	Human, Homo sapiens	blaEC
Escherichia coli strain MOD1-EC1545	4179	feces	Guinea-Bissau	Human, Homo sapiens	blaEC															blaTEM-1
Escherichia coli strain MOD1-EC1544	7799	feces	Guinea-Bissau	Human, Homo sapiens	blaEC																						blaTEM-166
Escherichia coli strain MOD1-EC1540	1717	feces	Guinea-Bissau	Human, Homo sapiens	blaEC
Escherichia coli strain MOD1-EC1539	382	feces	Guinea-Bissau	Human, Homo sapiens	blaEC															blaTEM-1
Escherichia coli strain MOD1-EC1538	382	feces	Guinea-Bissau	Human, Homo sapiens	blaEC															blaTEM-1
Escherichia coli strain MOD1-EC1537	7254	feces	Guinea-Bissau	Human, Homo sapiens	blaEC
Escherichia coli strain MOD1-EC1570	226	feces	Guinea-Bissau	Human, Homo sapiens	blaEC
Escherichia coli strain MOD1-EC1563	1788	feces	Guinea-Bissau	Human, Homo sapiens	blaEC
Escherichia coli strain MOD1-EC1560	295	feces	Guinea-Bissau	Human, Homo sapiens	blaEC																														blaSHV-1											aadA1
Escherichia coli strain MOD1-EC1555	1664	feces	Guinea-Bissau	Human, Homo sapiens	blaEC															blaTEM-1
Escherichia coli strain MOD1-EC1547	3	feces	Guinea-Bissau	Human, Homo sapiens	blaEC
Escherichia coli strain MOD1-EC1543	1664	feces	Guinea-Bissau	Human, Homo sapiens	blaEC															blaTEM-1
Escherichia coli strain MOD1-EC1542	788	feces	Guinea-Bissau	Human, Homo sapiens	blaEC
Escherichia coli strain MOD1-EC1541	29	feces	Guinea-Bissau	Human, Homo sapiens	blaEC
Escherichia coli strain MOD1-EC1536		feces	Guinea-Bissau	Human, Homo sapiens	blaEC
Escherichia coli strain MOD1-EC1551		feces	Guinea-Bissau	Human, Homo sapiens	blaEC
Escherichia coli strain MOD1-EC1550	394	feces	Guinea-Bissau	Human, Homo sapiens	blaEC															blaTEM-1
Escherichia coli strain MOD1-EC6737	93	intestine	Zambia	Human, Homo sapiens	blaEC
Escherichia coli strain K091	998	urine	South Africa	Human, Homo sapiens	blaEC															blaTEM-1			blaCTX-M-15																							aadA1
Escherichia coli strain ST-131:E011	131	urine	South Africa	Human, Homo sapiens	blaEC									blaOXA-1									blaCTX-M-15																aac(3)-Iia					aac(6')-Ib-cr5				aadA5
Escherichia coli strain ST-410:K011	410	urine	South Africa	Human, Homo sapiens	blaEC									blaOXA-1		blaOXA-10							blaCTX-M-15																aac(3)-Iia					aac(6')-Ib-cr5		aadA1
Escherichia coli strain ST-131:E009	131	blood	South Africa	Human, Homo sapiens	blaEC									blaOXA-1						blaTEM-1			blaCTX-M-15															aac(3)-II						aac(6')-Ib-cr5				aadA5
Escherichia coli strain ST-131:E060	131	urine	South Africa	Human, Homo sapiens	blaEC									blaOXA-1						blaTEM-1			blaCTX-M-15																aac(3)-Iia					aac(6')-Ib-cr5				aadA5
Escherichia coli strain ST-131:E058	131	hospitals	South Africa	Human, Homo sapiens	blaEC									blaOXA-1									blaCTX-M-15																aac(3)-Iia					aac(6')-Ib-cr5
Escherichia coli strain ST-617:E019	2	hospitals	South Africa	Human, Homo sapiens	blaEC									blaOXA-1									blaCTX-M-15																	aac(3)-Iid				aac(6')-Ib-cr5				aadA5
Escherichia coli strain ST-131:E005	131	blood	South Africa	Human, Homo sapiens	blaEC									blaOXA-1						blaTEM-1			blaCTX-M-15															aac(3)-II	aac(3)-Iia					aac(6')-Ib-cr5				aadA5
Escherichia coli strain MOD1-EC6776	1141	intestine	Zambia	Human, Homo sapiens	blaEC
Escherichia coli strain MOD1-EC6771	6567	intestine	Zambia	Human, Homo sapiens	blaEC
Escherichia coli strain MOD1-EC6773	1141	intestine	Zambia	Human, Homo sapiens	blaEC
Escherichia coli strain MOD1-EC6763	652	intestine	Zambia	Human, Homo sapiens	blaEC															blaTEM-1
Escherichia coli strain MOD1-EC6758	6573	intestine	Zambia	Human, Homo sapiens	blaEC															blaTEM-1
Escherichia coli strain MOD1-EC6755	10	intestine	Zambia	Human, Homo sapiens	blaEC
Escherichia coli strain MOD1-EC6756	10	intestine	Zambia	Human, Homo sapiens	blaEC															blaTEM-1
Escherichia coli strain MOD1-EC6752		intestine	Zambia	Human, Homo sapiens	blaEC
Escherichia coli strain MOD1-EC6749	603	intestine	Zambia	Human, Homo sapiens	blaEC
Escherichia coli strain MOD1-EC6746	746	intestine	Zambia	Human, Homo sapiens	blaEC															blaTEM-1
Escherichia coli strain MOD1-EC6747		intestine	Zambia	Human, Homo sapiens	blaEC
Escherichia coli strain MOD1-EC6743	1638	intestine	Zambia	Human, Homo sapiens	blaEC
Escherichia coli strain MOD1-EC6740	93	intestine	Zambia	Human, Homo sapiens	blaEC
Escherichia coli strain MOD1-EC6739	2484	intestine	Zambia	Human, Homo sapiens	blaEC
Escherichia coli strain MOD1-EC6779	155	intestine	Zambia	Human, Homo sapiens	blaEC
Escherichia coli strain MOD1-EC6778	501	intestine	Zambia	Human, Homo sapiens	blaEC															blaTEM-1																			aac(3)-Iia							aadA1
Escherichia coli strain MOD1-EC6777	31	intestine	Zambia	Human, Homo sapiens																																									blaECblaTEM-1
Escherichia coli strain MOD1-EC6772	6556	intestine	Zambia	Human, Homo sapiens	blaEC
Escherichia coli strain MOD1-EC6775		intestine	Zambia	Human, Homo sapiens	blaEC
Escherichia coli strain MOD1-EC6770	10	intestine	Zambia	Human, Homo sapiens	blaEC															blaTEM-1
Escherichia coli strain MOD1-EC6768		intestine	Zambia	Human, Homo sapiens	blaEC
Escherichia coli strain MOD1-EC6769	6566	intestine	Zambia	Human, Homo sapiens	blaEC															blaTEM-1															blaSHV-1
Escherichia coli strain MOD1-EC6767	155	intestine	Zambia	Human, Homo sapiens	blaEC
Escherichia coli strain MOD1-EC6766	448	intestine	Zambia	Human, Homo sapiens	blaEC
Escherichia coli strain MOD1-EC6762	12	intestine	Zambia	Human, Homo sapiens	blaEC															blaTEM-1
Escherichia coli strain MOD1-EC6761	10	intestine	Zambia	Human, Homo sapiens	blaEC															blaTEM-1
Escherichia coli strain MOD1-EC6760	6574	intestine	Zambia	Human, Homo sapiens	blaEC															blaTEM-1
Escherichia coli strain MOD1-EC6759	173	intestine	Zambia	Human, Homo sapiens	blaEC
Escherichia coli strain MOD1-EC6757	4424	intestine	Zambia	Human, Homo sapiens	blaEC
Escherichia coli strain MOD1-EC6753	442	intestine	Zambia	Human, Homo sapiens	blaEC
Escherichia coli strain MOD1-EC6754	452	intestine	Zambia	Human, Homo sapiens	blaEC																																									aadA1
Escherichia coli strain MOD1-EC6750	1312	intestine	Zambia	Human, Homo sapiens	blaEC															blaTEM-1
Escherichia coli strain MOD1-EC6745	5334	intestine	Zambia	Human, Homo sapiens	blaEC
Escherichia coli strain MOD1-EC6748	10	intestine	Zambia	Human, Homo sapiens	blaEC
Escherichia coli strain MOD1-EC6744	73	intestine	Zambia	Human, Homo sapiens		blaEC-5														blaTEM-1																										aadA1
Escherichia coli strain MOD1-EC6741	442	intestine	Zambia	Human, Homo sapiens	blaEC
Escherichia coli strain MOD1-EC6742	155	intestine	Zambia	Human, Homo sapiens	blaEC
Escherichia coli strain MOD1-EC6738	3782	intestine	Zambia	Human, Homo sapiens	blaEC															blaTEM-1
Escherichia coli strain MOD1-EC6736	12	intestine	Zambia	Human, Homo sapiens	blaEC															blaTEM-1
Escherichia coli strain IMT38404	4684		Guinea	Black rat, Rattus rattus	blaEC																		blaCTX-M-15
Escherichia coli strain IMT38402	38		Guinea	Rat, Rattus norvegicus	blaEC															blaTEM-1			blaCTX-M-15
Escherichia coli strain IMT38406	4684		Guinea	Black rat, Rattus rattus	blaEC																		blaCTX-M-15
Escherichia coli strain WG5	1721	ISO method 10705-1	South Africa		blaEC
Escherichia coli strain HN503E1II	10	nares	Cameroon	Human, Homo sapiens	blaEC															blaTEM-1			blaCTX-M-15
Escherichia coli strain R0007_210	131	Blood	Tanzania	Human, Homo sapiens	blaEC									blaOXA-1									blaCTX-M-15																aac(3)-Iia					aac(6')-Ib-cr5				aadA5
Escherichia coli strain R0007_199	131	Blood	Tanzania	Human, Homo sapiens	blaEC									blaOXA-1						blaTEM-1			blaCTX-M-15																aac(3)-IIa	aac(3)-Iid				aac(6')-Ib-cr5		aadA1		aadA5
Escherichia coli strain R0007_203	10	Stool	Tanzania	Human, Homo sapiens	blaEC									blaOXA-1						blaTEM-1																								aac(6')-Ib-cr5
Escherichia coli strain R0008_340B	10	Sputum	Tanzania	Human, Homo sapiens	blaEC
Escherichia coli strain R0009_587	131	Swab	Tanzania	Human, Homo sapiens	blaEC																		blaCTX-M-15																									aadA5
Escherichia coli strain RDK02_567B	131	Swab	Tanzania	Human, Homo sapiens	blaEC																					blaCTX-M																						aadA5
Escherichia coli strain RDK40_73		Stool	Tanzania	Human, Homo sapiens	blaEC									blaOXA-1									blaCTX-M-15																					aac(6')-Ib-cr5				aadA5
Escherichia coli strain RDK40_71E	131	Swab	Tanzania	Human, Homo sapiens	blaEC									blaOXA-1									blaCTX-M-15																aac(3)-Iia					aac(6')-Ib-cr5				aadA5
Escherichia coli strain RDK40_70	131	Sputum	Tanzania	Human, Homo sapiens	blaEC									blaOXA-1									blaCTX-M-15																					aac(6')-Ib-cr5				aadA5
Escherichia coli strain RDK04_603	131	Swab	Tanzania	Human, Homo sapiens	blaEC																		blaCTX-M-15																									aadA5
Escherichia coli strain RDK02_97	10	Stool	Tanzania	Human, Homo sapiens	blaEC									blaOXA-1																														aac(6')-Ib-cr5				aadA5
Escherichia coli strain PEC-NDM	167		Niger	Human, Homo sapiens	blaEC		ble		blaNDM-5															blaCTX-M-55																aac(3)-IId								aadA5
Escherichia coli strain KCRI-598B strain R0009_598B	6332	Swab	Tanzania	Human, Homo sapiens	blaEC									blaOXA-1						blaTEM-1			blaCTX-M-15														aac(3)							aac(6')-Ib-cr5
Escherichia coli strain KCRI-245 strain R0004_245	617	Swab	Tanzania	Human, Homo sapiens	blaEC									blaOXA-1									blaCTX-M-15																aac(3)-Iia					aac(6')-Ib-cr5				aadA5
Escherichia coli strain KCRI-247 strain R0008_247	167	Blood	Tanzania	Human, Homo sapiens	blaEC									blaOXA-1									blaCTX-M-15																					aac(6')-Ib-cr5				aadA5
Escherichia coli strain KCRI-244 strain R0007_244	617	Sputum	Tanzania	Human, Homo sapiens	blaEC									blaOXA-1									blaCTX-M-15																aac(3)-Iia					aac(6')-Ib-cr5				aadA5
Escherichia coli strain KCRI-44 strain RDK37_44	167	Swab	Tanzania	Human, Homo sapiens	blaEC															blaTEM-1			blaCTX-M-15																	aac(3)-Iid							aadA2
Escherichia coli strain KCRI-431D strain RDK06_431D	44	Swab	Tanzania	Human, Homo sapiens	blaEC
Escherichia coli strain KCRI-21 strain RDK36_21	942	Stool	Tanzania	Human, Homo sapiens	blaEC
Escherichia coli strain KCRI-598A strain RDK01_598A	1193	Swab	Tanzania	Human, Homo sapiens		blaEC-5														blaTEM-1
Escherichia coli strain KCRI-22 strain RDK39_22	410	Stool	Tanzania	Human, Homo sapiens	blaEC									blaOXA-1																														aac(6')-Ib-cr5
Escherichia coli strain KCRI-77E strain RDK43_77E	1284	Swab	Tanzania	Human, Homo sapiens	blaEC									blaOXA-1									blaCTX-M-15																					aac(6')-Ib-cr5
Escherichia coli strain KCRI-115 strain R0004_115	361	Swab	Tanzania	Human, Homo sapiens	blaEC									blaOXA-1						blaTEM-1			blaCTX-M-15																aac(3)-Iia					aac(6')-Ib-cr5		aadA1
Escherichia coli strain KCRI-521 strain R0003_521	504	Sputum	Tanzania	Human, Homo sapiens	blaEC
Escherichia coli strain KCRI-365 strain R0007_365	224	Swab	Tanzania	Human, Homo sapiens	blaEC									blaOXA-1									blaCTX-M-15																					aac(6')-Ib-cr5				aadA5
Escherichia coli strain KCRI-538 strain RDK05_538	617	Swab	Tanzania	Human, Homo sapiens	blaEC									blaOXA-1									blaCTX-M-15																aac(3)-Iia					aac(6')-Ib-cr5				aadA5
Escherichia coli strain KCRI-30 strain RDK37_30	355	Swab	Tanzania	Human, Homo sapiens	blaEC
Escherichia coli strain KCRI-10 strain RDK39_10	410	Swab	Tanzania	Human, Homo sapiens	blaEC									blaOXA-1																														aac(6')-Ib-cr5
Escherichia coli strain KCRI-4 strain RDK36_4	661	Stool	Tanzania	Human, Homo sapiens	blaEC															blaTEM-1
Escherichia coli strain KCRI-163A strain RDK01_163A	372	Swab	Tanzania	Human, Homo sapiens	blaEC
Escherichia coli strain KCRI-119EC strain R0007_119EC	4959	Stool	Tanzania	Human, Homo sapiens	blaEC
Escherichia coli strain KCRI-237C strain RDK04_237C	617	Swab	Tanzania	Human, Homo sapiens	blaEC									blaOXA-1									blaCTX-M-15																aac(3)-Iia					aac(6')-Ib-cr5				aadA5
Escherichia coli strain ST410	410	urine	Ghana	Human, Homo sapiens	blaEC		ble			blaNDM-1					blaOXA-9					blaTEM-1			blaCTX-M-15																			aac(6')-Ib				aadA1	aadA2
Escherichia coli strain CFSAN061767	361	Raw milk cheese	Egypt		blaEC															blaTEM-1			blaCTX-M-15
Escherichia coli strain CFSAN061769	2016	Raw milk cheese	Egypt
Escherichia coli strain CFSAN061768	38	Raw milk cheese	Egypt
Escherichia coli strain CFSAN061765	1722	Raw milk cheese	Egypt		blaEC													blaOXA-244												blaCMY-2
Escherichia coli strain CFSAN061764	1421	Raw milk cheese	Egypt		blaEC															blaTEM-1			blaCTX-M-15
Escherichia coli strain CFSAN061763	38	Raw milk cheese	Egypt
Escherichia coli strain CFSAN061759	10	Raw milk cheese	Egypt		blaEC															blaTEM-1			blaCTX-M-15
Escherichia coli strain CFSAN061762	10	Raw milk cheese	Egypt
Escherichia coli strain CFSAN061760	515	Raw milk cheese	Egypt		blaEC															blaTEM-1			blaCTX-M-15
Escherichia coli strain HR135	361		Egypt	Human, Homo sapiens	blaEC		ble			blaNDM-1			blaOXA							blaTEM-1			blaCTX-M-15																							aadA1
Escherichia coli strain HR164	410	Dog Environment	Egypt		blaEC		ble		blaNDM-5					blaOXA-1			blaOXA-181			blaTEM-1			blaCTX-M-15							blaCMY-2										aac(3)-Iid				aac(6')-Ib-cr5			aadA2	aadA5
Escherichia coli strain HR119	167		Egypt	Human, Homo sapiens	blaEC		ble		blaNDM-5					blaOXA-1									blaCTX-M-15																		aac(3)-IV			aac(6')-Ib-cr5				aadA5
Escherichia coli strain NCTC4174	1791	Excreta	Egypt	Human, Homo sapiens	blaEC
Escherichia coli strain PN256E8	446	nares	South Africa	Pig, Sus scrofa	blaEC			bleO											blaTEM					blaCTX-M-55																			aac(6')-Ib3					aadA5
Escherichia coli strain KCRI-118A strain R0004_118A	73	Swab	Tanzania	Human, Homo sapiens		blaEC-5														blaTEM-1
Escherichia coli strain KCRI-298 strain R0004_298	38	Stool	Tanzania	Human, Homo sapiens	blaEC															blaTEM-1
Escherichia coli strain KCRI-393 strain RDK06_393	405	Stool	Tanzania	Human, Homo sapiens	blaEC									blaOXA-1									blaCTX-M-15																aac(3)-Iia					aac(6')-Ib-cr5				aadA5
Escherichia coli strain KCRI-5 strain RDK43_5	226	Stool	Tanzania	Human, Homo sapiens	blaEC
Escherichia coli strain KCRI-554 strain RDK06_554	1	Stool	Tanzania	Human, Homo sapiens	blaEC															blaTEM-1
Escherichia coli strain KCRI-6 strain RDK36_6	226	Stool	Tanzania	Human, Homo sapiens	blaEC
Escherichia coli strain KCRI-82 strain RDK43_82	156	Stool	Tanzania	Human, Homo sapiens	blaEC															blaTEM-1																											aadA2
Escherichia coli strain E88			Algeria	Chicken, Gallus gallus	blaEC															blaTEM-1			blaCTX-M-15																							aadA1	aadA2
Escherichia coli strain GCID_CRE_0033	131	urine	Egypt		blaEC									blaOXA-1									blaCTX-M-15																					aac(6')-Ib-cr5				aadA5
Escherichia coli strain GCID_CRE_0004	6355	urine	Egypt		blaEC		ble			blaNDM-1				blaOXA-1									blaCTX-M-15							blaCMY-2									aac(3)-IIa					aac(6')-Ib-cr5
Escherichia coli strain GCID_CRE_0002	6355	urine	Egypt		blaEC		ble			blaNDM-1				blaOXA-1									blaCTX-M-15								blaCMY-6								aac(3)-Iia					aac(6')-Ib-cr5
Escherichia coli strain SL3	212	feces	South Africa	Animal	blaEC
Escherichia coli strain MEZEC42	58	oral	South Africa	Cow, Bos taurus	blaEC
Escherichia coli strain MEZEC6	86.641	feces	South Africa	Goat, Capra hircus	blaEC
Escherichia coli strain MEZEC7	58	feces	South Africa	Sheep, Ovis aries	blaEC
Escherichia coli strain MEZEC54	1844	feces	South Africa	Chicken, Gallus gallus	blaEC
Escherichia coli strain MEZEC5	1704		South Africa	wild bird	blaEC
Escherichia coli strain MEZEC35		soil	South Africa		blaEC
Escherichia coli strain MEZEC14	302	oral	South Africa	Cow, Bos taurus	blaEC
Escherichia coli strain MEZEC39	302	oral	South Africa	Cow, Bos taurus	blaEC
Escherichia coli strain MEZEC41	87	oral	South Africa	Cow, Bos taurus	blaEC
Escherichia coli strain CC85	2.617	water	Nigeria		blaEC									blaOXA-1									blaCTX-M-15																aac(3)-Iia					aac(6')-Ib-cr5				aadA5
Escherichia coli strain CC78	617	water	Nigeria		blaEC									blaOXA-1									blaCTX-M-15																aac(3)-Iia					aac(6')-Ib-cr5				aadA5
Escherichia coli strain CC57	2.617	water	Nigeria		blaEC									blaOXA-1									blaCTX-M-15																aac(3)-Iia					aac(6')-Ib-cr5				aadA5
Escherichia coli strain CC43	2.617	water	Nigeria		blaEC									blaOXA-1									blaCTX-M-15																aac(3)-IIa					aac(6')-Ib-cr5				aadA5
Escherichia coli strain CC46	2.617	water	Nigeria		blaEC									blaOXA-1									blaCTX-M-15																aac(3)-IIa					aac(6')-Ib-cr5				aadA5
Escherichia coli strain CC8	2.617	water	Nigeria		blaEC									blaOXA-1									blaCTX-M-15																aac(3)-IIa					aac(6')-Ib-cr5				aadA5
Escherichia coli strain FE95160		Intestine sample	Burkina Faso	Cow, Bos taurus	blaEC
Escherichia coli strain G100788-1A	29	faeces	Gambia	Human, Homo sapiens	blaEC
Escherichia coli strain G401436	40	faeces	Kenya	Human, Homo sapiens	blaEC															blaTEM-1
Escherichia coli strain G400871	40	faeces	Kenya	Human, Homo sapiens	blaEC
Escherichia coli strain R402077	378	faeces	Kenya	Human, Homo sapiens										blaOXA-1																																aadA1
Escherichia coli strain R302583-2B	328	faeces	Mozambique	Human, Homo sapiens	blaEC
Escherichia coli strain R203092-3B	2089	faeces	Mali	Human, Homo sapiens	blaEC
Escherichia coli strain G302551	382	faeces	Mozambique	Human, Homo sapiens	blaEC															blaTEM-1
Escherichia coli strain G302544	4550	faeces	Mozambique	Human, Homo sapiens	blaEC
Escherichia coli strain G400792	337	faeces	Kenya	Human, Homo sapiens	blaEC															blaTEM-1
Escherichia coli strain G401529	5251	faeces	Kenya	Human, Homo sapiens	blaEC
Escherichia coli strain G303212	121	faeces	Mozambique	Human, Homo sapiens	blaEC															blaTEM-1
Escherichia coli strain ST167:947385799	2	urine	South Africa	Human, Homo sapiens	blaEC		ble		blaNDM-5																				blaCMY																			aadA5
Salmonella enterica subsp. enterica serovar Typhimurium strain WG49	MLST.Salmonella_enterica.19	ISO method 10705-1	South Africa				ble
Escherichia coli C581_05	28	Africa	Africa	Human, Homo sapiens		blaEC-5														blaTEM-1
Escherichia coli C586_05	28	Africa	Africa	Human, Homo sapiens		blaEC-5														blaTEM-1
Escherichia coli C900_01		stool sample	Guinea-Bissau	Pig, Sus scrofa	blaEC
Escherichia coli 2-460-02_S1_C1	2484	stool	Tanzania	Human, Homo sapiens	blaEC																																									aadA1
Escherichia coli 2-474-04_S1_C1	1415	stool	Tanzania	Human, Homo sapiens	blaEC
Escherichia coli 5-172-05_S1_C1	5128	stool	Tanzania	Human, Homo sapiens															blaTEM															blaCMY-152
Escherichia coli 5-366-08_S1_C1	2914	stool	Tanzania	Human, Homo sapiens	blaEC															blaTEM-1
Escherichia coli 8-415-05_S1_C1	226	stool	Tanzania	Human, Homo sapiens	blaEC															blaTEM-1
Escherichia coli 3-373-03_S1_C1	5293	stool	Tanzania	Human, Homo sapiens	blaEC
Escherichia coli 3-475-03_S1_C1	5372	stool	Tanzania	Human, Homo sapiens	blaEC
Escherichia coli 4-203-08_S1_C1	10	stool	Tanzania	Human, Homo sapiens	blaEC															blaTEM-1
Escherichia coli 6-175-07_S1_C1	583	stool	Tanzania	Human, Homo sapiens	blaEC
Escherichia coli 2-460-02_S1_C2	131	stool	Tanzania	Human, Homo sapiens	blaEC															blaTEM-1			blaCTX-M-15																									aadA5
Escherichia coli 2-474-04_S1_C2	226	stool	Tanzania	Human, Homo sapiens	blaEC
Escherichia coli 8-415-05_S1_C2	226	stool	Tanzania	Human, Homo sapiens	blaEC
Escherichia coli 1-110-08_S1_C2	155	stool	Tanzania	Human, Homo sapiens	blaEC
Escherichia coli 3-373-03_S1_C2	5293	stool	Tanzania	Human, Homo sapiens	blaEC
Escherichia coli 4-203-08_S1_C2	10	stool	Tanzania	Human, Homo sapiens	blaEC														blaTEM	blaTEM-1
Escherichia coli 2-460-02_S1_C3	131	stool	Tanzania	Human, Homo sapiens	blaEC															blaTEM-1			blaCTX-M-15																									aadA5
Escherichia coli 5-172-05_S1_C3	1421	stool	Tanzania	Human, Homo sapiens	blaEC														blaTEM	blaTEM-1
Escherichia coli 1-110-08_S1_C3	10	stool	Tanzania	Human, Homo sapiens	blaEC															blaTEM-1
Escherichia coli 3-373-03_S1_C3	5293	stool	Tanzania	Human, Homo sapiens	blaEC
Escherichia coli 4-203-08_S1_C3	10	stool	Tanzania	Human, Homo sapiens	blaEC															blaTEM-1
Escherichia coli 5-172-05_S3_C1	5439	stool	Tanzania	Human, Homo sapiens	blaEC																																									aadA1
Escherichia coli 5-366-08_S3_C1	2	stool	Tanzania	Human, Homo sapiens	blaEC															blaTEM-1
Escherichia coli 8-415-05_S3_C1	73	stool	Tanzania	Human, Homo sapiens	blaEC															blaTEM-1
Escherichia coli 1-110-08_S3_C1	10	stool	Tanzania	Human, Homo sapiens	blaEC
Escherichia coli 3-267-03_S3_C1	10	stool	Tanzania	Human, Homo sapiens	blaEC														blaTEM	blaTEM-1
Escherichia coli 3-373-03_S3_C1	48	stool	Tanzania	Human, Homo sapiens	blaEC
Escherichia coli 3-475-03_S3_C1	328	stool	Tanzania	Human, Homo sapiens	blaEC															blaTEM-1
Escherichia coli 4-203-08_S3_C1	5318	stool	Tanzania	Human, Homo sapiens	blaEC																																									aadA1
Escherichia coli 2-460-02_S3_C2	3281	stool	Tanzania	Human, Homo sapiens	blaEC
Escherichia coli 5-366-08_S3_C2	5285	stool	Tanzania	Human, Homo sapiens	blaEC															blaTEM-1
Escherichia coli 8-415-05_S3_C2	73	stool	Tanzania	Human, Homo sapiens	blaEC															blaTEM-1
Escherichia coli 1-110-08_S3_C2	10	stool	Tanzania	Human, Homo sapiens	blaEC
Escherichia coli 3-267-03_S3_C2	101	stool	Tanzania	Human, Homo sapiens	blaEC
Escherichia coli 3-373-03_S3_C2	10	stool	Tanzania	Human, Homo sapiens	blaEC															blaTEM-1
Escherichia coli 3-475-03_S3_C2	29	stool	Tanzania	Human, Homo sapiens	blaEC
Escherichia coli 4-203-08_S3_C2	5518	stool	Tanzania	Human, Homo sapiens	blaEC
Escherichia coli 2-460-02_S3_C3	3281	stool	Tanzania	Human, Homo sapiens	blaEC
Escherichia coli 5-172-05_S3_C3	206	stool	Tanzania	Human, Homo sapiens	blaEC															blaTEM-1
Escherichia coli 5-366-08_S3_C3	2	stool	Tanzania	Human, Homo sapiens	blaEC															blaTEM-1
Escherichia coli 8-415-05_S3_C3	73	stool	Tanzania	Human, Homo sapiens	blaEC															blaTEM-1
Escherichia coli 1-110-08_S3_C3	10	stool	Tanzania	Human, Homo sapiens	blaEC
Escherichia coli 3-373-03_S3_C3	10	stool	Tanzania	Human, Homo sapiens	blaEC														blaTEM
Escherichia coli 4-203-08_S3_C3	5518	stool	Tanzania	Human, Homo sapiens	blaEC
Escherichia coli 2-460-02_S4_C1	43	stool	Tanzania	Human, Homo sapiens	blaEC														blaTEM	blaTEM-1
Escherichia coli 5-172-05_S4_C1	10	stool	Tanzania	Human, Homo sapiens	blaEC									blaOXA-1																																aadA1
Escherichia coli 5-366-08_S4_C1	5793	stool	Tanzania	Human, Homo sapiens																blaTEM-1																										aadA1
Escherichia coli 8-415-05_S4_C1	73	stool	Tanzania	Human, Homo sapiens	blaEC															blaTEM-1
Escherichia coli 3-267-03_S4_C1	2484	stool	Tanzania	Human, Homo sapiens	blaEC															blaTEM-1																										aadA1
Escherichia coli 3-373-03_S4_C1	10	stool	Tanzania	Human, Homo sapiens	blaEC															blaTEM-1
Escherichia coli 3-475-03_S4_C1	10	stool	Tanzania	Human, Homo sapiens	blaEC
Escherichia coli 2-460-02_S4_C2	43	stool	Tanzania	Human, Homo sapiens	blaEC														blaTEM	blaTEM-1																										aadA1
Escherichia coli 5-172-05_S4_C2	10	stool	Tanzania	Human, Homo sapiens	blaEC									blaOXA-1																																aadA1
Escherichia coli 5-366-08_S4_C2	5348	stool	Tanzania	Human, Homo sapiens	blaEC
Escherichia coli 8-415-05_S4_C2		stool	Tanzania	Human, Homo sapiens	blaEC															blaTEM-1
Escherichia coli 3-267-03_S4_C2	5285	stool	Tanzania	Human, Homo sapiens	blaEC
Escherichia coli 3-373-03_S4_C2	10	stool	Tanzania	Human, Homo sapiens	blaEC															blaTEM-1
Escherichia coli 3-475-03_S4_C2	757	stool	Tanzania	Human, Homo sapiens	blaEC															blaTEM-1
Escherichia coli 4-203-08_S4_C2	5318	stool	Tanzania	Human, Homo sapiens	blaEC																																									aadA1
Escherichia coli 2-460-02_S4_C3	43	stool	Tanzania	Human, Homo sapiens	blaEC														blaTEM	blaTEM-1																										aadA1
Escherichia coli 5-172-05_S4_C3	10	stool	Tanzania	Human, Homo sapiens	blaEC									blaOXA-1																																aadA1
Escherichia coli 8-415-05_S4_C3	73	stool	Tanzania	Human, Homo sapiens	blaEC															blaTEM-1
Escherichia coli 3-373-03_S4_C3	10	stool	Tanzania	Human, Homo sapiens	blaEC															blaTEM-1
Escherichia coli 4-203-08_S4_C3	5318	stool	Tanzania	Human, Homo sapiens	blaEC														blaTEM																											aadA1
Escherichia coli 103385		stool	Gambia	Human, Homo sapiens	blaEC															blaTEM-1
Escherichia coli 103573	328	stool	Gambia	Human, Homo sapiens	blaEC															blaTEM-1
Escherichia coli 300059	5342	stool	Mozambique	Human, Homo sapiens	blaEC															blaTEM-1
Escherichia coli O177 strain CFG_335	58	feces	South Africa	Cow, Bos taurus	blaEC
Escherichia coli O177 strain CFC_154	1308	feces	South Africa	Cow, Bos taurus	blaEC
Escherichia albertii strain MOD1-EC1733		feces	Guinea-Bissau	Human, Homo sapiens
Escherichia albertii strain MOD1-EC1732		feces	Guinea-Bissau	Human, Homo sapiens
Escherichia coli strain 201530	453	Feces	Mali	Human, Homo sapiens	blaEC															blaTEM-1
Escherichia coli strain 100714	295	Feces	Gambia	Human, Homo sapiens	blaEC															blaTEM-1
Escherichia coli strain 200244	949	Feces	Mali	Human, Homo sapiens	blaEC															blaTEM-1
Escherichia coli strain 100885	747	Feces	Gambia	Human, Homo sapiens	blaEC														blaTEM	blaTEM-1																										aadA1
Escherichia coli strain 102878	949	Feces	Gambia	Human, Homo sapiens	blaEC															blaTEM-1
Escherichia coli strain 100082	4267	Feces	Gambia	Human, Homo sapiens	blaEC
Escherichia coli strain 103199	747	Feces	Gambia	Human, Homo sapiens	blaEC
Escherichia coli strain 200144	10	Feces	Mali	Human, Homo sapiens	blaEC														blaTEM	blaTEM-1																										aadA1
Escherichia coli strain 200617	315	Feces	Mali	Human, Homo sapiens	blaEC															blaTEM-1
Escherichia coli strain 200907	295	Feces	Mali	Human, Homo sapiens	blaEC															blaTEM-1
Escherichia coli strain 102265	7	Feces	Gambia	Human, Homo sapiens	blaEC															blaTEM-1
Escherichia coli strain 102928	747	Feces	Gambia	Human, Homo sapiens	blaEC
Escherichia coli strain 100197	4267	Feces	Gambia	Human, Homo sapiens	blaEC															blaTEM-1
Escherichia coli strain 100451	4267	Feces	Gambia	Human, Homo sapiens	blaEC
Escherichia coli strain 102148	155	Feces	Gambia	Human, Homo sapiens	blaEC															blaTEM-1
Escherichia coli strain 103414	1283	stool	Gambia	Human, Homo sapiens	blaEC															blaTEM-1
Escherichia coli strain 102713	5342	stool	Gambia	Human, Homo sapiens	blaEC															blaTEM-1
Escherichia coli strain 103604	2346	stool	Gambia	Human, Homo sapiens	blaEC															blaTEM-1
Escherichia coli strain 131i	162	chicken	Nigeria		blaEC															blaTEM-1			blaCTX-M-15
Escherichia coli strain 104	162	chicken	Nigeria		blaEC															blaTEM-1			blaCTX-M-15
Escherichia coli strain 141	131	chicken	Nigeria		blaEC									blaOXA-1						blaTEM-1			blaCTX-M-15																aac(3)-IIa					aac(6')-Ib-cr5				aadA5
Escherichia coli strain 129.h	617		Nigeria	Human, Homo sapiens	blaEC									blaOXA-1						blaTEM-1			blaCTX-M-15																	aac(3)-IId				aac(6')-Ib-cr5
Escherichia coli strain 103605	443	stool	Gambia	Human, Homo sapiens	blaEC
Escherichia coli strain 120899	443	stool	Gambia	Human, Homo sapiens	blaEC
Escherichia coli strain 202141	443	stool	Mali	Human, Homo sapiens	blaEC															blaTEM-1
Escherichia coli strain 201439	661	stool	Mali	Human, Homo sapiens	blaEC															blaTEM-1
Escherichia coli strain 201399	94	stool	Mali	Human, Homo sapiens	blaEC															blaTEM-1
Escherichia coli strain 201329	443	stool	Mali	Human, Homo sapiens	blaEC															blaTEM-1
Escherichia coli strain 200856	661	stool	Mali	Human, Homo sapiens	blaEC															blaTEM-1
Escherichia coli strain 200562	661	stool	Mali	Human, Homo sapiens	blaEC															blaTEM-1
Escherichia coli strain 200434	443	stool	Mali	Human, Homo sapiens	blaEC																																									aadA1
Escherichia coli strain 200154	661	stool	Mali	Human, Homo sapiens	blaEC															blaTEM-1
Escherichia coli strain 200065	443	stool	Mali	Human, Homo sapiens	blaEC																																									aadA1
Escherichia coli strain 120313	661	stool	Gambia	Human, Homo sapiens	blaEC														blaTEM
Escherichia coli strain 120158	1312	stool	Gambia	Human, Homo sapiens	blaEC
Escherichia coli strain 103556	661	stool	Gambia	Human, Homo sapiens	blaEC															blaTEM-1
Escherichia coli strain 103522	10	stool	Gambia	Human, Homo sapiens	blaEC																														blaSHV-1											aadA1
Escherichia coli strain 103613	23	stool	Gambia	Human, Homo sapiens	blaEC															blaTEM-1
Escherichia coli strain 103393	661	stool	Gambia	Human, Homo sapiens	blaEC															blaTEM-1
Escherichia coli strain 103503	2332	stool	Gambia	Human, Homo sapiens	blaEC															blaTEM-1
Escherichia coli strain 102745	661	stool	Gambia	Human, Homo sapiens	blaEC															blaTEM-1
Escherichia coli strain 102706	661	stool	Gambia	Human, Homo sapiens	blaEC															blaTEM-1
Escherichia coli strain 102689	661	stool	Gambia	Human, Homo sapiens	blaEC															blaTEM-1
Escherichia coli strain 200393	661	stool	Mali	Human, Homo sapiens	blaEC															blaTEM-1
Escherichia coli strain 200332	661	stool	Mali	Human, Homo sapiens	blaEC															blaTEM-1
Escherichia coli strain 102704	661	stool	Gambia	Human, Homo sapiens	blaEC															blaTEM-1
Escherichia coli strain 102660	661	stool	Gambia	Human, Homo sapiens	blaEC															blaTEM-1
Escherichia coli strain 102658	661	stool	Gambia	Human, Homo sapiens	blaEC															blaTEM-1
Escherichia coli strain 102625	661	stool	Gambia	Human, Homo sapiens	blaEC															blaTEM-1
Escherichia coli strain 100640	453	stool	Gambia	Human, Homo sapiens	blaEC
Escherichia coli strain 100639	661	stool	Gambia	Human, Homo sapiens	blaEC															blaTEM-1
Escherichia coli strain 100563	443	stool	Gambia	Human, Homo sapiens	blaEC															blaTEM-1
Escherichia coli strain 100522	443	stool	Gambia	Human, Homo sapiens	blaEC															blaTEM-1																										aadA1
Escherichia coli strain 100517	661	stool	Gambia	Human, Homo sapiens	blaEC															blaTEM-1
Escherichia coli strain 100516	10	stool	Gambia	Human, Homo sapiens	blaEC															blaTEM-1
Escherichia coli strain 100477	34	stool	Gambia	Human, Homo sapiens	blaEC
Escherichia coli strain 100345	443	stool	Gambia	Human, Homo sapiens	blaEC															blaTEM-1
Escherichia coli strain 100421	443	stool	Gambia	Human, Homo sapiens	blaEC
Escherichia coli strain 100211	443	stool	Gambia	Human, Homo sapiens	blaEC															blaTEM-1
Escherichia coli strain 100045	443	stool	Gambia	Human, Homo sapiens	blaEC															blaTEM-1
Escherichia coli strain 100007	661	stool	Gambia	Human, Homo sapiens	blaEC															blaTEM-1
Escherichia coli strain 100693	443	stool	Gambia	Human, Homo sapiens	blaEC															blaTEM-1
Escherichia coli strain 100724	6697	stool	Gambia	Human, Homo sapiens	blaEC															blaTEM-1																										aadA1
Escherichia coli strain 100575	661	stool	Gambia	Human, Homo sapiens	blaEC															blaTEM-1
Escherichia coli strain 100532	661	stool	Gambia	Human, Homo sapiens	blaEC															blaTEM-1
Escherichia coli strain 100485	661	stool	Gambia	Human, Homo sapiens	blaEC															blaTEM-1
Escherichia coli strain 100324	443	stool	Gambia	Human, Homo sapiens	blaEC															blaTEM-1
Escherichia coli strain 100386	661	stool	Gambia	Human, Homo sapiens	blaEC															blaTEM-1
Escherichia coli strain 100047	443	stool	Gambia	Human, Homo sapiens	blaEC															blaTEM-1
Escherichia coli strain 100343		stool	Gambia	Human, Homo sapiens	blaEC															blaTEM-1
Escherichia coli strain 102536	28	stool	Gambia	Human, Homo sapiens		blaEC-5														blaTEM-1
Escherichia coli strain 102598	1283	stool	Gambia	Human, Homo sapiens	blaEC															blaTEM-1
Escherichia coli strain 102929	381	stool	Gambia	Human, Homo sapiens	blaEC															blaTEM-1
Escherichia coli strain 100100	137	stool	Gambia	Human, Homo sapiens	blaEC
Escherichia coli strain 102535	5342	stool	Gambia	Human, Homo sapiens	blaEC
Escherichia coli strain 103338	569	stool	Gambia	Human, Homo sapiens																blaTEM-1
Escherichia coli strain 103447	4750	stool	Gambia	Human, Homo sapiens	blaEC															blaTEM-1
Escherichia coli strain 100554_aEPEC	5488	faeces	Gambia	Human, Homo sapiens	blaEC															blaTEM-1
Escherichia coli strain 200456_aEPEC	40	faeces	Mali	Human, Homo sapiens	blaEC															blaTEM-1
Escherichia coli strain 200708_aEPEC	301	faeces	Mali	Human, Homo sapiens	blaEC															blaTEM-1
Escherichia coli strain 100269_aEPEC	5426	faeces	Gambia	Human, Homo sapiens	blaEC
Escherichia coli strain 200781_aEPEC	10	faeces	Mali	Human, Homo sapiens	blaEC
Escherichia coli strain 201589_aEPEC	301	faeces	Mali	Human, Homo sapiens	blaEC															blaTEM-1
Escherichia coli strain 201488_aEPEC	301	faeces	Mali	Human, Homo sapiens	blaEC															blaTEM-1
Escherichia coli strain 201534_aEPEC	4550	faeces	Mali	Human, Homo sapiens	blaEC
Escherichia coli strain 102010_aEPEC	10	faeces	Gambia	Human, Homo sapiens	blaEC															blaTEM-1
Escherichia coli strain 201214_aEPEC	5426	faeces	Mali	Human, Homo sapiens	blaEC															blaTEM-1
Escherichia coli strain 200959_aEPEC	29	faeces	Mali	Human, Homo sapiens	blaEC															blaTEM-1
Escherichia coli strain 200696		faeces	Mali	Human, Homo sapiens	blaEC															blaTEM-1
Escherichia coli strain 102014_aEPEC	10	faeces	Gambia	Human, Homo sapiens	blaEC
Escherichia coli strain 103151		faeces	Gambia	Human, Homo sapiens	blaEC															blaTEM-1
Escherichia coli strain 200758_aEPEC	335	faeces	Mali	Human, Homo sapiens	blaEC															blaTEM-1
Escherichia coli strain 200135_aEPEC	2346	faeces	Mali	Human, Homo sapiens	blaEC															blaTEM-1
Escherichia coli strain 102485_aEPEC	442	faeces	Gambia	Human, Homo sapiens	blaEC
Escherichia coli strain 200439_aEPEC	10	faeces	Mali	Human, Homo sapiens	blaEC															blaTEM-1
Escherichia coli strain 100383_aEPEC	5485	faeces	Gambia	Human, Homo sapiens	blaEC															blaTEM-1
Escherichia coli strain 201191_aEPEC	517	faeces	Mali	Human, Homo sapiens	blaEC															blaTEM-1
Escherichia coli strain 102298_aEPEC	517	faeces	Gambia	Human, Homo sapiens	blaEC															blaTEM-1
Escherichia coli strain 102328_aEPEC	517	faeces	Gambia	Human, Homo sapiens	blaEC
Escherichia coli strain 200232		faeces	Mali	Human, Homo sapiens	blaEC
Escherichia coli strain 102606_aEPEC	4633	faeces	Gambia	Human, Homo sapiens
Escherichia coli strain 102366_aEPEC	301	faeces	Gambia	Human, Homo sapiens	blaEC															blaTEM-1
Escherichia coli strain 100600_aEPEC	5445	faeces	Gambia	Human, Homo sapiens		blaEC-5
Escherichia coli strain 100446	335	faeces	Gambia	Human, Homo sapiens	blaEC
Escherichia coli strain 12	602		Tanzania	Cow, Bos taurus	blaEC
Escherichia coli strain 199	3202		Tanzania	Human, Homo sapiens	blaEC
Escherichia coli strain 166	5303		Tanzania	Human, Homo sapiens	blaEC
Escherichia coli strain 165	181		Tanzania	Human, Homo sapiens	blaEC															blaTEM-1
Escherichia coli strain 152	452		Tanzania	Human, Homo sapiens	blaEC
Escherichia coli strain 146	59		Tanzania	Human, Homo sapiens	blaEC															blaTEM-1
Escherichia coli strain 116	6647		Tanzania	Cow, Bos taurus	blaEC
Escherichia coli strain 117	6648		Tanzania	Cow, Bos taurus	blaEC
Escherichia coli K-12 strain 73	477		Egypt	Human, Homo sapiens	blaEC									blaOXA-1						blaTEM-1			blaCTX-M-15																	aac(3)-IId				aac(6')-Ib-cr5				aadA5
Escherichia coli K-12 strain 71	410		Egypt	Human, Homo sapiens	blaEC									blaOXA-1						blaTEM-1			blaCTX-M-15							blaCMY-2										aac(3)-IId				aac(6')-Ib-cr5			aadA2
Escherichia coli K-12 strain 66	405		Egypt	Human, Homo sapiens	blaEC		ble		blaNDM-5											blaTEM-1			blaCTX-M-15																	aac(3)-IId							aadA2
Escherichia coli K-12 strain 65	38		Egypt	Human, Homo sapiens	blaEC																		blaCTX-M-15					blaTEM-169																		aadA1
Escherichia coli K-12 strain 68	405		Egypt	Human, Homo sapiens	blaEC															blaTEM-1																										aadA1
Escherichia coli K-12 strain 69	405		Egypt	Human, Homo sapiens	blaEC									blaOXA-1						blaTEM-1			blaCTX-M-15																	aac(3)-IId				aac(6')-Ib-cr5				aadA5
Escherichia coli K-12 strain 72	692		Egypt	Human, Homo sapiens	blaEC									blaOXA-1						blaTEM-1			blaCTX-M-15							blaCMY-2		blaCTX-M-9				blaVIM-1				aac(3)-IId				aac(6')-Ib-cr5		aadA1	aadA2
Escherichia coli K-12 strain 70	500		Egypt	Human, Homo sapiens	blaEC									blaOXA-1									blaCTX-M-15																aac(3)-IIa					aac(6')-Ib-cr5				aadA5
Escherichia coli DEC1D	293		Egypt	Human, Homo sapiens	blaEC
Escherichia coli DEC2A	19	infant	Republic of the Congo	Human, Homo sapiens	blaEC
Escherichia coli DEC4C	11		Egypt	Buffalo, Bison sp.	blaEC
Escherichia coli DEC12E	482		Kenya	Human, Homo sapiens	blaEC															blaTEM-1																											aadA2
Escherichia coli DEC13C	296	infant	Tanzania	Human, Homo sapiens	blaEC
Escherichia coli TW11681	2332		Guinea-Bissau	Human, Homo sapiens	blaEC														blaTEM	blaTEM-1	blaTEM-181
Escherichia coli strain ATM456	6		South Africa	Human, Homo sapiens	blaEC
Escherichia coli strain 302042	749	Feces	Mozambique	Human, Homo sapiens	blaEC															blaTEM-1
Escherichia coli strain 203739	453	Feces	Mali	Human, Homo sapiens	blaEC
Escherichia coli strain 203272	1312	Feces	Mali	Human, Homo sapiens	blaEC
Escherichia coli strain 204021	23	Feces	Mali	Human, Homo sapiens	blaEC															blaTEM-1
Escherichia coli strain 300237	749	Feces	Mozambique	Human, Homo sapiens	blaEC															blaTEM-1
Escherichia coli strain 300769		Feces	Mozambique	Human, Homo sapiens																blaTEM-1
Escherichia coli strain 302057	540	Feces	Mozambique	Human, Homo sapiens	blaEC															blaTEM-1																													aadA4
Escherichia coli strain 300783	757	Feces	Mozambique	Human, Homo sapiens	blaEC															blaTEM-1
Escherichia coli strain 302555	295	Feces	Mozambique	Human, Homo sapiens	blaEC															blaTEM-1
Escherichia coli strain 402577	2368	Feces	Kenya	Human, Homo sapiens	blaEC															blaTEM-1
Escherichia coli strain 402878	7	Feces	Kenya	Human, Homo sapiens	blaEC														blaTEM	blaTEM-1
Escherichia coli strain 203145	1623	Feces	Mali	Human, Homo sapiens	blaEC
Escherichia coli strain 403398	23	Feces	Kenya	Human, Homo sapiens	blaEC
Escherichia coli strain 403314	23	Feces	Kenya	Human, Homo sapiens	blaEC															blaTEM-1
Escherichia coli strain 403456	5348	Feces	Kenya	Human, Homo sapiens	blaEC
Escherichia coli strain 402594	602	Feces	Kenya	Human, Homo sapiens	blaEC
Escherichia coli strain 403885	100	Feces	Kenya	Human, Homo sapiens	blaEC															blaTEM-1
Escherichia coli strain 403418		Feces	Kenya	Human, Homo sapiens	blaEC															blaTEM-1
Escherichia coli strain 300659	328	Feces	Mozambique	Human, Homo sapiens	blaEC
Escherichia coli strain 302025	155	Feces	Mozambique	Human, Homo sapiens	blaEC															blaTEM-1
Escherichia coli strain 202733	23	Feces	Mali	Human, Homo sapiens	blaEC
Escherichia coli strain 300735	46	Feces	Mozambique	Human, Homo sapiens	blaEC															blaTEM-1
Escherichia coli strain 302031	1564	Feces	Mozambique	Human, Homo sapiens	blaEC															blaTEM-1
Escherichia coli strain 402286	2368	Feces	Kenya	Human, Homo sapiens	blaEC															blaTEM-1
Escherichia coli strain 202545	423	Feces	Mali	Human, Homo sapiens	blaEC															blaTEM-1
Escherichia coli strain 86J1	361	rectal swab	Egypt	Human, Homo sapiens	blaEC													blaOXA-244															blaCMY-42													aadA1
Escherichia coli strain 73G4	3541		Egypt	Human, Homo sapiens	blaEC													blaOXA-244		blaTEM-1		blaCTX-M-27
Escherichia coli strain 85H4	3541	rectal swab	Egypt	Human, Homo sapiens	blaEC													blaOXA-244		blaTEM-1		blaCTX-M-27
Escherichia coli strain 300757	28	stool	Mozambique	Human, Homo sapiens		blaEC-5														blaTEM-1																													aadA4
Escherichia coli strain 4349	1408	urine	Nigeria	Human, Homo sapiens	blaEC							blaOXA-48								blaTEM-1
Escherichia coli strain 382.h	5523		Nigeria	Human, Homo sapiens	blaEC									blaOXA-1						blaTEM-1			blaCTX-M-15																aac(3)-IIa					aac(6')-Ib-cr5		aadA1
Escherichia coli strain 322i.h	162		Nigeria	Human, Homo sapiens	blaEC															blaTEM-1			blaCTX-M-15
Escherichia coli strain 299.h	5523		Nigeria	Human, Homo sapiens	blaEC									blaOXA-1						blaTEM-1			blaCTX-M-15																aac(3)-IIa					aac(6')-Ib-cr5		aadA1
Escherichia coli strain 204ii.h	542		Nigeria	Human, Homo sapiens	blaEC			bleO												blaTEM-1																			aac(3)-IIa
Escherichia coli strain 38.ii.h	131		Nigeria	Human, Homo sapiens	blaEC									blaOXA-1						blaTEM-1			blaCTX-M-15																aac(3)-IIa					aac(6')-Ib-cr5				aadA5
Escherichia coli strain C85	591	Camel	Kenya		blaEC
Escherichia coli strain C59	201	Camel	Kenya		blaEC
Escherichia coli strain C62	300	Camel	Kenya		blaEC
Escherichia coli strain C56	5759	Camel	Kenya		blaEC
Escherichia coli strain C25	591	Camel	Kenya		blaEC
Escherichia coli strain C34		Camel	Kenya		blaEC
Escherichia coli strain C43	591	Camel	Kenya		blaEC
Escherichia coli strain C160	6275	Camel	Kenya		blaEC
Escherichia coli strain C22	906	Camel	Kenya		blaEC
Escherichia coli strain C21	101	Camel	Kenya		blaEC
Escherichia coli strain C16	591	Camel	Kenya		blaEC
Escherichia coli strain C139	363	Camel	Kenya		blaEC
Escherichia coli strain C131	5759	Camel	Kenya		blaEC
Escherichia coli strain C15-b	300	Camel	Kenya		blaEC
Escherichia coli strain C127	1308	Camel	Kenya		blaEC
Escherichia coli strain C129	300	Camel	Kenya		blaEC
Escherichia coli strain C119	6275	Camel	Kenya		blaEC
Escherichia coli strain C12	591	Camel	Kenya		blaEC
Escherichia coli strain C102	111	Camel	Kenya		blaEC
Escherichia coli strain C101	5343	Camel	Kenya		blaEC
Escherichia coli strain 204446	443	stool	Mali	Human, Homo sapiens	blaEC
Escherichia coli strain 300709	10	stool	Mozambique	Human, Homo sapiens	blaEC
Escherichia coli strain 410584	155	stool	Kenya	Human, Homo sapiens	blaEC															blaTEM-1
Escherichia coli strain 410529	661	stool	Kenya	Human, Homo sapiens	blaEC															blaTEM-1																										aadA1
Escherichia coli strain 410519	443	stool	Kenya	Human, Homo sapiens	blaEC															blaTEM-1
Escherichia coli strain 410343	443	stool	Kenya	Human, Homo sapiens	blaEC															blaTEM-1
Escherichia coli strain 403406	661	stool	Kenya	Human, Homo sapiens	blaEC															blaTEM-1
Escherichia coli strain 410299	661	stool	Kenya	Human, Homo sapiens	blaEC
Escherichia coli strain 403625	443	stool	Kenya	Human, Homo sapiens	blaEC															blaTEM-1
Escherichia coli strain 403395	443	stool	Kenya	Human, Homo sapiens	blaEC															blaTEM-1
Escherichia coli strain 403692	661	stool	Kenya	Human, Homo sapiens	blaEC															blaTEM-1
Escherichia coli strain 402747	843	stool	Kenya	Human, Homo sapiens	blaEC															blaTEM-1
Escherichia coli strain 402404	661	stool	Kenya	Human, Homo sapiens	blaEC															blaTEM-1
Escherichia coli strain 402329	661	stool	Kenya	Human, Homo sapiens	blaEC															blaTEM-1
Escherichia coli strain 400903	661	stool	Kenya	Human, Homo sapiens	blaEC															blaTEM-1
Escherichia coli strain 400834	443	stool	Kenya	Human, Homo sapiens	blaEC															blaTEM-1
Escherichia coli strain 400893	661	stool	Kenya	Human, Homo sapiens	blaEC															blaTEM-1
Escherichia coli strain 400584	443	stool	Kenya	Human, Homo sapiens	blaEC															blaTEM-1
Escherichia coli strain 400578	661	stool	Kenya	Human, Homo sapiens	blaEC															blaTEM-1																										aadA1
Escherichia coli strain 400538	661	stool	Kenya	Human, Homo sapiens	blaEC															blaTEM-1
Escherichia coli strain 400572	661	stool	Kenya	Human, Homo sapiens	blaEC															blaTEM-1
Escherichia coli strain 320842	661	stool	Mozambique	Human, Homo sapiens	blaEC															blaTEM-1
Escherichia coli strain 320430	155	stool	Mozambique	Human, Homo sapiens	blaEC
Escherichia coli strain 320397	661	stool	Mozambique	Human, Homo sapiens	blaEC
Escherichia coli strain 320385	484	stool	Mozambique	Human, Homo sapiens	blaEC																																									aadA1
Escherichia coli strain 320321	443	stool	Mozambique	Human, Homo sapiens	blaEC															blaTEM-1
Escherichia coli strain 320277	10	stool	Mozambique	Human, Homo sapiens	blaEC															blaTEM-1
Escherichia coli strain 320272	661	stool	Mozambique	Human, Homo sapiens	blaEC															blaTEM-1
Escherichia coli strain 320160	661	stool	Mozambique	Human, Homo sapiens	blaEC															blaTEM-1
Escherichia coli strain 310202	173	stool	Mozambique	Human, Homo sapiens	blaEC															blaTEM-1
Escherichia coli strain 310190	2480	stool	Mozambique	Human, Homo sapiens	blaEC															blaTEM-1
Escherichia coli strain 302824	661	stool	Mozambique	Human, Homo sapiens	blaEC															blaTEM-1
Escherichia coli strain 310140	38	stool	Mozambique	Human, Homo sapiens	blaEC															blaTEM-1																										aadA1
Escherichia coli strain 302005	661	stool	Mozambique	Human, Homo sapiens	blaEC															blaTEM-1
Escherichia coli strain 300252	10	stool	Mozambique	Human, Homo sapiens	blaEC															blaTEM-1
Escherichia coli strain 300202	10	stool	Mozambique	Human, Homo sapiens	blaEC															blaTEM-1
Escherichia coli strain 300241	23	stool	Mozambique	Human, Homo sapiens	blaEC															blaTEM-1
Escherichia coli strain 220027	661	stool	Mali	Human, Homo sapiens	blaEC															blaTEM-1
Escherichia coli strain 210088	661	stool	Mali	Human, Homo sapiens	blaEC
Escherichia coli strain 210056	443	stool	Mali	Human, Homo sapiens	blaEC														blaTEM																											aadA1
Escherichia coli strain 204548	23	stool	Mali	Human, Homo sapiens	blaEC
Escherichia coli strain 204553	661	stool	Mali	Human, Homo sapiens	blaEC															blaTEM-1
Escherichia coli strain 204362	661	stool	Mali	Human, Homo sapiens	blaEC															blaTEM-1
Escherichia coli strain 204041	661	stool	Mali	Human, Homo sapiens	blaEC															blaTEM-1
Escherichia coli strain 204033	661	stool	Mali	Human, Homo sapiens	blaEC
Escherichia coli strain 204009	443	stool	Mali	Human, Homo sapiens	blaEC																																									aadA1
Escherichia coli strain 203854	661	stool	Mali	Human, Homo sapiens	blaEC															blaTEM-1
Escherichia coli strain 202942	443	stool	Mali	Human, Homo sapiens	blaEC																																									aadA1
Escherichia coli strain 202789	443	stool	Mali	Human, Homo sapiens	blaEC
Escherichia coli strain 202709	443	stool	Mali	Human, Homo sapiens	blaEC															blaTEM-1
Escherichia coli strain 202702	443	stool	Mali	Human, Homo sapiens	blaEC																																									aadA1
Escherichia coli strain 202580	475	stool	Mali	Human, Homo sapiens	blaEC															blaTEM-1
Escherichia coli strain 202556	443	stool	Mali	Human, Homo sapiens	blaEC																																									aadA1
Escherichia coli strain 403856	661	stool	Kenya	Human, Homo sapiens	blaEC															blaTEM-1																										aadA1
Escherichia coli strain 403182	173	stool	Kenya	Human, Homo sapiens	blaEC															blaTEM-1
Escherichia coli strain 403138	661	stool	Kenya	Human, Homo sapiens	blaEC															blaTEM-1
Escherichia coli strain 403030	1988	stool	Kenya	Human, Homo sapiens	blaEC															blaTEM-1
Escherichia coli strain 402411	173	stool	Kenya	Human, Homo sapiens	blaEC															blaTEM-1
Escherichia coli strain 402371	443	stool	Kenya	Human, Homo sapiens	blaEC															blaTEM-1
Escherichia coli strain 400926	661	stool	Kenya	Human, Homo sapiens	blaEC															blaTEM-1
Escherichia coli strain 400818	661	stool	Kenya	Human, Homo sapiens	blaEC															blaTEM-1
Escherichia coli strain 400710	661	stool	Kenya	Human, Homo sapiens	blaEC															blaTEM-1																										aadA1
Escherichia coli strain 320308	661	stool	Mozambique	Human, Homo sapiens	blaEC
Escherichia coli strain 320116	10	stool	Mozambique	Human, Homo sapiens	blaEC															blaTEM-1
Escherichia coli strain 310142	173	stool	Mozambique	Human, Homo sapiens	blaEC															blaTEM-1
Escherichia coli strain 310003	443	stool	Mozambique	Human, Homo sapiens	blaEC															blaTEM-1
Escherichia coli strain 303227	38	stool	Mozambique	Human, Homo sapiens	blaEC															blaTEM-1
Escherichia coli strain 302921	443	stool	Mozambique	Human, Homo sapiens	blaEC															blaTEM-1
Escherichia coli strain 300042	661	stool	Mozambique	Human, Homo sapiens	blaEC															blaTEM-1
Escherichia coli strain 220075	443	stool	Mali	Human, Homo sapiens	blaEC
Escherichia coli strain 204044	1312	stool	Mali	Human, Homo sapiens	blaEC															blaTEM-1
Escherichia coli strain 203891	661	stool	Mali	Human, Homo sapiens	blaEC															blaTEM-1
Escherichia coli strain 203520	58	stool	Mali	Human, Homo sapiens	blaEC															blaTEM-1
Escherichia coli strain 203802	443	stool	Mali	Human, Homo sapiens	blaEC																																									aadA1
Escherichia coli strain 67	38		Egypt	Human, Homo sapiens	blaEC						blaDHA-1												blaCTX-M-15					blaTEM-169																		aadA1
Escherichia coli strain CC33	617	water	Nigeria		blaEC									blaOXA-1									blaCTX-M-15																aac(3)-IIa					aac(6')-Ib-cr5				aadA5
Escherichia coli strain 300214	5342	stool	Mozambique	Human, Homo sapiens	blaEC															blaTEM-1
Escherichia coli strain 303145	2346	stool	Mozambique	Human, Homo sapiens	blaEC															blaTEM-1																											aadA2
Escherichia coli strain 300795_aEPEC	337	faeces	Mozambique	Human, Homo sapiens	blaEC															blaTEM-1
Escherichia coli strain 202973_aEPEC	10	faeces	Mali	Human, Homo sapiens	blaEC															blaTEM-1
Escherichia coli strain 402837		faeces	Kenya	Human, Homo sapiens	blaEC															blaTEM-1
Escherichia coli strain 402898		faeces	Kenya	Human, Homo sapiens	blaEC
Escherichia coli strain 302082		faeces	Mozambique	Human, Homo sapiens	blaEC															blaTEM-1
Escherichia coli strain 300073		faeces	Mozambique	Human, Homo sapiens	blaEC
Escherichia coli strain 402696	4554	faeces	Kenya	Human, Homo sapiens	blaEC
Escherichia coli strain 402977	3	faeces	Kenya	Human, Homo sapiens	blaEC															blaTEM-1
Escherichia coli strain 204263_aEPEC		faeces	Mali	Human, Homo sapiens	blaEC
Escherichia coli strain 204302_aEPEC	34	faeces	Mali	Human, Homo sapiens	blaEC															blaTEM-1
Escherichia coli strain 302700	5353	faeces	Mozambique	Human, Homo sapiens	blaEC															blaTEM-1
Escherichia coli strain 403128	5342	faeces	Kenya	Human, Homo sapiens	blaEC															blaTEM-1
Escherichia coli strain 402798		faeces	Kenya	Human, Homo sapiens	blaEC															blaTEM-1
Escherichia coli strain 300711_aEPEC	517	faeces	Mozambique	Human, Homo sapiens	blaEC															blaTEM-1
Escherichia coli strain 300814_aEPEC	5353	faeces	Mozambique	Human, Homo sapiens	blaEC															blaTEM-1
Escherichia coli strain 400549_aEPEC		faeces	Kenya	Human, Homo sapiens	blaEC															blaTEM-1
Escherichia coli strain 202374	517	faeces	Mali	Human, Homo sapiens	blaEC
Escherichia coli strain 403728	301	faeces	Kenya	Human, Homo sapiens	blaEC									blaOXA-1																																aadA1
Escherichia coli strain 402794	301	faeces	Kenya	Human, Homo sapiens	blaEC															blaTEM-1
Escherichia coli strain 302613	382	faeces	Mozambique	Human, Homo sapiens	blaEC															blaTEM-1
Escherichia coli strain 202443_aEPEC	517	faeces	Mali	Human, Homo sapiens	blaEC															blaTEM-1
Escherichia coli strain 403308_aEPEC	29	faeces	Kenya	Human, Homo sapiens	blaEC
Escherichia coli strain 403523	4550	faeces	Kenya	Human, Homo sapiens	blaEC
Escherichia coli strain 300812_aEPEC	5353	faeces	Mozambique	Human, Homo sapiens	blaEC															blaTEM-1
Escherichia coli strain 400654_aEPEC	302	faeces	Kenya	Human, Homo sapiens	blaEC
Escherichia coli strain 202387	378	faeces	Mali	Human, Homo sapiens										blaOXA-1																																aadA1
Escherichia coli strain 202833_aEPEC	34	faeces	Mali	Human, Homo sapiens	blaEC															blaTEM-1
Escherichia coli strain 400897_aEPEC	29	faeces	Kenya	Human, Homo sapiens	blaEC
Escherichia coli strain 403726_aEPEC	4590	faeces	Kenya	Human, Homo sapiens	blaEC									blaOXA-1																																aadA1
Escherichia coli strain 403066		faeces	Kenya	Human, Homo sapiens	blaEC															blaTEM-1
Escherichia coli strain 202423_aEPEC	517	faeces	Mali	Human, Homo sapiens	blaEC															blaTEM-1
Escherichia coli strain 400714_aEPEC	10	faeces	Kenya	Human, Homo sapiens	blaEC															blaTEM-1
Escherichia coli strain 402654_aEPEC	517	faeces	Kenya	Human, Homo sapiens	blaEC															blaTEM-1
Escherichia coli strain 202621_aEPEC	29	faeces	Mali	Human, Homo sapiens	blaEC															blaTEM-1
Escherichia coli strain 302302	40	faeces	Mozambique	Human, Homo sapiens	blaEC
Escherichia coli strain 402743_aEPEC	5330	faeces	Kenya	Human, Homo sapiens																blaTEM-1
Escherichia coli strain 302701		faeces	Mozambique	Human, Homo sapiens	blaEC
Escherichia coli strain 400896		faeces	Kenya	Human, Homo sapiens	blaEC															blaTEM-1
Escherichia coli strain 402767	121	faeces	Kenya	Human, Homo sapiens	blaEC															blaTEM-1
Escherichia coli strain 403096	482	faeces	Kenya	Human, Homo sapiens	blaEC															blaTEM-1
Escherichia coli strain 402780	482	faeces	Kenya	Human, Homo sapiens	blaEC															blaTEM-1
Escherichia coli strain 402617	34	faeces	Kenya	Human, Homo sapiens	blaEC															blaTEM-1																												aadA5
Escherichia coli strain 402635	29	faeces	Kenya	Human, Homo sapiens	blaEC
Escherichia coli strain 402480_aEPEC	121	faeces	Kenya	Human, Homo sapiens	blaEC															blaTEM-1
Escherichia coli strain 402605		faeces	Kenya	Human, Homo sapiens	blaEC															blaTEM-1
Escherichia coli strain 402924	5582	faeces	Kenya	Human, Homo sapiens	blaEC
Escherichia coli strain 202474	517	faeces	Mali	Human, Homo sapiens	blaEC
Escherichia coli strain 302710	442	faeces	Mozambique	Human, Homo sapiens	blaEC
Escherichia coli strain 402403	4554	faeces	Kenya	Human, Homo sapiens	blaEC															blaTEM-1
Escherichia coli strain 402842		faeces	Kenya	Human, Homo sapiens	blaEC															blaTEM-1
Escherichia coli strain 402770_aEPEC	5251	faeces	Kenya	Human, Homo sapiens	blaEC
Escherichia coli strain 300086_aEPEC	29	faeces	Mozambique	Human, Homo sapiens	blaEC
Escherichia coli strain 203470_aEPEC	2089	faeces	Mali	Human, Homo sapiens	blaEC
Escherichia coli strain 447	297		Tanzania	Cow, Bos taurus	blaEC
Escherichia coli strain 302619	5480	faeces	Mozambique	Human, Homo sapiens	blaEC
Escherichia coli strain 449	101		Tanzania	Cow, Bos taurus	blaEC
Escherichia coli strain 321	1147		Tanzania	Cow, Bos taurus	blaEC															blaTEM-1																										aadA1
Escherichia coli strain 224	69		Tanzania	Human, Homo sapiens	blaEC															blaTEM-1																											aadA2
Escherichia coli strain 304	58		Tanzania	Cow, Bos taurus	blaEC															blaTEM-1																										aadA1
Escherichia coli strain 228	617		Tanzania	Human, Homo sapiens	blaEC									blaOXA-1						blaTEM-1																				aac(3)-IId				aac(6')-Ib-cr5		aadA1		aadA5
Escherichia coli strain 233	1139		Tanzania	Human, Homo sapiens	blaEC															blaTEM-1
Escherichia coli strain 221	4741		Tanzania	Human, Homo sapiens	blaEC
Escherichia coli strain 33	5307		Tanzania	Cow, Bos taurus	blaEC															blaTEM-1
			Row Labels	Count of Isolation Country
			Africa	2
			Algeria	1					Row Labels	Count of MLST
			Burkina Faso	1					1	1		1	1
			Cameroon	1					2	5		2	5
			Egypt	37					2.617	5		2.617	5
			Gambia	73					3	2		3	2
			Ghana	1					6	1		6	1
			Guinea	3					7	2		7	2
			Guinea-Bissau	37					10	42		10	42
			Kenya	93					11	1		11	1
			Mali	70					12	2		12	2
	18 countries		Morocco	1					19	1		19	1
			Mozambique	55					21	1		21	1
			Niger	1					23	7		23	7
			Nigeria	17					28	5		28	5
			Republic of the Congo	2					29	10		29	10
			South Africa	38					31	2		31	2
			Tanzania	119					34	4		34	4
			Zambia	40					38	8		38	8
			Grand Total	592					40	4		40	4
									43	3		43	3
									44	1		44	1
									46	1		46	1
									48	4		48	4
									58	5		58	5
									59	1		59	1
									69	2		69	2
									70	1		70	1
									73	8		73	8
									86	1		86	1
									86.641	1		86.641	1
									87	1		87	1
									88	1		88	1
									93	2		93	2
									94	1		94	1
									95	1		95	1
									100	1		100	1
									101	3		101	3
									111	1		111	1
									121	3		121	3
									131	24		131	24
									137	1		137	1
									155	8		155	8
									156	1		156	1
									162	3		162	3
									167	4		167	4
									173	5		173	5
									181	1		181	1
									201	1		201	1
									206	1		206	1
									212	1		212	1
									224	1		224	1
									226	7		226	7
									293	1		293	1
									295	5		295	5
									296	1		296	1
									297	1		297	1
									300	3		300	3
									301	6		301	6
									302	3		302	3
									315	1		315	1
									316	1		316	1
									328	4		328	4
									335	2		335	2
									337	2		337	2
									355	1		355	1
									361	4		361	4
									363	1		363	1
									372	1		372	1
									378	2		378	2
									381	1		381	1
									382	4		382	4
									394	1		394	1
									405	4		405	4
									410	6		410	6
									423	1		423	1
									442	4		442	4
									443	35		443	35
									446	1		446	1
									448	1		448	1
									452	2		452	2
									453	3		453	3
									475	1		475	1
									477	1		477	1
									482	3		482	3
									484	1		484	1
									500	2		500	2
									501	1		501	1
									504	1		504	1
									515	1		515	1
									517	9		517	9
									540	1		540	1
									542	1		542	1
									569	1		569	1
									583	1		583	1
									589	1		589	1
									591	5		591	5
									602	2		602	2
									603	1		603	1
									617	8		617	8
									648	1		648	1
									652	1		652	1
									661	56		661	56
									665	1		665	1
									692	1		692	1
									744	1		744	1
									746	1		746	1
									747	3		747	3
									749	2		749	2
									757	2		757	2
									788	1		788	1
									843	1		843	1
									906	1		906	1
									942	1		942	1
									949	3		949	3
									998	2		998	2
									1139	1		1139	1
									1141	2		1141	2
									1147	1		1147	1
									1193	1		1193	1
									1283	2		1283	2
									1284	1		1284	1
									1308	2		1308	2
									1312	4		1312	4
									1380	1		1380	1
									1408	1		1408	1
									1415	1		1415	1
									1421	2		1421	2
									1564	1		1564	1
									1623	1		1623	1
									1638	1		1638	1
									1664	2		1664	2
									1704	1		1704	1
									1717	1		1717	1
									1721	1		1721	1
									1722	1		1722	1
									1788	1		1788	1
									1791	1		1791	1
									1844	1		1844	1
									1988	1		1988	1
									2016	1		2016	1
									2089	2		2089	2
									2201	1		2201	1
									2332	2		2332	2
									2346	3		2346	3
									2368	2		2368	2
									2480	1		2480	1
									2484	3		2484	3
									2914	1		2914	1
									3053	1		3053	1
									3202	1		3202	1
									3281	2		3281	2
									3541	2		3541	2
									3782	1		3782	1
									4179	1		4179	1
									4267	3		4267	3
									4424	1		4424	1
									4550	3		4550	3
									4554	2		4554	2
									4590	1		4590	1
									4633	1		4633	1
									4684	2		4684	2
									4741	1		4741	1
									4750	1		4750	1
									4959	1		4959	1
									5128	1		5128	1
									5251	2		5251	2
									5285	2		5285	2
									5293	3		5293	3
									5303	1		5303	1
									5307	1		5307	1
									5318	3		5318	3
									5330	1		5330	1
									5334	1		5334	1
									5342	5		5342	5
									5343	1		5343	1
									5348	2		5348	2
									5353	3		5353	3
									5372	1		5372	1
									5385	1		5385	1
									5426	2		5426	2
									5439	1		5439	1
									5445	1		5445	1
									5480	1		5480	1
									5485	1		5485	1
									5488	1		5488	1
									5518	2		5518	2
									5523	2		5523	2
									5582	1		5582	1
									5759	2		5759	2
									5793	1		5793	1
									6275	2		6275	2
									6332	1		6332	1
									6355	2		6355	2
									6556	1		6556	1
									6566	1		6566	1
									6567	1		6567	1
									6573	1		6573	1
									6574	1		6574	1
									6647	1		6647	1
									6648	1		6648	1
									6697	1		6697	1
									7254	2		7254	2
									7799	1		7799	1
										36		202	202
									MLST.Salmonella_enterica.19	1
									Grand Total	592
[truncated: 68 more columns]

## Sheet: Klebsiella
					AMR Genotypes
Genome Name	MLST	Isolation Source	Isolation Country	Host Name	aac(3'')-II	aac(6')-Il	aac(3'')-IIa	aac(3'')-IId	aac(6')-IIc	aac(6')-Ib-cr5	aac(6')-Ib-cr	aph(3')-Ia	aph(3'')-Ib	aph(6')-Id	aac(6')-Ib3	aac(6')-Ib4	aac(6')-Ib	aph(3')-VI	aph(3')-VIb	ant(2'')-Ia	arr	arr-2	arr-3	blaSCO	blaSCO-1	blaCTX-M	blaCTX-M-3	blaCMY-2	blaCMY-4	blaCTX-M-15	blaCTX-M-14	blaOXA-1	blaOXA	blaOXY	blaOXY-4-1	blaOXA-48	blaOXA-181	blaOXA-9	blaOXA-204	blaOXA-232	blaOKP	blaOKP-A-11	blaOKP-A-12	blaOKP-B-6	blaOKP-B-8	blaOKP-B-1	blaTEM-213	blaGES-5	blaSHV
Klebsiella michiganensis strain PO2731	MLST.Klebsiella_oxytoca.133	Blood	Nigeria	Human, Homo sapiens	aac(3'')-II				aac(6')-IIc				aph(3'')-Ib	aph(6')-Id							arr														blaOXY-4-1
Klebsiella quasipneumoniae subsp. similipneumoniae strain G4582	476	Blood	Nigeria	Human, Homo sapiens			aac(3'')-IIa			aac(6')-Ib-cr5			aph(3'')-Ib	aph(6')-Id																blaCTX-M-15		blaOXA-1												blaOKP-B-6
Klebsiella quasipneumoniae subsp. similipneumoniae strain G4601	476	Blood	Nigeria	Human, Homo sapiens			aac(3'')-IIa			aac(6')-Ib-cr5			aph(3'')-Ib	aph(6')-Id																blaCTX-M-15		blaOXA-1												blaOKP-B-6
Klebsiella quasipneumoniae subsp. similipneumoniae strain CAB1577	1224	Blood	Nigeria	Human, Homo sapiens			aac(3'')-IIa			aac(6')-Ib-cr5			aph(3'')-Ib	aph(6')-Id																blaCTX-M-15		blaOXA-1									blaOKP
Klebsiella quasipneumoniae subsp. similipneumoniae strain G1129	1416	Blood	Nigeria	Human, Homo sapiens									aph(3'')-Ib	aph(6')-Id																													blaOKP-A-12
Klebsiella quasipneumoniae subsp. similipneumoniae strain G747	476	Blood	Nigeria	Human, Homo sapiens			aac(3'')-IIa			aac(6')-Ib-cr5			aph(3'')-Ib	aph(6')-Id												blaCTX-M				blaCTX-M-15		blaOXA-1												blaOKP-B-6
Klebsiella quasipneumoniae subsp. similipneumoniae strain G4704	1031	Blood	Nigeria	Human, Homo sapiens				aac(3'')-IId					aph(3'')-Ib	aph(6')-Id																	blaCTX-M-14															blaOKP-B-1
Klebsiella quasipneumoniae strain 46	1887	urine	Ghana	Human, Homo sapiens			aac(3'')-IIa			aac(6')-Ib-cr5		aph(3')-Ia																		blaCTX-M-15		blaOXA-1													blaOKP-B-8
Klebsiella variicola strain ST-1791:KOO1	1791	hospitals	South Africa	Human, Homo sapiens									aph(3'')-Ib	aph(6')-Id	aac(6')-Ib3								arr-3							blaCTX-M-15
Klebsiella variicola strain KCRI-198C strain RDK04_198C	1562	wound swab	Tanzania	Human, Homo sapiens
Enterobacter aerogenes strain SMART_429	MLST.Enterobacter_cloacae.248		Tunisia	Human, Homo sapiens																																blaOXA-48
Enterobacter cloacae strain HB_Z_2347		Blood	Nigeria	Human, Homo sapiens
Klebsiella oxytoca strain ST170:939742031	MLST.Klebsiella_oxytoca.170		South Africa	Human, Homo sapiens								aph(3')-Ia	aph(3'')-Ib	aph(6')-Id	aac(6')-Ib3								arr-3				blaCTX-M-3							blaOXY
Klebsiella oxytoca strain KCRI-259C strain R0004_259C		wound swab	Tanzania	Human, Homo sapiens																														blaOXY
Klebsiella oxytoca strain KCRI-40 strain RDK37_40		wound swab	Tanzania	Human, Homo sapiens			aac(3'')-IIa			aac(6')-Ib-cr5			aph(3'')-Ib	aph(6')-Id																blaCTX-M-15		blaOXA-1		blaOXY
Klebsiella pneumoniae strain PO967	1263	Blood	Nigeria	Human, Homo sapiens																ant(2'')-Ia
Klebsiella pneumoniae strain PO450	20	Blood	Nigeria	Human, Homo sapiens																ant(2'')-Ia																													blaSHV
Klebsiella pneumoniae strain PO906	14	Blood	Nigeria	Human, Homo sapiens			aac(3'')-IIa																	blaSCO						blaCTX-M-15
Klebsiella pneumoniae strain PO613	17	Blood	Nigeria	Human, Homo sapiens			aac(3'')-IIa						aph(3'')-Ib	aph(6')-Id																blaCTX-M-15
Klebsiella pneumoniae strain PO457	48	Blood	Nigeria	Human, Homo sapiens			aac(3'')-IIa						aph(3'')-Ib	aph(6')-Id						ant(2'')-Ia										blaCTX-M-15
Klebsiella pneumoniae strain MM_2436	17	Blood	Nigeria	Human, Homo sapiens			aac(3'')-IIa						aph(3'')-Ib	aph(6')-Id																blaCTX-M-15
Klebsiella pneumoniae strain PO343		Blood	Nigeria	Human, Homo sapiens
Klebsiella pneumoniae strain PO2429	48	Blood	Nigeria	Human, Homo sapiens			aac(3'')-IIa						aph(3'')-Ib	aph(6')-Id						ant(2'')-Ia										blaCTX-M-15
Klebsiella pneumoniae strain PO1805	16	Blood	Nigeria	Human, Homo sapiens									aph(3'')-Ib	aph(6')-Id																																			blaSHV
Klebsiella pneumoniae strain PO1842	1418	Blood	Nigeria	Human, Homo sapiens			aac(3'')-IIa						aph(3'')-Ib	aph(6')-Id																blaCTX-M-15																			blaSHV
Klebsiella pneumoniae strain PO1516	48	Blood	Nigeria	Human, Homo sapiens			aac(3'')-IIa						aph(3'')-Ib	aph(6')-Id						ant(2'')-Ia										blaCTX-M-15
Klebsiella pneumoniae strain PO1380	1035	Blood	Nigeria	Human, Homo sapiens
Klebsiella pneumoniae strain MM_MK_620	1658	Blood	Nigeria	Human, Homo sapiens
Klebsiella pneumoniae strain HB_Z_2591		Blood	Nigeria	Human, Homo sapiens
Klebsiella pneumoniae strain G749	14	Blood	Nigeria	Human, Homo sapiens			aac(3'')-IIa																	blaSCO						blaCTX-M-15
Klebsiella pneumoniae strain G4730	420	Blood	Nigeria	Human, Homo sapiens			aac(3'')-IIa																							blaCTX-M-15
Klebsiella pneumoniae strain G4712	17	Blood	Nigeria	Human, Homo sapiens			aac(3'')-IIa						aph(3'')-Ib	aph(6')-Id																blaCTX-M-15
Klebsiella pneumoniae strain G3504	101	Blood	Nigeria	Human, Homo sapiens
Klebsiella pneumoniae strain G3435	307	Blood	Nigeria	Human, Homo sapiens									aph(3'')-Ib	aph(6')-Id																blaCTX-M-15
Klebsiella pneumoniae strain G2666	8	Blood	Nigeria	Human, Homo sapiens
Klebsiella pneumoniae strain G292	15	Blood	Nigeria	Human, Homo sapiens			aac(3'')-IIa			aac(6')-Ib-cr5			aph(3'')-Ib	aph(6')-Id																blaCTX-M-15		blaOXA-1
Klebsiella pneumoniae strain G2280	73	Blood	Nigeria	Human, Homo sapiens			aac(3'')-IIa																		blaSCO-1							blaOXA-1
Klebsiella pneumoniae strain G2275	1788	Blood	Nigeria	Human, Homo sapiens			aac(3'')-IIa			aac(6')-Ib-cr5			aph(3'')-Ib	aph(6')-Id																blaCTX-M-15		blaOXA-1				blaOXA-48													blaSHV
Klebsiella pneumoniae strain G1598	587	Blood	Nigeria	Human, Homo sapiens
Klebsiella pneumoniae strain BH3723	13	Blood	Nigeria	Human, Homo sapiens			aac(3'')-IIa			aac(6')-Ib-cr5			aph(3'')-Ib	aph(6')-Id																blaCTX-M-15		blaOXA-1
Klebsiella pneumoniae strain CAB1442	147	Blood	Nigeria	Human, Homo sapiens			aac(3'')-IIa						aph(3'')-Ib	aph(6')-Id											blaSCO-1					blaCTX-M-15
Klebsiella pneumoniae strain BH3183		Blood	Nigeria	Human, Homo sapiens
Klebsiella pneumoniae strain BH1986	4	Blood	Nigeria	Human, Homo sapiens			aac(3'')-IIa																							blaCTX-M-15
Klebsiella pneumoniae strain AK_905	25	CSF	Nigeria	Human, Homo sapiens			aac(3'')-IIa						aph(3'')-Ib	aph(6')-Id																blaCTX-M-15
Klebsiella pneumoniae strain AK_800	17	Blood	Nigeria	Human, Homo sapiens			aac(3'')-IIa						aph(3'')-Ib	aph(6')-Id																blaCTX-M-15
Klebsiella pneumoniae strain AK_1025	716	Blood	Nigeria	Human, Homo sapiens			aac(3'')-IIa			aac(6')-Ib-cr5			aph(3'')-Ib	aph(6')-Id																blaCTX-M-15		blaOXA-1
Klebsiella pneumoniae strain PO2659	48	Blood	Nigeria	Human, Homo sapiens			aac(3'')-IIa						aph(3'')-Ib	aph(6')-Id						ant(2'')-Ia										blaCTX-M-15
Klebsiella pneumoniae strain AK_1023	716	Blood	Nigeria	Human, Homo sapiens			aac(3'')-IIa			aac(6')-Ib-cr5			aph(3'')-Ib	aph(6')-Id																blaCTX-M-15		blaOXA-1
Klebsiella pneumoniae strain PO1758	48	Blood	Nigeria	Human, Homo sapiens			aac(3'')-IIa						aph(3'')-Ib	aph(6')-Id						ant(2'')-Ia										blaCTX-M-15
Klebsiella pneumoniae strain PO1407	101	Blood	Nigeria	Human, Homo sapiens			aac(3'')-IIa					aph(3')-Ia	aph(3'')-Ib	aph(6')-Id			aac(6')-Ib													blaCTX-M-15								blaOXA-9
Klebsiella pneumoniae strain HB_AB_3196	45	Blood	Nigeria	Human, Homo sapiens			aac(3'')-IIa																							blaCTX-M-15
Klebsiella pneumoniae strain HB_4285	716	Blood	Nigeria	Human, Homo sapiens			aac(3'')-IIa			aac(6')-Ib-cr5			aph(3'')-Ib	aph(6')-Id																blaCTX-M-15		blaOXA-1
Klebsiella pneumoniae strain HB_1051	45	Blood	Nigeria	Human, Homo sapiens
Klebsiella pneumoniae strain G4049	48	Blood	Nigeria	Human, Homo sapiens			aac(3'')-IIa					aph(3')-Ia	aph(3'')-Ib	aph(6')-Id																blaCTX-M-15
Klebsiella pneumoniae strain G4597	429	Blood	Nigeria	Human, Homo sapiens			aac(3'')-IIa			aac(6')-Ib-cr5			aph(3'')-Ib	aph(6')-Id																blaCTX-M-15		blaOXA-1
Klebsiella pneumoniae strain G3051	307	Blood	Nigeria	Human, Homo sapiens			aac(3'')-IIa			aac(6')-Ib-cr5			aph(3'')-Ib	aph(6')-Id																blaCTX-M-15		blaOXA-1
Klebsiella pneumoniae strain G186	1788	Blood	Nigeria	Human, Homo sapiens			aac(3'')-IIa						aph(3'')-Ib	aph(6')-Id																blaCTX-M-15																			blaSHV
Klebsiella pneumoniae strain G160	405	Blood	Nigeria	Human, Homo sapiens			aac(3'')-IIa			aac(6')-Ib-cr5			aph(3'')-Ib	aph(6')-Id																blaCTX-M-15		blaOXA-1
Klebsiella pneumoniae strain CAB1458	147	Blood	Nigeria	Human, Homo sapiens			aac(3'')-IIa						aph(3'')-Ib	aph(6')-Id											blaSCO-1					blaCTX-M-15
Klebsiella pneumoniae strain BH2937	831	Blood	Nigeria	Human, Homo sapiens						aac(6')-Ib-cr5		aph(3')-Ia	aph(3'')-Ib	aph(6')-Id																blaCTX-M-15		blaOXA-1
Klebsiella pneumoniae strain BH2308	25	Blood	Nigeria	Human, Homo sapiens			aac(3'')-IIa						aph(3'')-Ib	aph(6')-Id																blaCTX-M-15
Klebsiella pneumoniae strain AK_991	1658	Blood	Nigeria	Human, Homo sapiens
Klebsiella pneumoniae strain C3-D9-12	15	Urine	Tunisia	Human, Homo sapiens			aac(3'')-IIa			aac(6')-Ib-cr5																						blaOXA-1				blaOXA-48
Klebsiella pneumoniae strain C5-E1-13	147	Urine	Tunisia	Human, Homo sapiens								aph(3')-Ia	aph(3'')-Ib	aph(6')-Id		aac(6')-Ib4						arr-2								blaCTX-M-15									blaOXA-204
Klebsiella pneumoniae strain C4-D10-13	15	Urine	Tunisia	Human, Homo sapiens			aac(3'')-IIa			aac(6')-Ib-cr5			aph(3'')-Ib	aph(6')-Id												blaCTX-M							blaOXA
Klebsiella pneumoniae strain C11-E7-15	101	Urine	Tunisia	Human, Homo sapiens			aac(3'')-IIa			aac(6')-Ib-cr5																				blaCTX-M-15		blaOXA-1				blaOXA-48		blaOXA-9
Klebsiella pneumoniae strain C12-E8-15	101	Urine	Tunisia	Human, Homo sapiens			aac(3'')-IIa										aac(6')-Ib													blaCTX-M-15			blaOXA					blaOXA-9
Klebsiella pneumoniae strain C13-E9-15	392	Urine	Tunisia	Human, Homo sapiens			aac(3'')-IIa			aac(6')-Ib-cr5			aph(3'')-Ib	aph(6')-Id																blaCTX-M-15			blaOXA
Klebsiella pneumoniae strain C8-E4-15	15	Urine	Tunisia	Human, Homo sapiens			aac(3'')-IIa			aac(6')-Ib-cr5			aph(3'')-Ib	aph(6')-Id												blaCTX-M							blaOXA
Klebsiella pneumoniae strain C9-E5-15	11	Urine	Tunisia	Human, Homo sapiens						aac(6')-Ib-cr5													arr-3							blaCTX-M-15		blaOXA-1	blaOXA
Klebsiella pneumoniae strain C14-E10-16	11	Urine	Tunisia	Human, Homo sapiens							aac(6')-Ib-cr												arr-3			blaCTX-M
Klebsiella pneumoniae strain 852K	15	urine	Nigeria	Human, Homo sapiens			aac(3'')-IIa				aac(6')-Ib-cr							aph(3')-VI												blaCTX-M-15		blaOXA-1
Klebsiella pneumoniae strain 872	340	Endocervical swab	Nigeria	Human, Homo sapiens				aac(3'')-IId					aph(3'')-Ib	aph(6')-Id																blaCTX-M-15						blaOXA-48
Klebsiella pneumoniae strain G746	4	Blood	Nigeria	Human, Homo sapiens			aac(3'')-IIa																							blaCTX-M-15																			blaSHV
Klebsiella pneumoniae strain 183	101	urine	Ghana	Human, Homo sapiens			aac(3'')-IIa			aac(6')-Ib-cr5			aph(3'')-Ib	aph(6')-Id																blaCTX-M-15		blaOXA-1
Klebsiella pneumoniae strain 155	397	gastric lavage	Ghana	Human, Homo sapiens			aac(3'')-IIa			aac(6')-Ib-cr5			aph(3'')-Ib	aph(6')-Id																blaCTX-M-15		blaOXA-1
Klebsiella pneumoniae strain 76	17	urine	Ghana	Human, Homo sapiens			aac(3'')-IIa						aph(3'')-Ib	aph(6')-Id																blaCTX-M-15
Klebsiella pneumoniae strain ST-152:K021	152	urine	South Africa	Human, Homo sapiens						aac(6')-Ib-cr5			aph(3'')-Ib	aph(6')-Id									arr-3							blaCTX-M-15		blaOXA-1
Klebsiella pneumoniae strain ST-39:K0179	39	sputum	South Africa	Human, Homo sapiens			aac(3'')-IIa			aac(6')-Ib-cr5															blaSCO-1					blaCTX-M-15		blaOXA-1
Klebsiella pneumoniae strain ST-15:E041	15	urine	South Africa	Human, Homo sapiens			aac(3'')-IIa			aac(6')-Ib-cr5			aph(3'')-Ib	aph(6')-Id											blaSCO-1					blaCTX-M-15		blaOXA-1
Klebsiella pneumoniae strain ST-1414:K058	1414	blood	South Africa	Human, Homo sapiens				aac(3'')-IId					aph(3'')-Ib	aph(6')-Id	aac(6')-Ib3								arr-3							blaCTX-M-15																			blaSHV
Klebsiella pneumoniae strain ST-152:KO25	152	urine	South Africa	Human, Homo sapiens			aac(3'')-IIa			aac(6')-Ib-cr5			aph(3'')-Ib	aph(6')-Id									arr-3							blaCTX-M-15		blaOXA-1
Klebsiella pneumoniae strain ST-152:K031	152	hospitals	South Africa	Human, Homo sapiens			aac(3'')-IIa			aac(6')-Ib-cr5		aph(3')-Ia	aph(3'')-Ib	aph(6')-Id									arr-3							blaCTX-M-15		blaOXA-1
Klebsiella pneumoniae strain ST-234:K059	234	blood	South Africa	Human, Homo sapiens			aac(3'')-IIa						aph(3'')-Ib	aph(6')-Id			aac(6')-Ib													blaCTX-M-15		blaOXA-1	blaOXA
Klebsiella pneumoniae strain ST-323:K090	323	blood	South Africa	Human, Homo sapiens									aph(3'')-Ib	aph(6')-Id																blaCTX-M-15
Klebsiella pneumoniae strain ST-1552:K077	1552	urine	South Africa	Human, Homo sapiens			aac(3'')-IIa										aac(6')-Ib													blaCTX-M-15		blaOXA-1	blaOXA
Klebsiella pneumoniae strain ST-101:K085	101	urine	South Africa	Human, Homo sapiens			aac(3'')-IIa						aph(3'')-Ib	aph(6')-Id			aac(6')-Ib													blaCTX-M-15		blaOXA-1						blaOXA-9
Klebsiella pneumoniae strain ST-15:K087	15	blood	South Africa	Human, Homo sapiens			aac(3'')-IIa			aac(6')-Ib-cr5			aph(3'')-Ib	aph(6')-Id																blaCTX-M-15		blaOXA-1
Klebsiella pneumoniae strain ST-234:K080	1552	urine	South Africa	Human, Homo sapiens			aac(3'')-IIa			aac(6')-Ib-cr5			aph(3'')-Ib	aph(6')-Id																blaCTX-M-15		blaOXA-1
Klebsiella pneumoniae strain ST-15:K125	15	blood	South Africa	Human, Homo sapiens			aac(3'')-IIa			aac(6')-Ib-cr5			aph(3'')-Ib	aph(6')-Id																blaCTX-M-15		blaOXA-1
Klebsiella pneumoniae strain ST-39:K145	39	urine	South Africa	Human, Homo sapiens			aac(3'')-IIa			aac(6')-Ib-cr5			aph(3'')-Ib	aph(6')-Id																blaCTX-M-15		blaOXA-1
Klebsiella pneumoniae strain ST-152:K069		sputum	South Africa	Human, Homo sapiens			aac(3'')-IIa			aac(6')-Ib-cr5		aph(3')-Ia	aph(3'')-Ib	aph(6')-Id									arr-3							blaCTX-M-15		blaOXA-1
Klebsiella pneumoniae strain ST-234:K062	234	blood	South Africa	Human, Homo sapiens			aac(3'')-IIa			aac(6')-Ib-cr5																				blaCTX-M-15		blaOXA-1																	blaSHV
Klebsiella pneumoniae strain ST-643:K129	643	urine	South Africa	Human, Homo sapiens			aac(3'')-IIa			aac(6')-Ib-cr5															blaSCO-1					blaCTX-M-15		blaOXA-1
Klebsiella pneumoniae strain ST-14:K118	14	urine	South Africa	Human, Homo sapiens			aac(3'')-IIa			aac(6')-Ib-cr5			aph(3'')-Ib	aph(6')-Id																blaCTX-M-15		blaOXA-1
Klebsiella pneumoniae strain ST-152:K131	152	urine	South Africa	Human, Homo sapiens			aac(3'')-IIa			aac(6')-Ib-cr5		aph(3')-Ia	aph(3'')-Ib	aph(6')-Id									arr-3							blaCTX-M-15		blaOXA-1
Klebsiella pneumoniae strain ST-607:K014	607	sputum	South Africa	Human, Homo sapiens			aac(3'')-IIa			aac(6')-Ib-cr5			aph(3'')-Ib	aph(6')-Id									arr-3		blaSCO-1					blaCTX-M-15
Klebsiella pneumoniae strain ST-182:K137	182	sputum	South Africa	Human, Homo sapiens			aac(3'')-IIa			aac(6')-Ib-cr5			aph(3'')-Ib	aph(6')-Id											blaSCO-1					blaCTX-M-15		blaOXA-1																	blaSHV
Klebsiella pneumoniae strain ST-101:K169	101	urine	South Africa	Human, Homo sapiens			aac(3'')-IIa						aph(3'')-Ib	aph(6')-Id			aac(6')-Ib													blaCTX-M-15		blaOXA-1																	blaSHV
Klebsiella pneumoniae strain ST-17:K120	17	blood	South Africa	Human, Homo sapiens			aac(3'')-IIa				aac(6')-Ib-cr			aph(6')-Id																blaCTX-M-15			blaOXA
Klebsiella pneumoniae strain IMT38405	307		Guinea	Black rat, Rattus rattus			aac(3'')-IIa			aac(6')-Ib-cr5			aph(3'')-Ib	aph(6')-Id																blaCTX-M-15		blaOXA-1
Klebsiella pneumoniae strain IMT38444	896		Guinea	Black rat, Rattus rattus				aac(3'')-IId					aph(3'')-Ib	aph(6')-Id																	blaCTX-M-14
Klebsiella pneumoniae strain HN523E1II	14	nares	Cameroon	Human, Homo sapiens									aph(3'')-Ib	aph(6')-Id																blaCTX-M-15
Klebsiella pneumoniae strain PR042E3	313	Rectum	Cameroon	Pig, Sus scrofa			aac(3'')-IIa
Klebsiella pneumoniae strain PN089E1	2958	nares	Cameroon	Pig, Sus scrofa			aac(3'')-IIa						aph(3'')-Ib	aph(6')-Id											blaSCO-1					blaCTX-M-15
Klebsiella pneumoniae strain KCRI-74 strain RDK43_74	152	wound swab	Tanzania	Human, Homo sapiens
Klebsiella pneumoniae strain KCRI-576 strain R0009_576	299	wound swab	Tanzania	Human, Homo sapiens
Klebsiella pneumoniae strain KCRI-41 strain RDK43_41	17	stool	Tanzania	Human, Homo sapiens																ant(2'')-Ia													blaOXA
Klebsiella pneumoniae strain KCRI-365 strain R0006_365		wound swab	Tanzania	Human, Homo sapiens						aac(6')-Ib-cr5			aph(3'')-Ib	aph(6')-Id									arr-3							blaCTX-M-15
Klebsiella pneumoniae strain KCRI-302 strain R0004_302	3451	sputum	Tanzania	Human, Homo sapiens
Klebsiella pneumoniae strain KCRI-293 strain R0004_293	348	wound swab	Tanzania	Human, Homo sapiens								aph(3')-Ia	aph(3'')-Ib	aph(6')-Id
Klebsiella pneumoniae strain KCRI-16 strain RDK39_16	231	wound swab	Tanzania	Human, Homo sapiens						aac(6')-Ib-cr5		aph(3')-Ia	aph(3'')-Ib	aph(6')-Id																blaCTX-M-15		blaOXA-1
Klebsiella pneumoniae strain KCRI-131E strain R0004_131E	392	wound swab	Tanzania	Human, Homo sapiens						aac(6')-Ib-cr5			aph(3'')-Ib	aph(6')-Id																blaCTX-M-15		blaOXA-1
Klebsiella pneumoniae strain HH516E4IA	39	Hand	Cameroon	Human, Homo sapiens			aac(3'')-IIa																		blaSCO-1					blaCTX-M-15
Klebsiella pneumoniae strain PEC-OXA	11		Niger	Human, Homo sapiens			aac(3'')-IIa			aac(6')-Ib-cr5																							blaOXA				blaOXA-181
Klebsiella pneumoniae strain KCRI-150C strain RDK01_150C	491	stool	Tanzania	Human, Homo sapiens																																													blaSHV
Klebsiella pneumoniae strain KCRI-315 strain R0003_315	2042	sputum	Tanzania	Human, Homo sapiens
Klebsiella pneumoniae strain KCRI-320 strain R0003_320	17	wound swab	Tanzania	Human, Homo sapiens				aac(3'')-IId																						blaCTX-M-15
Klebsiella pneumoniae strain KCRI-50 strain RDK39_50	348	wound swab	Tanzania	Human, Homo sapiens						aac(6')-Ib-cr5		aph(3')-Ia	aph(3'')-Ib	aph(6')-Id									arr-3
Klebsiella pneumoniae strain KCRI-51K strain RDK40_51K	392	wound swab	Tanzania	Human, Homo sapiens			aac(3'')-IIa			aac(6')-Ib-cr5			aph(3'')-Ib	aph(6')-Id																blaCTX-M-15		blaOXA-1
Klebsiella pneumoniae strain KCRI-566A strain R0009_566A		wound swab	Tanzania	Human, Homo sapiens
Klebsiella pneumoniae strain KCRI-585 strain RDK01_585	348	wound swab	Tanzania	Human, Homo sapiens			aac(3'')-IIa					aph(3')-Ia	aph(3'')-Ib	aph(6')-Id								arr-2								blaCTX-M-15
Klebsiella pneumoniae strain KCRI-ADE strain R0007_ADE		throat swab	Tanzania	Human, Homo sapiens
Klebsiella pneumoniae strain L5_Kp	14	tomato	Algeria				aac(3'')-IIa																							blaCTX-M-15
Klebsiella pneumoniae strain E5_Kp	14	Mint	Algeria				aac(3'')-IIa			aac(6')-Ib-cr5																				blaCTX-M-15		blaOXA-1
Klebsiella pneumoniae strain 2D7_Kp	219	Beet	Algeria									aph(3')-Ia	aph(3'')-Ib	aph(6')-Id																blaCTX-M-15
Klebsiella pneumoniae strain 206	101	urine	Ghana	Human, Homo sapiens			aac(3'')-IIa			aac(6')-Ib-cr5			aph(3'')-Ib	aph(6')-Id																blaCTX-M-15		blaOXA-1
Klebsiella pneumoniae strain 202	789	urine	Ghana	Human, Homo sapiens			aac(3'')-IIa			aac(6')-Ib-cr5			aph(3'')-Ib	aph(6')-Id									arr-3							blaCTX-M-15
Klebsiella pneumoniae strain 201	1788	aspirate	Ghana	Human, Homo sapiens			aac(3'')-IIa						aph(3'')-Ib	aph(6')-Id																blaCTX-M-15																			blaSHV
Klebsiella pneumoniae strain AA03064255	152	Rectum	South Africa	Human, Homo sapiens			aac(3'')-IIa			aac(6')-Ib-cr5			aph(3'')-Ib	aph(6')-Id									arr-3							blaCTX-M-15		blaOXA-1
Klebsiella pneumoniae strain KZ00370220	152	Rectum	South Africa	Human, Homo sapiens			aac(3'')-IIa			aac(6')-Ib-cr5			aph(3'')-Ib	aph(6')-Id									arr-3							blaCTX-M-15		blaOXA-1
Klebsiella pneumoniae strain AA03509400	152	Rectum	South Africa	Human, Homo sapiens			aac(3'')-IIa			aac(6')-Ib-cr5			aph(3'')-Ib	aph(6')-Id																blaCTX-M-15			blaOXA
Klebsiella pneumoniae strain KZ00369997	152	Rectum	South Africa	Human, Homo sapiens			aac(3'')-IIa			aac(6')-Ib-cr5		aph(3')-Ia	aph(3'')-Ib	aph(6')-Id									arr-3							blaCTX-M-15		blaOXA-1
Klebsiella pneumoniae strain AA03535901	152	Rectum	South Africa	Human, Homo sapiens			aac(3'')-IIa				aac(6')-Ib-cr	aph(3')-Ia	aph(3'')-Ib	aph(6')-Id									arr-3							blaCTX-M-15			blaOXA
Klebsiella pneumoniae strain HH517E1II	39	Hand	Cameroon	Human, Homo sapiens			aac(3'')-IIa																		blaSCO-1					blaCTX-M-15
Klebsiella pneumoniae strain 787		urine	Togo	Human, Homo sapiens			aac(3'')-IIa			aac(6')-Ib-cr5		aph(3')-Ia																		blaCTX-M-15		blaOXA-1					blaOXA-181
Klebsiella pneumoniae subsp. pneumoniae strain ST101:U44822 (26/7/13)	101		South Africa	Human, Homo sapiens			aac(3'')-IIa			aac(6')-Ib-cr5							aac(6')-Ib						arr-3		blaSCO-1					blaCTX-M-15																	blaTEM-213	blaGES-5
Klebsiella pneumoniae subsp. pneumoniae strain ST101:951363981	101	urine	South Africa	Human, Homo sapiens			aac(3'')-IIa			aac(6')-Ib-cr5			aph(3'')-Ib	aph(6')-Id																blaCTX-M-15			blaOXA
Klebsiella pneumoniae subsp. pneumoniae strain ST101:945154233	101	sputum	South Africa	Human, Homo sapiens			aac(3'')-IIa			aac(6')-Ib-cr5							aac(6')-Ib						arr-3		blaSCO-1					blaCTX-M-15																	blaTEM-213	blaGES-5	blaSHV
Klebsiella pneumoniae subsp. pneumoniae strain ST101:950171785	101		South Africa	Human, Homo sapiens			aac(3'')-IIa			aac(6')-Ib-cr5			aph(3'')-Ib	aph(6')-Id												blaCTX-M						blaOXA-1
Klebsiella pneumoniae subsp. pneumoniae strain ST101:960186733	101		South Africa	Human, Homo sapiens			aac(3'')-IIa			aac(6')-Ib-cr5			aph(3'')-Ib	aph(6')-Id																blaCTX-M-15		blaOXA-1
Klebsiella pneumoniae subsp. pneumoniae strain ST101:951373950	101	blood	South Africa	Human, Homo sapiens			aac(3'')-IIa			aac(6')-Ib-cr5			aph(3'')-Ib	aph(6')-Id												blaCTX-M							blaOXA
Klebsiella pneumoniae subsp. pneumoniae strain ST101:945165838	101	pus swab from leg	South Africa	Human, Homo sapiens			aac(3'')-IIa			aac(6')-Ib-cr5							aac(6')-Ib						arr-3		blaSCO-1					blaCTX-M-15																	blaTEM-213	blaGES-5
Klebsiella pneumoniae subsp. pneumoniae strain ST101:945169659	101	urine	South Africa	Human, Homo sapiens			aac(3'')-IIa			aac(6')-Ib-cr5							aac(6')-Ib						arr-3		blaSCO-1					blaCTX-M-15																	blaTEM-213	blaGES-5
Klebsiella pneumoniae subsp. pneumoniae strain ST101:950173000	101		South Africa	Human, Homo sapiens			aac(3'')-IIa			aac(6')-Ib-cr5			aph(3'')-Ib	aph(6')-Id												blaCTX-M						blaOXA-1
Klebsiella pneumoniae subsp. pneumoniae strain ST14:944535499	14		South Africa	Human, Homo sapiens						aac(6')-Ib-cr5			aph(3'')-Ib	aph(6')-Id								arr-2								blaCTX-M-15		blaOXA-1								blaOXA-232
Klebsiella pneumoniae subsp. pneumoniae strain ST2016:951362657	101		South Africa	Human, Homo sapiens			aac(3'')-IIa			aac(6')-Ib-cr5			aph(3'')-Ib	aph(6')-Id												blaCTX-M						blaOXA-1
Klebsiella pneumoniae subsp. pneumoniae strain ST2017:950142398	2017	tracheal fluid	South Africa	Human, Homo sapiens			aac(3'')-IIa			aac(6')-Ib-cr5			aph(3'')-Ib	aph(6')-Id			aac(6')-Ib													blaCTX-M-15		blaOXA-1						blaOXA-9
Klebsiella pneumoniae subsp. pneumoniae strain ST101:951384356	101	TIP	South Africa	Human, Homo sapiens			aac(3'')-IIa			aac(6')-Ib-cr5			aph(3'')-Ib	aph(6')-Id												blaCTX-M							blaOXA
Klebsiella pneumoniae subsp. pneumoniae strain ST101:957089165	101	pus swab (trachea)	South Africa	Human, Homo sapiens			aac(3'')-IIa			aac(6')-Ib-cr5							aac(6')-Ib						arr-3		blaSCO-1					blaCTX-M-15																	blaTEM-213	blaGES-5
Klebsiella michiganensis strain A202R3B6	MLST.Klebsiella_oxytoca.29	Rectum	South Africa	Human, Homo sapiens
Klebsiella quasipneumoniae subsp. similipneumoniae strain UNMC_7493	1584	Blood	Nigeria	Human, Homo sapiens																																					blaOKP
Klebsiella quasipneumoniae subsp. similipneumoniae strain PO416	1031	Blood	Nigeria	Human, Homo sapiens				aac(3'')-IId					aph(3'')-Ib	aph(6')-Id																	blaCTX-M-14															blaOKP-B-1
Klebsiella quasipneumoniae subsp. similipneumoniae strain MM_2867	1584	Blood	Nigeria	Human, Homo sapiens																																					blaOKP
Klebsiella quasipneumoniae subsp. similipneumoniae strain G4612	476	Blood	Nigeria	Human, Homo sapiens			aac(3'')-IIa			aac(6')-Ib-cr5			aph(3'')-Ib	aph(6')-Id																blaCTX-M-15		blaOXA-1												blaOKP-B-6
Klebsiella quasipneumoniae subsp. similipneumoniae strain G4593	476	Blood	Nigeria	Human, Homo sapiens			aac(3'')-IIa			aac(6')-Ib-cr5			aph(3'')-Ib	aph(6')-Id																blaCTX-M-15		blaOXA-1												blaOKP-B-6
Klebsiella quasipneumoniae strain G4584	476	Blood	Nigeria	Human, Homo sapiens			aac(3'')-IIa			aac(6')-Ib-cr5			aph(3'')-Ib	aph(6')-Id																blaCTX-M-15		blaOXA-1												blaOKP-B-6
Enterobacter hormaechei strain HB_Z_2180		Blood	Nigeria	Human, Homo sapiens
Klebsiella quasipneumoniae subsp. quasipneumoniae strain PO1285	1647	Blood	Nigeria	Human, Homo sapiens			aac(3'')-IIa			aac(6')-Ib-cr5															blaSCO-1					blaCTX-M-15		blaOXA-1									blaOKP
Klebsiella quasipneumoniae subsp. quasipneumoniae strain AK_SD_007		Blood	Nigeria	Human, Homo sapiens			aac(3'')-IIa			aac(6')-Ib-cr5																				blaCTX-M-15		blaOXA-1										blaOKP-A-11
Klebsiella sp. PO552 strain PO552	1155	blood	Nigeria	Human, Homo sapiens
Klebsiella variicola strain KCRI-152E strain RDK01_152E		wound swab	Tanzania	Human, Homo sapiens
Klebsiella oxytoca strain KCRI-567C strain R0009_567C		wound swab	Tanzania	Human, Homo sapiens								aph(3')-Ia																						blaOXY
Klebsiella pneumoniae strain UNMC_8078	530	Blood	Nigeria	Human, Homo sapiens			aac(3'')-IIa						aph(3'')-Ib	aph(6')-Id																blaCTX-M-15
Klebsiella pneumoniae strain UNMC_7905	48	Blood	Nigeria	Human, Homo sapiens			aac(3'')-IIa			aac(6')-Ib-cr5			aph(3'')-Ib	aph(6')-Id																blaCTX-M-15		blaOXA-1
Klebsiella pneumoniae strain PO633	1263	Blood	Nigeria	Human, Homo sapiens																ant(2'')-Ia
Klebsiella pneumoniae strain PO2673	15	Blood	Nigeria	Human, Homo sapiens			aac(3'')-IIa			aac(6')-Ib-cr5			aph(3'')-Ib	aph(6')-Id																blaCTX-M-15		blaOXA-1
Klebsiella pneumoniae strain PO379	25	Blood	Nigeria	Human, Homo sapiens			aac(3'')-IIa						aph(3'')-Ib	aph(6')-Id																blaCTX-M-15
Klebsiella pneumoniae strain PO1932	39	Blood	Nigeria	Human, Homo sapiens			aac(3'')-IIa																		blaSCO-1
Klebsiella pneumoniae strain PO1659	45	Blood	Nigeria	Human, Homo sapiens			aac(3'')-IIa						aph(3'')-Ib	aph(6')-Id																blaCTX-M-15
Klebsiella pneumoniae strain PO1238	25	Blood	Nigeria	Human, Homo sapiens			aac(3'')-IIa						aph(3'')-Ib	aph(6')-Id																blaCTX-M-15
Klebsiella pneumoniae strain HB_2044	1373	Blood	Nigeria	Human, Homo sapiens																																													blaSHV
Klebsiella pneumoniae strain G4749	12	Blood	Nigeria	Human, Homo sapiens			aac(3'')-IIa			aac(6')-Ib-cr5			aph(3'')-Ib	aph(6')-Id																blaCTX-M-15		blaOXA-1
Klebsiella pneumoniae strain G4747	12	Blood	Nigeria	Human, Homo sapiens			aac(3'')-IIa			aac(6')-Ib-cr5			aph(3'')-Ib	aph(6')-Id																blaCTX-M-15		blaOXA-1
Klebsiella pneumoniae strain G4731	12	Blood	Nigeria	Human, Homo sapiens			aac(3'')-IIa			aac(6')-Ib-cr5			aph(3'')-Ib	aph(6')-Id																blaCTX-M-15		blaOXA-1
Klebsiella pneumoniae strain G4717	12	Blood	Nigeria	Human, Homo sapiens			aac(3'')-IIa			aac(6')-Ib-cr5			aph(3'')-Ib	aph(6')-Id																blaCTX-M-15		blaOXA-1
Klebsiella pneumoniae strain G4605	429	Blood	Nigeria	Human, Homo sapiens			aac(3'')-IIa			aac(6')-Ib-cr5			aph(3'')-Ib	aph(6')-Id																blaCTX-M-15		blaOXA-1
Klebsiella pneumoniae strain G3704	17	Blood	Nigeria	Human, Homo sapiens			aac(3'')-IIa						aph(3'')-Ib	aph(6')-Id											blaSCO-1					blaCTX-M-15
Klebsiella pneumoniae strain G4348	108	Blood	Nigeria	Human, Homo sapiens			aac(3'')-IIa			aac(6')-Ib-cr5			aph(3'')-Ib	aph(6')-Id																blaCTX-M-15		blaOXA-1
Klebsiella pneumoniae strain G2629	25	Blood	Nigeria	Human, Homo sapiens			aac(3'')-IIa			aac(6')-Ib-cr5		aph(3')-Ia	aph(3'')-Ib	aph(6')-Id																blaCTX-M-15		blaOXA-1
Klebsiella pneumoniae strain G1512	45	Blood	Nigeria	Human, Homo sapiens			aac(3'')-IIa						aph(3'')-Ib	aph(6')-Id																blaCTX-M-15
Klebsiella pneumoniae strain G1015	48	Blood	Nigeria	Human, Homo sapiens			aac(3'')-IIa						aph(3'')-Ib	aph(6')-Id																blaCTX-M-15
Klebsiella pneumoniae strain CAB1354	45	Blood	Nigeria	Human, Homo sapiens			aac(3'')-IIa						aph(3'')-Ib	aph(6')-Id																blaCTX-M-15
Klebsiella pneumoniae strain BH3953		Blood	Nigeria	Human, Homo sapiens
Klebsiella pneumoniae strain BH1877	34	Blood	Nigeria	Human, Homo sapiens
Klebsiella pneumoniae strain AK_896	25	Blood	Nigeria	Human, Homo sapiens			aac(3'')-IIa						aph(3'')-Ib	aph(6')-Id																blaCTX-M-15
Klebsiella pneumoniae strain PO380	873	Blood	Nigeria	Human, Homo sapiens				aac(3'')-IId					aph(3'')-Ib	aph(6')-Id																	blaCTX-M-14
Klebsiella pneumoniae strain PO1563	16	Blood	Nigeria	Human, Homo sapiens									aph(3'')-Ib	aph(6')-Id
Klebsiella pneumoniae strain G4606	429	Blood	Nigeria	Human, Homo sapiens			aac(3'')-IIa			aac(6')-Ib-cr5			aph(3'')-Ib	aph(6')-Id																blaCTX-M-15		blaOXA-1
Klebsiella pneumoniae strain G1457		Blood	Nigeria	Human, Homo sapiens
Klebsiella pneumoniae strain CAB1505	15	Blood	Nigeria	Human, Homo sapiens			aac(3'')-IIa			aac(6')-Ib-cr5			aph(3'')-Ib	aph(6')-Id																blaCTX-M-15		blaOXA-1
Klebsiella pneumoniae strain BH2511	231	Blood	Nigeria	Human, Homo sapiens			aac(3'')-IIa			aac(6')-Ib-cr5			aph(3'')-Ib	aph(6')-Id																blaCTX-M-15		blaOXA-1
Klebsiella pneumoniae strain AK_B_SD_011	147	Blood	Nigeria	Human, Homo sapiens			aac(3'')-IIa					aph(3')-Ia	aph(3'')-Ib	aph(6')-Id											blaSCO-1					blaCTX-M-15
Klebsiella pneumoniae strain AK_1024	716	Blood	Nigeria	Human, Homo sapiens			aac(3'')-IIa			aac(6')-Ib-cr5			aph(3'')-Ib	aph(6')-Id																blaCTX-M-15		blaOXA-1
Klebsiella pneumoniae strain C10-E6-15	101	Urine	Tunisia	Human, Homo sapiens			aac(3'')-IIa						aph(3'')-Ib				aac(6')-Ib		aph(3')-VIb												blaCTX-M-14					blaOXA-48		blaOXA-9
Klebsiella pneumoniae strain C6-E2-14	101	Urine	Tunisia	Human, Homo sapiens			aac(3'')-IIa										aac(6')-Ib													blaCTX-M-15		blaOXA-1				blaOXA-48		blaOXA-9
Klebsiella pneumoniae strain C7-E3-14	101	Urine	Tunisia	Human, Homo sapiens			aac(3'')-IIa				aac(6')-Ib-cr																			blaCTX-M-15		blaOXA-1				blaOXA-48		blaOXA-9
Klebsiella pneumoniae strain 852	15	urine	Nigeria	Human, Homo sapiens			aac(3'')-IIa										aac(6')-Ib	aph(3')-VI												blaCTX-M-15		blaOXA-1
Klebsiella pneumoniae strain 1337LF	11	urine	Nigeria	Human, Homo sapiens			aac(3'')-IIa			aac(6')-Ib-cr5			aph(3'')-Ib	aph(6')-Id																blaCTX-M-15		blaOXA-1					blaOXA-181
Klebsiella pneumoniae strain 20	2171	urine	Ghana	Human, Homo sapiens			aac(3'')-IIa						aph(3'')-Ib	aph(6')-Id																blaCTX-M-15
Klebsiella pneumoniae strain 117	152	urine	Ghana	Human, Homo sapiens			aac(3'')-IIa			aac(6')-Ib-cr5																				blaCTX-M-15		blaOXA-1
Klebsiella pneumoniae strain 70	2816	wound swab	Ghana	Human, Homo sapiens			aac(3'')-IIa						aph(3'')-Ib	aph(6')-Id																blaCTX-M-15
Klebsiella pneumoniae strain ST-1552:K089	1552	hospitals	South Africa	Human, Homo sapiens			aac(3'')-IIa			aac(6')-Ib-cr5			aph(3'')-Ib	aph(6')-Id																blaCTX-M-15		blaOXA-1
Klebsiella pneumoniae strain ST-152:K051	152	urine	South Africa	Human, Homo sapiens			aac(3'')-IIa			aac(6')-Ib-cr5		aph(3')-Ia	aph(3'')-Ib	aph(6')-Id									arr-3							blaCTX-M-15		blaOXA-1
Klebsiella pneumoniae strain ST-1414:K078	1414	urine	South Africa	Human, Homo sapiens				aac(3'')-IId					aph(3'')-Ib	aph(6')-Id	aac(6')-Ib3								arr-3							blaCTX-M-15																			blaSHV
Klebsiella pneumoniae strain ST-1414:K141	1414	blood	South Africa	Human, Homo sapiens				aac(3'')-IId					aph(3'')-Ib	aph(6')-Id	aac(6')-Ib3								arr-3							blaCTX-M-15																			blaSHV
Klebsiella pneumoniae strain ST-1552:K117	1552	hospitals	South Africa	Human, Homo sapiens			aac(3'')-IIa										aac(6')-Ib													blaCTX-M-15		blaOXA-1	blaOXA
Klebsiella pneumoniae strain ST-152:K181	152	urine	South Africa	Human, Homo sapiens			aac(3'')-IIa			aac(6')-Ib-cr5			aph(3'')-Ib	aph(6')-Id									arr-3							blaCTX-M-15		blaOXA-1
Klebsiella pneumoniae strain ST-152:K071	152	blood	South Africa	Human, Homo sapiens			aac(3'')-IIa			aac(6')-Ib-cr5		aph(3')-Ia	aph(3'')-Ib	aph(6')-Id																blaCTX-M-15		blaOXA-1
Klebsiella pneumoniae strain ST-25:K161	25	urine	South Africa	Human, Homo sapiens			aac(3'')-IIa			aac(6')-Ib-cr5			aph(3'')-Ib	aph(6')-Id									arr-3							blaCTX-M-15
Klebsiella pneumoniae strain ST-1552:K061	1552	hospitals	South Africa	Human, Homo sapiens			aac(3'')-IIa			aac(6')-Ib-cr5			aph(3'')-Ib	aph(6')-Id																blaCTX-M-15		blaOXA-1
Klebsiella pneumoniae strain ST-1552:K086	1552	hospitals	South Africa	Human, Homo sapiens			aac(3'')-IIa			aac(6')-Ib-cr5			aph(3'')-Ib	aph(6')-Id																blaCTX-M-15		blaOXA-1
Klebsiella pneumoniae strain ST-152:K110	152	hospitals	South Africa	Human, Homo sapiens			aac(3'')-IIa			aac(6')-Ib-cr5		aph(3')-Ia	aph(3'')-Ib	aph(6')-Id																blaCTX-M-15		blaOXA-1
Klebsiella pneumoniae strain ST-15:K104	15	hospitals	South Africa	Human, Homo sapiens			aac(3'')-IIa			aac(6')-Ib-cr5			aph(3'')-Ib	aph(6')-Id																blaCTX-M-15		blaOXA-1
Klebsiella pneumoniae strain ST-234:K053	234	blood	South Africa	Human, Homo sapiens			aac(3'')-IIa						aph(3'')-Ib	aph(6')-Id			aac(6')-Ib													blaCTX-M-15		blaOXA-1	blaOXA																blaSHV
Klebsiella pneumoniae strain ST-1552:K038	1552	blood	South Africa	Human, Homo sapiens			aac(3'')-IIa			aac(6')-Ib-cr5			aph(3'')-Ib	aph(6')-Id																blaCTX-M-15		blaOXA-1
Klebsiella pneumoniae strain ST-1414:K146	1414	sputum	South Africa	Human, Homo sapiens				aac(3'')-IId					aph(3'')-Ib	aph(6')-Id	aac(6')-Ib3								arr-3							blaCTX-M-15																			blaSHV
Klebsiella pneumoniae strain IMT38403	502		Guinea	Black rat, Rattus rattus																																		blaCTX-M-9
Klebsiella pneumoniae strain HH510E2I	307	Hand	Cameroon	Human, Homo sapiens				aac(3'')-IId		aac(6')-Ib-cr5			aph(3'')-Ib	aph(6')-Id			aac(6')-Ib						arr-3										blaOXA																blaSHV
Klebsiella pneumoniae strain PN085E1IA	39	nares	Cameroon	Pig, Sus scrofa			aac(3'')-IIa						aph(3'')-Ib	aph(6')-Id											blaSCO-1					blaCTX-M-15
Klebsiella pneumoniae strain KCRI-KLEB strain R0008_KLEB	193	sputum	Tanzania	Human, Homo sapiens				aac(3'')-IId																						blaCTX-M-15
Klebsiella pneumoniae strain KCRI-591 strain RDK01_591	15	wound swab	Tanzania	Human, Homo sapiens						aac(6')-Ib-cr5			aph(3'')-Ib	aph(6')-Id																blaCTX-M-15		blaOXA-1
Klebsiella pneumoniae strain KCRI-79C strain RDK43_79C	297	wound swab	Tanzania	Human, Homo sapiens				aac(3'')-IId																						blaCTX-M-15																			blaSHV
Klebsiella pneumoniae strain KCRI-567B strain RDK01_567B	299	wound swab	Tanzania	Human, Homo sapiens
Klebsiella pneumoniae strain KCRI-350 strain R0007_350	29	wound swab	Tanzania	Human, Homo sapiens			aac(3'')-IIa			aac(6')-Ib-cr5			aph(3'')-Ib	aph(6')-Id																blaCTX-M-15		blaOXA-1
Klebsiella pneumoniae strain KCRI-248 strain RDK01_248	15	wound swab	Tanzania	Human, Homo sapiens			aac(3'')-IIa r5				aac(6')-Ib-cr		aph(3'')-Ib	aph(6')-Id								arr-2								blaCTX-M-15		blaOXA-1
Klebsiella pneumoniae strain KCRI-110LF strain R0004_110LF	25	stool	Tanzania	Human, Homo sapiens									aph(3'')-Ib	aph(6')-Id
Klebsiella pneumoniae strain KCRI-134 strain R0007_134	392	wound swab	Tanzania	Human, Homo sapiens			aac(3'')-IIa			aac(6')-Ib-cr5			aph(3'')-Ib	aph(6')-Id																blaCTX-M-15		blaOXA-1
Klebsiella pneumoniae strain KCRI-284D strain RDK04_284D	17	wound swab	Tanzania	Human, Homo sapiens
Klebsiella pneumoniae strain KCRI-404C strain RDK06_404C	392	sputum	Tanzania	Human, Homo sapiens			aac(3'')-IIa			aac(6')-Ib-cr5			aph(3'')-Ib	aph(6')-Id																blaCTX-M-15		blaOXA-1
Klebsiella pneumoniae strain Q5_Kp	14	Lettuce	Algeria				aac(3'')-IIa			aac(6')-Ib-cr5																				blaCTX-M-15		blaOXA-1
Klebsiella pneumoniae strain M10_Kp	45	Parsley	Algeria				aac(3'')-IIa			aac(6')-Ib-cr5			aph(3'')-Ib	aph(6')-Id																blaCTX-M-15		blaOXA-1
Klebsiella pneumoniae strain G8_Kp	236	Celery	Algeria										aph(3'')-Ib	aph(6')-Id
Klebsiella pneumoniae strain H5_Kp	14	Parsley	Algeria				aac(3'')-IIa			aac(6')-Ib-cr5																				blaCTX-M-15		blaOXA-1
Klebsiella pneumoniae strain M5_Kp	14	Mint	Algeria				aac(3'')-IIa			aac(6')-Ib-cr5																				blaCTX-M-15		blaOXA-1
Klebsiella pneumoniae strain K5_Kp	14	tomato	Algeria				aac(3'')-IIa			aac(6')-Ib-cr5																				blaCTX-M-15		blaOXA-1
Klebsiella pneumoniae strain Z7_Kp	882	Lettuce	Algeria							aac(6')-Ib-cr5		aph(3')-Ia											arr-3									blaOXA-1																	blaSHV
Klebsiella pneumoniae strain 2L7_Kp	45	carrot	Algeria				aac(3'')-IIa			aac(6')-Ib-cr5			aph(3'')-Ib	aph(6')-Id																blaCTX-M-15		blaOXA-1
Klebsiella pneumoniae strain 2K7_Kp	219	peach	Algeria										aph(3'')-Ib	aph(6')-Id																blaCTX-M-15
Klebsiella pneumoniae strain O7VF_Kp	219	Lettuce	Algeria									aph(3')-Ia	aph(3'')-Ib	aph(6')-Id																blaCTX-M-15
Klebsiella pneumoniae strain KZ00371410	152	Rectum	South Africa	Human, Homo sapiens			aac(3'')-IIa			aac(6')-Ib-cr5			aph(3'')-Ib	aph(6')-Id									arr-3							blaCTX-M-15		blaOXA-1
Klebsiella pneumoniae strain AA03814079	152	Rectum	South Africa	Human, Homo sapiens			aac(3'')-IIa			aac(6')-Ib-cr5			aph(3'')-Ib aph(3')-Ia	aph(6')-Id									arr-3							blaCTX-M-15		blaOXA-1
Klebsiella pneumoniae strain KZ00372150	152	Rectum	South Africa	Human, Homo sapiens			aac(3'')-IIa			aac(6')-Ib-cr5			aph(3'')-Ib	aph(6')-Id									arr-3							blaCTX-M-15		blaOXA-1
Klebsiella pneumoniae strain KZ00361153	3136	Rectum	South Africa	Human, Homo sapiens			aac(3'')-IIa			aac(6')-Ib-cr5		aph(3')-Ia	aph(3'')-Ib	aph(6')-Id									arr-3			blaCTX-M							blaOXA
Klebsiella pneumoniae strain SK	101		Egypt	Human, Homo sapiens		aac(6')-Il							aph(3'')-Ib	aph(6')-Id			aac(6')-Ib		aph(3')-VIb										blaCMY-4		blaCTX-M-14							blaOXA-9
Klebsiella pneumoniae strain SF	101		Egypt	Human, Homo sapiens		aac(6')-Il							aph(3'')-Ib	aph(6')-Id					aph(3')-VIb										blaCMY-4		blaCTX-M-14
Klebsiella pneumoniae strain HM	101		Egypt	Human, Homo sapiens		aac(6')-Il							aph(3'')-Ib	aph(6')-Id			aac(6')-Ib		aph(3')-VIb										blaCMY-4		blaCTX-M-14							blaOXA-9
Klebsiella pneumoniae strain ED01500733	983	Rectum	South Africa	Human, Homo sapiens									aph(3'')-Ib	aph(6')-Id																blaCTX-M-15
Klebsiella pneumoniae strain A105R2B2	607	Rectum	South Africa	Human, Homo sapiens			aac(3'')-IIa			aac(6')-Ib-cr5			aph(3'')-Ib	aph(6')-Id									arr-3							blaCTX-M-15
Klebsiella pneumoniae strain A111R1B2	17	Rectum	South Africa	Human, Homo sapiens			aac(3'')-IIa			aac(6')-Ib-cr5			aph(3'')-Ib	aph(6')-Id									arr-3		blaSCO-1					blaCTX-M-15
Klebsiella pneumoniae strain G702R3B2	152	Rectum	South Africa	Human, Homo sapiens			aac(3'')-IIa			aac(6')-Ib-cr5			aph(3'')-Ib	aph(6')-Id									arr-3							blaCTX-M-15		blaOXA-1
Klebsiella pneumoniae strain ED01503757	152	Rectum	South Africa	Human, Homo sapiens			aac(3'')-IIa			aac(6')-Ib-cr5			aph(3'')-Ib	aph(6')-Id									arr-3							blaCTX-M-15		blaOXA-1
Klebsiella pneumoniae strain G702R1B5	152	Rectum	South Africa	Human, Homo sapiens			aac(3'')-IIa			aac(6')-Ib-cr5			aph(3'')-Ib	aph(6')-Id									arr-3							blaCTX-M-15		blaOXA-1
Klebsiella pneumoniae strain A105R1B5	983	Rectum	South Africa	Human, Homo sapiens									aph(3'')-Ib	aph(6')-Id																blaCTX-M-15
Klebsiella pneumoniae strain G702R2B5	152	Rectum	South Africa	Human, Homo sapiens			aac(3'')-IIa			aac(6')-Ib-cr5			aph(3'')-Ib	aph(6')-Id									arr-3							blaCTX-M-15		blaOXA-1
Klebsiella pneumoniae strain ED01502268	432	Rectum	South Africa	Human, Homo sapiens									aph(3'')-Ib	aph(6')-Id																	blaCTX-M-14
Klebsiella pneumoniae strain NUBRI-K	14	sputum	Sudan	Human, Homo sapiens			aac(3'')-IIa			aac(6')-Ib-cr5		aph(3')-Ia	aph(3'')-Ib	aph(6')-Id																blaCTX-M-15		blaOXA-1
Klebsiella pneumoniae strain 78	101		Egypt	Human, Homo sapiens						aac(6')-Ib-cr5			aph(3'')-Ib	aph(6')-Id					aph(3')-VIb				arr-3							blaCTX-M-15						blaOXA-48
Klebsiella pneumoniae strain 75	340		Egypt	Human, Homo sapiens			aac(3'')-IIa					aph(3')-Ia	aph(3'')-Ib	aph(6')-Id
Klebsiella pneumoniae strain 62	383		Egypt	Human, Homo sapiens									aph(3'')-Ib	aph(6')-Id			aac(6')-Ib					arr-2									blaCTX-M-14					blaOXA-48
Klebsiella pneumoniae strain KP95	336	oral cavity pus	Algeria	Human, Homo sapiens						aac(6')-Ib-cr5		aph(3')-Ia	aph(3'')-Ib	aph(6')-Id																blaCTX-M-15		blaOXA-1				blaOXA-48
Klebsiella pneumoniae strain Kp32	429	urine	South Africa	Human, Homo sapiens			aac(3'')-IIa			aac(6')-Ib-cr5			aph(3'')-Ib	aph(6')-Id																blaCTX-M-15		blaOXA-1				blaOXA-48
Klebsiella pneumoniae strain Kp33	39	urine	South Africa	Human, Homo sapiens						aac(6')-Ib-cr5			aph(3'')-Ib	aph(6')-Id																blaCTX-M-15		blaOXA-1
Klebsiella pneumoniae strain Kp15	607	Catheter tip	South Africa	Human, Homo sapiens			aac(3'')-IIa			aac(6')-Ib-cr5			aph(3'')-Ib	aph(6')-Id	aac(6')-Ib3								arr-3							blaCTX-M-15							blaOXA-181
Klebsiella pneumoniae strain Kp29	17	swab	South Africa	Human, Homo sapiens			aac(3'')-IIa			aac(6')-Ib-cr5			aph(3'')-Ib	aph(6')-Id									arr-3		blaSCO-1					blaCTX-M-15
Klebsiella pneumoniae strain Kp10	39	urine	South Africa	Human, Homo sapiens						aac(6')-Ib-cr5			aph(3'')-Ib	aph(6')-Id																blaCTX-M-15		blaOXA-1
Klebsiella pneumoniae strain Kp8	307	Pus swab	South Africa	Human, Homo sapiens			aac(3'')-IIa			aac(6')-Ib-cr5			aph(3'')-Ib	aph(6')-Id																blaCTX-M-15		blaOXA-1					blaOXA-181
Klebsiella pneumoniae strain WM-Tun-3771	147	urine	Tunisia	Human, Homo sapiens			aac(3'')-IIa			aac(6')-Ib-cr5			aph(3'')-Ib	aph(6')-Id																blaCTX-M-15		blaOXA-1
Klebsiella pneumoniae strain C2-D8-12	15	urine	Tunisia	Human, Homo sapiens			aac(3'')-IIa			aac(6')-Ib-cr5			aph(3'')-Ib	aph(6')-Id												blaCTX-M						blaOXA-1
Klebsiella pneumoniae subsp. pneumoniae strain ST1478:939997103	1478	art line	South Africa	Human, Homo sapiens											aac(6')-Ib3								arr-3							blaCTX-M-15
Klebsiella pneumoniae subsp. pneumoniae strain ST101:939996824	101	pus	South Africa	Human, Homo sapiens			aac(3'')-IIa										aac(6')-Ib								blaSCO-1					blaCTX-M-15																	blaTEM-213	blaGES-5
Klebsiella pneumoniae subsp. pneumoniae strain GCID_CRE_0019	11	urine	Egypt									aph(3')-Ia	aac(6')-Ib									arr-2								blaCTX-M-15
Klebsiella pneumoniae subsp. pneumoniae strain GCID_CRE_0017	11	urine	Egypt									aph(3')-Ia					aac(6')-Ib					arr-2								blaCTX-M-15
Klebsiella pneumoniae subsp. pneumoniae strain GCID_CRE_0013	101	urine	Egypt														aac(6')-Ib					arr-2									blaCTX-M-14					blaOXA-48
Klebsiella pneumoniae subsp. pneumoniae strain GCID_CRE_0009	15	urine	Egypt									aph(3')-Ia	aph(3'')-Ib				aac(6')-Ib	aph(3')-VI												blaCTX-M-15			blaOXA																blaSHV
Klebsiella pneumoniae subsp. pneumoniae strain GCID_CRE_0008	11	urine	Egypt				aac(3'')-IIa			aac(6')-Ib-cr5		aph(3')-Ia					aac(6')-Ib	aph(3')-VI				arr-2								blaCTX-M-15		blaOXA-1
Klebsiella pneumoniae subsp. pneumoniae strain GCID_CRE_0018	870	urine	Egypt		aac(3'')-II					aac(6')-Ib-cr5		aph(3')-Ia	aph(3'')-Ib	aph(6')-Id					aph(3')-VIb									blaCMY-2				blaOXA-1
Klebsiella pneumoniae subsp. pneumoniae strain GCID_CRE_0012	101	urine	Egypt			aac(6')-Il							aph(3'')-Ib	aph(6')-Id			aac(6')-Ib												blaCMY-4									blaOXA-9
Klebsiella pneumoniae subsp. pneumoniae strain AP278	37		Uganda				aac(3'')-IIa			aac(6')-Ib-cr5																				blaCTX-M-15		blaOXA-1
Klebsiella pneumoniae subsp. pneumoniae strain AP268			Uganda
Klebsiella pneumoniae subsp. pneumoniae strain 59	101		Egypt	Human, Homo sapiens													aac(6')-Ib																					blaOXA-9
Klebsiella pneumoniae subsp. pneumoniae strain 79	870		Egypt	Human, Homo sapiens				aac(3'')-IId		aac(6')-Ib-cr5		aph(3')-Ia	aph(3'')-Ib	aph(6')-Id					aph(3')-VIb									blaCMY-2				blaOXA-1
Klebsiella pneumoniae subsp. pneumoniae strain 46	101		Egypt	Human, Homo sapiens						aac(6')-Ib-cr5																				blaCTX-M-15		blaOXA-1				blaOXA-48
Klebsiella pneumoniae subsp. pneumoniae strain 77	395		Egypt	Human, Homo sapiens						aac(6')-Ib-cr5			aph(3'')-Ib	aph(6')-Id			aac(6')-Ib	aph(3')-VI					arr-3							blaCTX-M-15								blaOXA-9
Klebsiella pneumoniae subsp. pneumoniae strain 56	101		Egypt	Human, Homo sapiens						aac(6')-Ib-cr5			aph(3'')-Ib	aph(6')-Id																blaCTX-M-15		blaOXA-1
Klebsiella pneumoniae subsp. pneumoniae strain 48	101		Egypt	Human, Homo sapiens						aac(6')-Ib-cr5		aph(3')-Ia	aph(3'')-Ib	aph(6')-Id																blaCTX-M-15		blaOXA-1
Klebsiella pneumoniae subsp. pneumoniae strain 74	1326		Egypt	Human, Homo sapiens																										blaCTX-M-15
Klebsiella pneumoniae subsp. pneumoniae strain 50	147		Egypt	Human, Homo sapiens								aph(3')-Ia						aph(3')-VI
Klebsiella pneumoniae subsp. pneumoniae strain 47	101		Egypt	Human, Homo sapiens						aac(6')-Ib-cr5		aph(3')-Ia	aph(3'')-Ib	aph(6')-Id																blaCTX-M-15		blaOXA-1
Klebsiella pneumoniae subsp. pneumoniae strain 52	147		Egypt	Human, Homo sapiens			aac(3'')-IIa			aac(6')-Ib-cr5			aph(3'')-Ib	aph(6')-Id																blaCTX-M-15		blaOXA-1
Klebsiella pneumoniae subsp. pneumoniae strain 51	101		Egypt	Human, Homo sapiens								aph(3')-Ia					aac(6')-Ib	aph(3')-VI												blaCTX-M-15								blaOXA-9
Klebsiella pneumoniae subsp. pneumoniae strain 76	101		Egypt	Human, Homo sapiens						aac(6')-Ib-cr5		aph(3')-Ia	aph(3'')-Ib	aph(6')-Id																blaCTX-M-15		blaOXA-1
Klebsiella pneumoniae subsp. pneumoniae strain 49	101		Egypt	Human, Homo sapiens						aac(6')-Ib-cr5		aph(3')-Ia	aph(3'')-Ib	aph(6')-Id																blaCTX-M-15		blaOXA-1
Klebsiella pneumoniae subsp. pneumoniae strain 55	147		Egypt	Human, Homo sapiens								aph(3')-Ia					aac(6')-Ib						arr-3									blaOXA-1						blaOXA-9
Klebsiella pneumoniae subsp. pneumoniae strain 63	147		Egypt	Human, Homo sapiens								aph(3')-Ia					aac(6')-Ib	aph(3')-VI					arr-3							blaCTX-M-15		blaOXA-1						blaOXA-9
Klebsiella pneumoniae subsp. pneumoniae strain 53	101		Egypt	Human, Homo sapiens						aac(6')-Ib-cr5			ph(3'')-Ib	aph(6')-Id																blaCTX-M-15		blaOXA-1				blaOXA-48
Klebsiella pneumoniae subsp. pneumoniae strain 60			Egypt	Human, Homo sapiens													aac(6')-Ib	aph(3')-VI												blaCTX-M-15			blaOXA
Klebsiella pneumoniae subsp. pneumoniae strain 64	307		Egypt	Human, Homo sapiens			aac(3'')-IIa			aac(6')-Ib-cr5			aph(3'')-Ib	aph(6')-Id				aph(3')-VI												blaCTX-M-15		blaOXA-1
Klebsiella pneumoniae subsp. pneumoniae strain 61	147		Egypt	Human, Homo sapiens													aac(6')-Ib	aph(3')-VI												blaCTX-M-15								blaOXA-9
Klebsiella pneumoniae subsp. pneumoniae strain ST2017:950118422	2017	abdominal swab	South Africa	Human, Homo sapiens			aac(3'')-IIa			aac(6')-Ib-cr5			aph(3'')-Ib	aph(6')-Id			aac(6')-Ib													blaCTX-M-15		blaOXA-1						blaOXA-9
Klebsiella pneumoniae subsp. pneumoniae strain ST323:941530379	323		South Africa	Human, Homo sapiens			aac(3'')-IIa			aac(6')-Ib-cr5			aph(3'')-Ib	aph(6')-Id																blaCTX-M-15		blaOXA-1
Klebsiella pneumoniae subsp. pneumoniae strain ST2017:950117510	2017	urine	South Africa	Human, Homo sapiens			aac(3'')-IIa			aac(6')-Ib-cr5			aph(3'')-Ib	aph(6')-Id			aac(6')-Ib													blaCTX-M-15		blaOXA-1						blaOXA-9
Klebsiella pneumoniae subsp. pneumoniae strain ST101:957083896		urine	South Africa	Human, Homo sapiens			aac(3'')-IIa			aac(6')-Ib-cr5							aac(6')-Ib						arr-3		blaSCO-1					blaCTX-M-15																	blaTEM-213	blaGES-5	blaSHV
Klebsiella pneumoniae subsp. pneumoniae strain ST101:957083320	101	urine	South Africa	Human, Homo sapiens			aac(3'')-IIa										aac(6')-Ib						arr-3		blaSCO-1					blaCTX-M-15																	blaTEM-213	blaGES-5	blaSHV
		Row Labels	Count of Isolation Country
		Algeria	14				Row Labels	Count of MLST		4	2
		Cameroon	7				4	2		8	1
		Egypt	32				8	1		11	7
	13 countries	Ghana	10				11	7		12	4
		Guinea	3				12	4		39	8
		Niger	1				13	1		45	7
		Nigeria	101				14	12		48	8
		South Africa	86				15	16		16	2
		Sudan	1				16	2		17	12
		Tanzania	31				17	12		20	1
		Togo	1				20	1		25	8
		Tunisia	15				25	8		29	1
		Uganda	2				29	1		34	1
		Grand Total	304				34	1		37	1
							37	1		39
							39	8		45
							45	7		48
							48	8		73	1
							73	1		101	40
							101	40		108	1
							108	1		147	10
							147	10		152	22
							152	22		182	1
							182	1		193	1
							193	1		219	3
							219	3		231	2
							231	2		234	3
							234	3		236	1
							236	1		297	1
							297	1		299	2
							299	2		307	6
							307	6		313	1
							313	1		323	2
							323	2		336	1
							336	1		340	2
							340	2		348	3
							348	3		383	1
							383	1		392	5
							392	5		395	1
							395	1		397	1
							397	1		405	1
							405	1		420	1
							420	1		429	4
							429	4		432	1
							432	1		476	6
							476	6		491	1
							491	1		502	1
							502	1		530	1
							530	1		587	1
							587	1		607	3
							607	3		643	1
							643	1		716	4
							716	4		789	1
							789	1		831	1
							831	1		870	2
							870	2		873	1
							873	1		882	1
							882	1		896	1
							896	1		983	2
							983	2		1031	2
							1031	2		1035	1
							1035	1		1155	1
							1155	1		1224	1
							1224	1		1263	2
							1263	2		1326	1
							1326	1		1373	1
							1373	1		1414	4
							1414	4		1416	1
							1416	1		1418	1
							1418	1		1478	1
							1478	1		1552	7
							1552	7		1562	1
							1562	1		1584	2
							1584	2		1647	1
							1647	1		1658	2
							1658	2		1788	3
							1788	3		1791	1
							1791	1		1887	1
							1887	1		2017	3
							2017	3		2042	1
							2042	1		2171	1
							2171	1		2816	1
							2816	1		2958	1
							2958	1		3136	1
							3136	1		3451	1
							3451	1		85
								20
							MLST.Enterobacter_cloacae.248	1
							MLST.Klebsiella_oxytoca.133	1
							MLST.Klebsiella_oxytoca.170	1
							MLST.Klebsiella_oxytoca.29	1
							Grand Total	304
[truncated: 108 more columns]

## Sheet: Pseudomonas
					AMR genotypes
Genome Name	MLST	Isolation Source	Isolation Country	Host Name	aadA1	aadA7	aac(3)	aac(6')-Il	aadA2	aadA6	ble	aadA11	aph(3')-IIb	aph(3')-Ib	aac(3)-Ic	aph(3')-VI	aph(3')-VIa	ant(2'')-Ia	aac(6')-Ib3	aph(6)-Id	aph(6)-Id	arr-2	arr-3	blaVIM-24	blaOXA	blaOXA-4	blaOXA-10	blaOXA-50	blaOXA-129	blaOXA-395	blaOXA-486	blaOXA-488	blaOXA-494	blaIMP-1	blaPDC-19a	blaVEB-9	blaDIM-1	blaNDM-1	blaPDC-1	blaPDC	blaPDC-3	blaPDC-8	blaPDC-14	blaPDC-28	blaPDC-31	blaPDC-35	blaPDC-36	blaPDC-37	blaPDC-121
Pseudomonas fuscovaginae UPB0736		sheath brown rot lesion on the rice type IRRI Elite	Madagascar	Rice, Oryza sativa
Pseudomonas kunmingensis strain BUN14		hydrocarbon contaminated sediments located at refinery harbor	Tunisia
Pseudomonas guariconensis strain MR144		soil	Nigeria
Pseudomonas guariconensis strain MR149		soil	Nigeria
Pseudomonas guariconensis strain MR119		soil	Nigeria
Pseudomonas syringae pv. tagetis strain ICMP4091			Zimbabwe	African marigold, Tagetes erecta
Pseudomonas sp. 10-1B		PAH contaminated soil	South Africa
Pseudomonas palleroniana strain LMG 23076		diseased rice seeds and leaf sheaths	Cameroon	Rice, Oryza sativa
Pseudomonas sp. DRA525		mercury contaminated soil	Mozambique
Pseudomonas syringae pv. atrofaciens strain ICMP 5011			Zimbabwe	Bread wheat, Triticum aestivum
Pseudomonas sp. BIN4		groundwater	South Africa
Pseudomonas koreensis strain IMBL1		Rhizosphere soil	South Africa
Pseudomonas koreensis strain AB36			South Africa
Pseudomonas sp. s211(2017) strain s211(2017) strain s211(2017) strain s211(2017)	MLST.Pseudomonas_fluorescens.82	rhizosphere	Tunisia
Pseudomonas sp. BRM28		phosphogypsum	Tunisia
Pseudomonas sp. FFUP_PS_473		Septic tank	Angola	Human, Homo sapiens
Pseudomonas sp. MDMC17		desert sand	Morocco
Pseudomonas sp. MDMC216		desert sand	Morocco
Pseudomonas sp. MDMC224		desert sand	Morocco
Pseudomonas kairouanensis strain KC12		citrus	Tunisia
Pseudomonas nabeulensis strain E10B		citrus	Tunisia
Pseudomonas coronafaciens pv. coronafaciens strain ICMP 4329			Kenya	Avena sativa
Pseudomonas coronafaciens pv. striafaciens strain ICMP 4418			Zimbabwe	Avena sativa
Pseudomonas coronafaciens pv. garcae strain ICMP 5019			Kenya	Coffea arabica
Pseudomonas coronafaciens pv. garcae strain NCPPB2708			Kenya	Coffea arabica
Pseudomonas coronafaciens pv. garcae strain ICMP 3649			Kenya	Coffea arabica
Pseudomonas sp. Fig-3	MLST.Pseudomonas_fluorescens.89	gold particle	South Africa
Pseudomonas aeruginosa strain WH-SGI-V-07291	233	Blood	Democratic Republic of the Congo		aadA1		aac(3)		aadA2				aph(3')-IIb	aph(3')-Ib						aph(6)-Id		arr-2				blaOXA-4					blaOXA-486										blaPDC-3
Pseudomonas aeruginosa strain WH-SGI-V-07312	2042	Ear	Tunisia										aph(3')-Iib												blaOXA
Pseudomonas aeruginosa strain WH-SGI-V-07313	316	Sputum	Tunisia										aph(3')-Iib																	blaOXA-395																	blaPDC-36
Pseudomonas aeruginosa strain WH-SGI-V-07314	2043	Asite	Tunisia										aph(3')-Iib												blaOXA															blaPDC
Pseudomonas aeruginosa strain TRN6598	235		South Africa	Human, Homo sapiens				aac(6')-Il					aph(3')-IIb		aac(3)-Ic																	blaOXA-488														blaPDC-35
Pseudomonas aeruginosa strain TRN6649	235		Nigeria	Human, Homo sapiens	aadA1					aadA6			aph(3')-IIb	aph(3'')-Ib							aph(6)-Id											blaOXA-488														blaPDC-35
Pseudomonas aeruginosa strain Kasamber	235	Urine	Sudan	Human, Homo sapiens			aac(3)			aadA6			aph(3')-IIb			aph(3')-VI																blaOXA-488				blaVEB-9										blaPDC-35
Pseudomonas aeruginosa strain Pae160	309	water from pond on golf course	South Africa										aph(3')-Iib												blaOXA										blaPDC-19a
Pseudomonas aeruginosa strain 142	234	pleural fluid	Ghana	Human, Homo sapiens	aadA1								aph(3')-IIb						aac(6')-Ib3			arr-2					blaOXA-10		blaOXA-129		blaOXA-486			blaIMP-1			blaDIM-1								blaPDC-31
Pseudomonas aeruginosa strain 140	234	wound swab	Ghana	Human, Homo sapiens	aadA1							aadA11	aph(3')-IIb						aac(6')-Ib3			arr-2					blaOXA-10		blaOXA-129		blaOXA-486			blaIMP-1			blaDIM-1								blaPDC-31
Pseudomonas aeruginosa strain 130	234	wound swab	Ghana	Human, Homo sapiens	aadA1								aph(3')-IIb						aac(6')-Ib3			arr-2					blaOXA-10		blaOXA-129		blaOXA-486			blaIMP-1			blaDIM-1								blaPDC-31
Pseudomonas aeruginosa strain 97	234	urine	Ghana	Human, Homo sapiens	aadA1							aadA11	aph(3')-IIb						aac(6')-Ib3			arr-2					blaOXA-10		blaOXA-129		blaOXA-486			blaIMP-1			blaDIM-1								blaPDC-31
Pseudomonas aeruginosa strain 85	773	wound swab	Ghana	Human, Homo sapiens	aadA1								aph(3')-IIb									arr-2					blaOXA-10			blaOXA-395
Pseudomonas aeruginosa strain KCRI-309A strain RDK02_309A	244	wound swab sample	Tanzania	Human, Homo sapiens									aph(3')-IIb												blaOXA														blaPDC-1
Pseudomonas aeruginosa strain KCRI-549 strain R0006_549	360	wound swab sample	Tanzania	Human, Homo sapiens									aph(3')-IIb												blaOXA
Pseudomonas aeruginosa strain KCRI-610 strain RDK01_610	242	wound swab sample	Tanzania	Human, Homo sapiens									aph(3')-IIb												blaOXA																blaPDC-3
Pseudomonas aeruginosa strain KCRI-379A strain RDK06_379A	809	wound swab sample	Tanzania	Human, Homo sapiens									aph(3')-IIb																				blaOXA-494
Pseudomonas aeruginosa strain KCRI-363 strain R0007_363	1239	wound swab sample	Tanzania	Human, Homo sapiens									aph(3')-IIb												blaOXA
Pseudomonas aeruginosa strain KCRI-372 strain R0008_372	111	wound swab sample	Tanzania	Human, Homo sapiens									aph(3')-Iib																	blaOXA-395											blaPDC-3
Pseudomonas aeruginosa strain KCRI-321A strain R0008_321A	244	wound swab sample	Tanzania	Human, Homo sapiens	aadA1								aph(3')-IIb					ant(2'')-Ia				arr-2			blaOXA		blaOXA-10										blaDIM-1		blaPDC-1
Pseudomonas aeruginosa strain KCRI-214 strain R0003_214	151	sputum sample	Tanzania	Human, Homo sapiens									aph(3')-IIb												blaOXA																blaPDC-3
Pseudomonas aeruginosa strain KCRI-260 strain R0004_260	357	wound swab sample	Tanzania	Human, Homo sapiens	aadA1			aac(6')-Il			ble		aph(3')-IIb			aph(3')-VI		ant(2'')-Ia					arr-3		blaOXA		blaOXA-10									blaVEB-9		blaNDM-1
Pseudomonas aeruginosa strain KCRI-164A strain RDK04_164A	1907	wound swab sample	Tanzania	Human, Homo sapiens									aph(3')-IIb												blaOXA																blaPDC-3
Pseudomonas aeruginosa strain KCRI-242 strain R0008_242	1480	sputum sample	Tanzania	Human, Homo sapiens									aph(3')-IIb																				blaOXA-494																blaPDC-121
Pseudomonas aeruginosa strain KCRI-318 strain R0008_318	1247	wound swab sample	Tanzania	Human, Homo sapiens									aph(3')-Iib																				blaOXA-494								blaPDC-3
Pseudomonas aeruginosa strain KCRI-310A strain R0008_310A	646	wound swab sample	Tanzania	Human, Homo sapiens									aph(3')-Iib																				blaOXA-494									blaPDC-8
Pseudomonas aeruginosa strain KCRI-348A strain R0006_348A	381	wound swab sample	Tanzania	Human, Homo sapiens									aph(3')-Iib															blaOXA-50															blaPDC-14
Pseudomonas aeruginosa strain KCRI-377 strain R0007_377	369	wound swab sample	Tanzania	Human, Homo sapiens									aph(3')-Iib																				blaOXA-494
Pseudomonas aeruginosa strain KCRI-462 strain RDK06_462	612	wound swab sample	Tanzania	Human, Homo sapiens									aph(3')-IIb												blaOXA																blaPDC-3
Pseudomonas aeruginosa strain TuD199	316	sputum	Tunisia	Human, Homo sapiens									aph(3')-Iib																	blaOXA-395																	blaPDC-36
Pseudomonas aeruginosa strain Cotonu1	313	river water	Benin										aph(3')-Iib																			blaOXA-488																blaPDC-37
Pseudomonas aeruginosa strain Tu61	2032	Sea water (coastal)	Tunisia										aph(3')-IIb												blaOXA																			blaPDC-28
Pseudomonas aeruginosa strain Tu863	2042	ear	Tunisia	Human, Homo sapiens									aph(3')-IIb												blaOXA
Pseudomonas aeruginosa strain Lw1047	2409	blood	Republic of the Congo	Human, Homo sapiens									aph(3')-Iib															blaOXA-50													blaPDC-3
Pseudomonas aeruginosa strain GCID_CRE_0006	235	urine	Egypt										aph(3')-IIb	aph(3')-Ib			aph(3')-VIa	ant(2'')-Ia						blaVIM-24			blaOXA-10					blaOXA-488														blaPDC-35
Pseudomonas aeruginosa strain NUBRI-P	111	Wound swab	Sudan	Human, Homo sapiens									aph(3')-IIb																	blaOXA-395									blaPDC-1
Pseudomonas aeruginosa strain UY1PSABAL2	274	broncho alveolar lavage	Cameroon	Human, Homo sapiens									aph(3')-IIb																		blaOXA-486
Pseudomonas aeruginosa strain UY1PSABAL	316	broncho alveolar lavage	Cameroon	Human, Homo sapiens			aac(3)						aph(3')-IIb	aph(3'')-Ib							aph(6)-Id									blaOXA-395																	blaPDC-36
Pseudomonas aeruginosa strain WW	253	water	South Africa			aadA7							aph(3')-IIb																			blaOXA-488
Pseudomonas savastanoi pv. glycinea strain ICMP 4402			Zimbabwe	Pueraria montana
Pseudomonas savastanoi pv. glycinea strain ICMP 4332			Zimbabwe	Pueraria montana
Pseudomonas savastanoi pv. glycinea strain ICMP 4324			Zimbabwe	Pueraria montana
Pseudomonas savastanoi pv. glycinea strain ICMP 9923			Malawi	Soybean
Pseudomonas savastanoi pv. phaseolicola strain 1449B			Ethiopia	Lablab purpureus
Pseudomonas syringae pv. syringae strain Ps127		diseased cherry trees	South Africa	Prunus avium
Pseudomonas syringae pv. syringae strain Ps126		diseased cherry trees	South Africa	Prunus avium
Pseudomonas syringae pv. syringae strain 2676C		other plant species, were genome sequenced	Lesotho	Kidney bean, Phaseolus vulgaris
Pseudomonas syringae pv. syringae strain psy100		other plant species, were genome sequenced	Kenya	Phaseolus lunatus
Pseudomonas syringae pv. syringae strain 2675C		other plant species, were genome sequenced	Kenya	Abelmoschus esculentus
Pseudomonas syringae pv. syringae strain 2682C		other plant species, were genome sequenced	Lesotho	Kidney bean, Phaseolus vulgaris
Pseudomonas amygdali pv. tabaci strain ICMP 2812			Malawi	Nicotiana tabacum
Pseudomonas protegens strain PGNR1	MLST.Pseudomonas_fluorescens.75		Ghana	Common tobacco, Nicotiana tabacum
Pseudomonas chlororaphis subsp. aureofaciens strain P2		potato roots	Algeria	Potato, Solanum tuberosum
Pseudomonas syringae pv. maculicola strain 4981			Zimbabwe	Brassica oleracea var Botrytis
Pseudomonas sp. CMR12a		red cocoyam rhizosphere	Cameroon	Xanthosoma sagittifolium
Pseudomonas sp. CMR5c		red cocoyam roots	Cameroon	Xanthosoma sagittifolium
Pseudomonas sp. CMR5c		red cocoyam rhizosphere	Cameroon	Xanthosoma sagittifolium
Pseudomonas plecoglossicida strain MR69		soil	Nigeria
Pseudomonas plecoglossicida strain MR135		soil	Nigeria
Pseudomonas plecoglossicida strain MR170	MLST.Pseudomonas_putida.15	soil	Nigeria
Pseudomonas plecoglossicida strain MR83	MLST.Pseudomonas_putida.15	soil	Nigeria
Pseudomonas plecoglossicida strain MR134		soil	Nigeria
Pseudomonas plecoglossicida strain MR70		soil	Nigeria
				Row Labels	Count of MLST
Row Labels	Count of Isolation Country			111	2
Algeria	1	21 countries		151	1
Angola	1			233	1
Benin	1			234	4
Cameroon	6			235	4
Democratic Republic of the Congo	1			242	1
Egypt	1			244	2
Ethiopia	1			253	1
Ghana	6			274	1
Kenya	6			309	1
Lesotho	2			313	1
Madagascar	1			316	3
Malawi	2			357	1
Morocco	3			360	1
Mozambique	1			369	1
Nigeria	10			381	1
Republic of the Congo	1			612	1
South Africa	10			646	1
Sudan	2			773	1
Tanzania	16			809	1
Tunisia	11			1239	1
Zimbabwe	7			1247	1
Grand Total	90			1480	1
				1907	1
				2032	1
				2042	2
				2043	1
				2409	1
					46
				MLST.Pseudomonas_fluorescens.75	1
				MLST.Pseudomonas_fluorescens.82	1
				MLST.Pseudomonas_fluorescens.89	1
				MLST.Pseudomonas_putida.15	2
				Grand Total	90
[truncated: 29 more columns]

## Sheet: Salmonella
					AMR genotypes
Genome Name	MLST	Isolation Source	Isolation Country	Host Name	fosA7	fosA8	fosA9	blaEC	blaTEM-1	blaTEM-2	blaTEM-3	blaTEM	blaTEM-57	blaCTX-M-15	blaTEM-52	blaOXA-1	blaOXA_10	blaCMY	blaSHV-1	blaSHV-12	tet(A)	tet(B)	tet(C )	tet(D)	aph(3'')-Ib	aac(3)-Id	aac(3')-IIa	aph(3')-Ia	aac(3)-II	aph(3')-IIa	aac(6')-Ib-cr5	aph(6)-Ic	aac(6')-IIc	ble	aph(6)-Id	mcr-9.1	ant(2'')-Ia	catA2	catB3	catA	CatA1	dfrA1	dfrA7	dfrA8	dfrA9	dfrA12	dfrA14	dfrA15	dfrA19
Salmonella enterica subsp. enterica serovar Newport strain BCW_2745	MLST.Salmonella_enterica.46	chicken	Mauritius	Chicken, Gallus gallus
Salmonella enterica subsp. enterica serovar Havana str. CFSAN001082	MLST.Salmonella_enterica.578	bone meal	Egypt
Salmonella enterica subsp. enterica serovar Agona str. 72.A.52	MLST.Salmonella_enterica.1215	Animal (cattle)	Ghana		fosA7
Salmonella enterica subsp. enterica serovar Bovismorbificans str. 3114	MLST.Salmonella_enterica.142		Malawi
Salmonella enterica subsp. enterica serovar Bredeney strain BCW_2794	MLST.Salmonella_enterica.306	chicken	Nigeria	Chicken, Gallus gallus					blaTEM-1												tet(A)
Salmonella enterica subsp. enterica serovar Hadar strain BCW_2690	MLST.Salmonella_enterica.473	Spinach	Nigeria
Salmonella enterica subsp. enterica serovar Mikawasima strain RSE15	MLST.Salmonella_enterica.2030	hospital	Rwanda	Human, Homo sapiens	fosA7
Salmonella enterica subsp. enterica serovar Mikawasima strain RSE13	MLST.Salmonella_enterica.2030	hospital	Rwanda	Human, Homo sapiens	fosA7
Salmonella enterica subsp. enterica serovar Enteritidis strain UGA16	MLST.Salmonella_enterica.11	blood	Kenya	Human, Homo sapiens
Salmonella enterica subsp. enterica serovar Enteritidis strain UGA18	MLST.Salmonella_enterica.11	blood	Kenya	Human, Homo sapiens																	tet(A)				aph(3'')-Ib										aph(6)-Id			catA2					dfrA7
Salmonella enterica subsp. enterica serovar Enteritidis strain EC20120916	MLST.Salmonella_enterica.11	Cerebrospinal fluid (CSF)	South Africa	Human, Homo sapiens
Salmonella enterica subsp. enterica serovar Enteritidis strain 60sa		Abattoir	Cameroon	Cow, Bos taurus
Salmonella enterica subsp. enterica serovar Enteritidis strain Durban	MLST.Salmonella_enterica.11	blood	South Africa	Human, Homo sapiens
Salmonella enterica subsp. enterica serovar Enteritidis strain Ke453	MLST.Salmonella_enterica.1		Kenya	Human, Homo sapiens					blaTEM-1													tet(B)			aph(3'')-Ib										aph(6)-Id						catA1		dfrA7
Salmonella enterica subsp. enterica serovar Enteritidis strain BCW_2686	MLST.Salmonella_enterica.745	Human Blood	Nigeria	Human, Homo sapiens					blaTEM-1																																catA1							dfrA15
Salmonella enterica subsp. enterica serovar Enteritidis strain BCW_2685	MLST.Salmonella_enterica.11	Human	Mauritius	Human, Homo sapiens
Salmonella enterica subsp. enterica serovar Havana strain BCW_2696	MLST.Salmonella_enterica.3385	chicken	Nigeria	Chicken, Gallus gallus
Salmonella enterica subsp. enterica serovar Mbandaka strain BCW_2729	MLST.Salmonella_enterica.413	chicken	Nigeria	Chicken, Gallus gallus																	tet(A)																											dfrA15
Salmonella enterica subsp. enterica serovar Kentucky strain BCW_2722	MLST.Salmonella_enterica.198	Lizard Faeces	Nigeria																		tet(A)				aph(3'')-Ib	aac(3)-Id									aph(6)-Id								aadA7
Salmonella enterica subsp. enterica serovar Kentucky strain BCW_2721	MLST.Salmonella_enterica.198	water	Nigeria																		tet(A)				aph(3'')-Ib	aac(3)-Id									aph(6)-Id								aadA7
Salmonella enterica subsp. enterica serovar Kentucky strain KS 6	MLST.Salmonella_enterica.198	chicken	Nigeria	Chicken, Gallus gallus					blaTEM-1												tet(A)					aac(3)-Id																	aadA7
Salmonella enterica subsp. enterica serovar Kentucky strain NCTR281	MLST.Salmonella_enterica.198	Okra	Egypt						blaTEM-1												tet(A)				aph(3'')-Ib	aac(3)-Id									ph(6)-Id								aadA7
Salmonella enterica subsp. enterica serovar Kentucky strain H18	MLST.Salmonella_enterica.198	rinse from chicken carcass	Egypt										blaTEM-57								tet(A)							aph(3')-Ia																		dfrA12
Salmonella enterica subsp. enterica serovar Kentucky strain H5	MLST.Salmonella_enterica.198	rinse from chicken carcass	Egypt										blaTEM-57								tet(A)
Salmonella enterica subsp. enterica serovar Haifa strain BCW_2692	MLST.Salmonella_enterica.49	chicken	Nigeria	Chicken, Gallus gallus																	tet(A)							aph(3')-Ia
Salmonella enterica subsp. enterica serovar Jukestown strain BCW_2708	MLST.Salmonella_enterica.3386	Human Blood	Nigeria	Human, Homo sapiens
Salmonella enterica subsp. enterica serovar Mbadaka strain BCW_2727	MLST.Salmonella_enterica.3384	Lizard, faeces	Nigeria
Salmonella enterica subsp. enterica serovar Onireke strain BCW_2750	MLST.Salmonella_enterica.28	chicken	Nigeria	Chicken, Gallus gallus																																						dfrA1
Salmonella enterica subsp. enterica serovar Derby strain BCW_2674	MLST.Salmonella_enterica.40	chicken	Nigeria	Chicken, Gallus gallus	fosA7								blaTEM-57								tet(A)
Salmonella enterica strain 15	MLST.Salmonella_enterica.11		Ghana	Human, Homo sapiens					blaTEM-1												tet(A)				aph(3'')-Ib										aph(6)-Id													dfrA15
Salmonella enterica subsp. enterica serovar Oritamerin strain BCW_2753	MLST.Salmonella_enterica.603	Human Blood	Nigeria	Human, Homo sapiens
Salmonella enterica subsp. enterica serovar Tarshyne strain BCW_2789	MLST.Salmonella_enterica.509	food	Ethiopia
Salmonella enterica subsp. enterica serovar Amager strain BCW_2635	MLST.Salmonella_enterica.293	Camel spleen	Nigeria	Camelus sp.
Salmonella enterica subsp. enterica serovar Amager strain BCW_2636	MLST.Salmonella_enterica.293	food	Ethiopia
Salmonella enterica subsp. enterica serovar Chandans strain BCW_2656	MLST.Salmonella_enterica.465	food	Ethiopia
Salmonella enterica subsp. enterica serovar Colindale strain BCW_2661	MLST.Salmonella_enterica.584	Cattle liver	Nigeria
Salmonella enterica subsp. enterica serovar Elizabethville strain BCW_2678	MLST.Salmonella_enterica.3384	Lizard faeces	Nigeria
Salmonella enterica subsp. enterica serovar Legon strain NRWCIVB		wagashi (unripened soft cheese)	Ghana
Salmonella enterica subsp. enterica serovar Legon strain NRWCIVA		wagashi (unripened soft cheese)	Ghana
Salmonella enterica subsp. enterica serovar Legon strain NRWCIC		wagashi (unripened soft cheese)	Ghana
Salmonella enterica subsp. enterica serovar Legon strain NRWCIA		wagashi (unripened soft cheese)	Ghana
Salmonella enterica subsp. enterica serovar Legon strain NRWCIIIB		wagashi (unripened soft cheese)	Ghana
Salmonella enterica subsp. enterica serovar Legon strain NRWCIIB		wagashi (unripened soft cheese)	Ghana
Salmonella enterica subsp. enterica serovar Legon strain NRWCIIIA		wagashi (unripened soft cheese)	Ghana
Salmonella enterica subsp. enterica serovar Anderlecht strain 031618-09_3934-6	MLST.Salmonella_enterica.4690	ground mellon seeds	Ghana		fosA7
Salmonella enterica strain 62	MLST.Salmonella_enterica.11		Ghana	Human, Homo sapiens					blaTEM-1												tet(A)				aph(3'')-Ib										aph(6)-Id													dfrA15
Salmonella enterica subsp. enterica serovar Stanleyville strain RSE10	MLST.Salmonella_enterica.1986	Farm	Rwanda	Capra aegagrus
Salmonella enterica subsp. enterica serovar Stanleyville strain RSE39	MLST.Salmonella_enterica.4762	Meat retail	Rwanda
Salmonella enterica subsp. enterica serovar Stanleyville strain RSE30	MLST.Salmonella_enterica.4762	Meat retail	Rwanda
Salmonella enterica subsp. enterica serovar Stanleyville strain RSE01	MLST.Salmonella_enterica.4762	Farm	Rwanda	Cow, Bos taurus
Salmonella enterica strain 73	MLST.Salmonella_enterica.11		Ghana	Human, Homo sapiens					blaTEM-1												tet(A)				aph(3'')-Ib										aph(6)-Id													dfrA15
Salmonella enterica strain 14	MLST.Salmonella_enterica.11		Ghana	Human, Homo sapiens					blaTEM-1												tet(A)				aph(3'')-Ib										aph(6)-Id					catA								dfrA15
Salmonella enterica strain 14	MLST.Salmonella_enterica.11		Ghana	Human, Homo sapiens
Salmonella enterica strain 4829	MLST.Salmonella_enterica.313		Ghana	Human, Homo sapiens					blaTEM-1																aph(3'')-Ib										aph(6)-Id						catA1	dfrA1
Salmonella enterica strain 4233	MLST.Salmonella_enterica.313		Ghana	Human, Homo sapiens					blaTEM-1																aph(3'')-Ib										aph(6)-Id						catA1	dfrA1
Salmonella enterica strain 2256	MLST.Salmonella_enterica.313		Ghana	Human, Homo sapiens					blaTEM-1												tet(A)				aph(3'')-Ib										aph(6)-Id						catA1	dfrA1
Salmonella enterica strain 113	MLST.Salmonella_enterica.11		Ghana	Human, Homo sapiens					blaTEM-1
Salmonella enterica strain 44	MLST.Salmonella_enterica.19		Ghana	Human, Homo sapiens
Salmonella enterica strain 323	MLST.Salmonella_enterica.308		Ghana	Human, Homo sapiens					blaTEM-1					blaCTX-M-15		blaOXA-1					tet(A)				aph(3'')-Ib		aac(3')-IIa				aac(6')-Ib-cr5				aph(6)-Id				catB3								dfrA14
Salmonella enterica strain 102	MLST.Salmonella_enterica.11		Ghana	Human, Homo sapiens					blaTEM-1												tet(A)				aph(3'')-Ib										aph(6)-Id					catA								dfrA15
Salmonella enterica strain B48	MLST.Salmonella_enterica.313		Ghana	Human, Homo sapiens					blaTEM-1																aph(3'')-Ib										aph(6)-Id						CatA1	dfrA1
Salmonella enterica strain 645	MLST.Salmonella_enterica.359		Ghana	Human, Homo sapiens																																				catA
Salmonella enterica strain 590	MLST.Salmonella_enterica.16		Ghana	Human, Homo sapiens											blaTEM-52																									catA
Salmonella enterica strain NGUA01	MLST.Salmonella_enterica.198		Nigeria	Chicken, Gallus gallus																	tet(A)				aph(3'')-Ib	aac(3)-Id									aph(6')-Id
Salmonella enterica strain 4770	MLST.Salmonella_enterica.584		Ghana	Human, Homo sapiens
Salmonella enterica strain 114	MLST.Salmonella_enterica.605		Ghana	Human, Homo sapiens
Salmonella enterica strain FDA00010526	MLST.Salmonella_enterica.413	TAHINA	Egypt
Salmonella enterica strain FDA00011956	MLST.Salmonella_enterica.2187	ORGANIC SPEARMINT CRUSHED	Egypt
Salmonella enterica strain FDA00010322		PAPRIKA POWDER	South Africa
Salmonella enterica strain NGUA02	MLST.Salmonella_enterica.198		Nigeria	Chicken, Gallus gallus																	tet(A)				aph(3'')-Ib	aac(3)-Id									aph(6)-Id
Salmonella enterica strain NGUA05	MLST.Salmonella_enterica.2386		Nigeria	Chicken, Gallus gallus	fosA7																tet(A)				aph(3'')-Ib										aph(6)-Id
Salmonella enterica strain NGUA03	MLST.Salmonella_enterica.621		Nigeria	Chicken, Gallus gallus
Salmonella enterica strain NGUA04	MLST.Salmonella_enterica.621		Nigeria	Chicken, Gallus gallus
Salmonella enterica strain NGUA07	MLST.Salmonella_enterica.198		Nigeria	Chicken, Gallus gallus																	tet(A)				aph(3'')-Ib	aac(3)-Id									aph(6)-Id
Salmonella enterica strain NGUA06	MLST.Salmonella_enterica.2235		Nigeria	Chicken, Gallus gallus
Salmonella enterica strain NGUA13	MLST.Salmonella_enterica.584		Nigeria	Chicken, Gallus gallus								blaTEM									tet(A)
Salmonella enterica strain NGUA08	MLST.Salmonella_enterica.2235		Nigeria	Chicken, Gallus gallus
Salmonella enterica strain NGUA09	MLST.Salmonella_enterica.621		Nigeria	Chicken, Gallus gallus
Salmonella enterica strain NGUA10	MLST.Salmonella_enterica.621		Nigeria	Chicken, Gallus gallus
Salmonella enterica strain NGUA11	MLST.Salmonella_enterica.520		Nigeria	Chicken, Gallus gallus
Salmonella enterica strain NGUA12	MLST.Salmonella_enterica.2235		Nigeria	Chicken, Gallus gallus
Salmonella enterica strain NGUA16	MLST.Salmonella_enterica.198		Nigeria	Chicken, Gallus gallus								blaTEM									tet(A)				aph(3'')-Ib	aac(3)-Id									aph(6)-Id
Salmonella enterica strain NGUA14	MLST.Salmonella_enterica.520		Nigeria	Chicken, Gallus gallus
Salmonella enterica strain NGUA18	MLST.Salmonella_enterica.198		Nigeria	Chicken, Gallus gallus																	tet(A)				aph(3'')-Ib	aac(3)-Id									aph(6)-Id
Salmonella enterica strain NGUA17	MLST.Salmonella_enterica.2235		Nigeria	Chicken, Gallus gallus
Salmonella enterica strain NGUA20	MLST.Salmonella_enterica.198		Nigeria	Chicken, Gallus gallus																	tet(A)				aph(3'')-Ib	aac(3)-Id									aph(6)-Id
Salmonella enterica strain NGUA19	MLST.Salmonella_enterica.2235		Nigeria	Chicken, Gallus gallus
Salmonella enterica strain NGUA23	MLST.Salmonella_enterica.198		Nigeria	Chicken, Gallus gallus																	tet(A)				aph(3'')-Ib	aac(3)-Id									aph(6)-Id
Salmonella enterica strain NGUA21	MLST.Salmonella_enterica.198		Nigeria	Chicken, Gallus gallus
Salmonella enterica strain NGUA22	MLST.Salmonella_enterica.621		Nigeria	Chicken, Gallus gallus
Salmonella enterica strain NGUA28	MLST.Salmonella_enterica.198		Nigeria	Chicken, Gallus gallus																	tet(A)				aph(3'')-Ib	aac(3)-Id									aph(6)-Id
Salmonella enterica strain NGUA24	MLST.Salmonella_enterica.621		Nigeria	Chicken, Gallus gallus
Salmonella enterica strain NGUA25	MLST.Salmonella_enterica.2235		Nigeria	Chicken, Gallus gallus
Salmonella enterica strain NGUA26	MLST.Salmonella_enterica.2165		Nigeria	Cow, Bos taurus
Salmonella enterica strain NGUA27	MLST.Salmonella_enterica.2235		Nigeria	Chicken, Gallus gallus
Salmonella enterica strain NGUA30	MLST.Salmonella_enterica.198		Nigeria	Chicken, Gallus gallus																	tet(A)				aph(3'')-Ib	aac(3)-Id									aph(6)-Id
Salmonella enterica strain NGUA29	MLST.Salmonella_enterica.2235		Nigeria	Chicken, Gallus gallus
Salmonella enterica strain NGUA32	MLST.Salmonella_enterica.198		Nigeria	Chicken, Gallus gallus																	tet(A)				aph(3'')-Ib	aac(3)-Id									aph(6)-Id
Salmonella enterica strain NGUA31	MLST.Salmonella_enterica.2235		Nigeria	Chicken, Gallus gallus
Salmonella enterica strain NGUA33	MLST.Salmonella_enterica.2386		Nigeria	Chicken, Gallus gallus	fosA7																tet(A)				aph(3'')-Ib										aph(6)-Id
Salmonella enterica strain NGUA37	MLST.Salmonella_enterica.198		Nigeria	Chicken, Gallus gallus																	tet(A)				aph(3'')-Ib	aac(3)-Id									aph(6)-Id
Salmonella enterica strain NGUA35	MLST.Salmonella_enterica.621		Nigeria	Chicken, Gallus gallus
Salmonella enterica strain NGUA34	MLST.Salmonella_enterica.2235		Nigeria	Chicken, Gallus gallus
Salmonella enterica strain NGUA36	MLST.Salmonella_enterica.520		Nigeria	Chicken, Gallus gallus
Salmonella enterica strain NGUA40	MLST.Salmonella_enterica.3540		Nigeria	Cow, Bos taurus														blaCMY
Salmonella enterica strain NGUA38	MLST.Salmonella_enterica.2387		Nigeria	Chicken, Gallus gallus
Salmonella enterica strain NGUA39	MLST.Salmonella_enterica.198		Nigeria	Chicken, Gallus gallus																	tet(A)				aph(3'')-Ib	aac(3)-Id									aph(6)-Id
Salmonella enterica strain NGUA41	MLST.Salmonella_enterica.3540		Nigeria	Cow, Bos taurus														blaCMY
Salmonella enterica subsp. enterica serovar Concord strain BCW_2666	MLST.Salmonella_enterica.599	Human	Ethiopia	Human, Homo sapiens					blaTEM-1											blaSHV-12				tet(D)	aph(3'')-Ib				aac(3)-II				aac(6')-IIc		aph(6)-Id	mcr-9.1		catA2										dfrA15	dfrA19
Salmonella enterica subsp. enterica serovar Monschaui strain BCW_2734	MLST.Salmonella_enterica.3683	Human Blood	Nigeria	Human, Homo sapiens
Salmonella enterica subsp. enterica serovar Cerro strain BCW_2655	MLST.Salmonella_enterica.3399	food	Ethiopia
Salmonella enterica subsp. enterica serovar Poona strain 34de	MLST.Salmonella_enterica.308	Abattoir	Cameroon	Cow, Bos taurus
Escherichia coli strain WG5	MLST.Escherichia_coli_1.1721,MLST.Escherichia_coli_2.687	ISO method 10705-1	South Africa					blaEC
Escherichia coli strain R402077	MLST.Escherichia_coli_1.378	faeces	Kenya	Human, Homo sapiens												blaOXA-1						tet(B)			aph(3'')-Ib										aph(6)-Id						catA1	dfrA1
Escherichia coli strain R302583-2B	MLST.Escherichia_coli_1.328	faeces	Mozambique	Human, Homo sapiens				blaEC														tet(B)			aph(3'')-Ib										aph(6)-Id												dfrA14
Escherichia coli strain R203092-3B	MLST.Escherichia_coli_1.2089,MLST.Escherichia_coli_2.499	faeces	Mali	Human, Homo sapiens				blaEC													tet(A)				aph(3'')-Ib										aph(6)-Id
Escherichia coli strain R203092-3A	MLST.Escherichia_coli_1.2089,MLST.Escherichia_coli_2.499	faeces	Mali	Human, Homo sapiens				blaEC													tet(A)				aph(3'')-Ib										aph(6)-Id
Escherichia coli strain R302583-2A	MLST.Escherichia_coli_1.381,MLST.Escherichia_coli_2.483	faeces	Mozambique	Human, Homo sapiens				blaEC																	aph(3'')-Ib										aph(6)-Id												dfrA14
Escherichia coli strain G400792	MLST.Escherichia_coli_1.337	faeces	Kenya	Human, Homo sapiens				blaEC	blaTEM-1													tet(B)			aph(3'')-Ib										aph(6)-Id								dfrA7
Escherichia coli strain G303212	MLST.Escherichia_coli_1.121	faeces	Mozambique	Human, Homo sapiens				blaEC	blaTEM-1													tet(B)			aph(3'')-Ib										aph(6)-Id									dfrA8
Salmonella enterica subsp. enterica serovar Blockley strain NCTR361	MLST.Salmonella_enterica.52	Extra fancy basil	Egypt																		tet(A)				aph(3'')-Ib			aph(3')-Ia							aph(6)-Id
Salmonella enterica subsp. enterica serovar Blockley strain NCTR341	MLST.Salmonella_enterica.52	Basil	Egypt																		tet(A)				aph(3'')-Ib			aph(3')-Ia							aph(6)-Id
Salmonella enterica subsp. enterica serovar Muenster strain BCW_2740	MLST.Salmonella_enterica.321	chicken	Nigeria	Chicken, Gallus gallus																	tet(A)				aph(3'')-Ib										aph(6)-Id
Salmonella enterica subsp. enterica serovar Bareilly strain RSE03	MLST.Salmonella_enterica.5146	Farm	Rwanda	Pig, Sus scrofa
Salmonella enterica subsp. enterica serovar Bovismorbificans strain A5893	MLST.Salmonella_enterica.142	blood	Malawi	Human, Homo sapiens
Salmonella enterica subsp. enterica serovar Bovismorbificans strain 3114	MLST.Salmonella_enterica.142	blood	Malawi	Human, Homo sapiens
Salmonella enterica subsp. enterica serovar Bovismorbificans strain D993	MLST.Salmonella_enterica.2640	blood	Malawi	Human, Homo sapiens
Salmonella enterica subsp. enterica serovar Bovismorbificans strain A16982	MLST.Salmonella_enterica.142	blood	Malawi	Human, Homo sapiens
Salmonella enterica subsp. enterica serovar Bovismorbificans strain A1668	MLST.Salmonella_enterica.142	blood	Malawi	Human, Homo sapiens
Salmonella enterica subsp. enterica serovar Bovismorbificans strain A31126	MLST.Salmonella_enterica.142	blood	Malawi	Human, Homo sapiens
Salmonella enterica subsp. enterica serovar Bovismorbificans strain A1608	MLST.Salmonella_enterica.142	blood	Malawi	Human, Homo sapiens
Salmonella enterica subsp. enterica serovar Bovismorbificans strain A8737	MLST.Salmonella_enterica.142	blood	Malawi	Human, Homo sapiens
Salmonella enterica subsp. enterica serovar Infantis strain 88sab	MLST.Salmonella_enterica.1823	Abattoir	Cameroon	Cow, Bos taurus
Salmonella enterica subsp. enterica serovar Infantis strain 88sa	MLST.Salmonella_enterica.1823	Abattoir	Cameroon	Cow, Bos taurus
Salmonella enterica subsp. enterica serovar Infantis strain BCW_2699	MLST.Salmonella_enterica.603	Human blood	Nigeria	Human, Homo sapiens
Salmonella enterica subsp. enterica serovar Infantis str. SARB27	MLST.Salmonella_enterica.79		Senegal
Salmonella enterica subsp. enterica serovar Muenster strain TRWAIIA	MLST.Salmonella_enterica.321	wagashi (unripened soft cheese)	Ghana																																					catA
Salmonella enterica subsp. enterica serovar Muenster strain ARWAIC	MLST.Salmonella_enterica.321	wagashi (unripened soft cheese)	Ghana
Salmonella enterica subsp. enterica serovar Muenster strain ARWAII	MLST.Salmonella_enterica.321	wagashi (unripened soft cheese)	Ghana
Salmonella enterica subsp. enterica serovar Muenster strain ARWAIB	MLST.Salmonella_enterica.321	wagashi (unripened soft cheese)	Ghana
Salmonella enterica subsp. enterica serovar Muenster strain TRWAIA	MLST.Salmonella_enterica.321	wagashi (unripened soft cheese)	Ghana
Salmonella enterica subsp. enterica serovar Muenster strain TRWAIB2	MLST.Salmonella_enterica.321	wagashi (unripened soft cheese)	Ghana
Salmonella enterica subsp. enterica serovar Muenster strain TRWAIIB2	MLST.Salmonella_enterica.321	wagashi (unripened soft cheese)	Ghana
Salmonella enterica subsp. enterica serovar Muenster strain ARWAIA	MLST.Salmonella_enterica.321	wagashi (unripened soft cheese)	Ghana
Salmonella enterica subsp. enterica serovar Muenster strain TRWAIIB	MLST.Salmonella_enterica.321	wagashi (unripened soft cheese)	Ghana
Salmonella enterica subsp. enterica serovar Typhi strain 1019695	MLST.Salmonella_enterica.1		Malawi	Human, Homo sapiens					blaTEM-1																aph(3'')-Ib										aph(6)-Id						catA1		dfrA7
Salmonella enterica subsp. enterica serovar Saintpaul strain BCW_2771	MLST.Salmonella_enterica.27	Human	Ethiopia	Human, Homo sapiens
Salmonella enterica subsp. enterica serovar Typhi strain 1007914	MLST.Salmonella_enterica.1		Malawi	Human, Homo sapiens					blaTEM-1																aph(3'')-Ib										aph(6)-Id						catA1		dfrA7
Salmonella enterica subsp. enterica serovar Typhi strain 1018216	MLST.Salmonella_enterica.1		Malawi	Human, Homo sapiens					blaTEM-1																																		dfrA7
Salmonella enterica subsp. enterica serovar Typhi strain 1014451	MLST.Salmonella_enterica.1		Malawi	Human, Homo sapiens					blaTEM-1																aph(3'')-Ib										aph(6)-Id						catA1		dfrA7
Salmonella enterica subsp. enterica serovar Typhi strain 1014152	MLST.Salmonella_enterica.1		Malawi	Human, Homo sapiens					blaTEM-1																aph(3'')-Ib										aph(6)-Id						catA1		dfrA7
Salmonella enterica subsp. enterica serovar Typhi strain 04-7620	MLST.Salmonella_enterica.2		Cameroon	Human, Homo sapiens					blaTEM-1												tet(A)				aph(3'')-Ib										aph(6)-Id												dfrA14
Salmonella enterica subsp. enterica serovar Typhi strain 04-6845	MLST.Salmonella_enterica.2		Benin	Human, Homo sapiens					blaTEM-1																																catA1							dfrA15
Salmonella enterica subsp. enterica serovar Typhi strain 04-7167	MLST.Salmonella_enterica.2		Benin	Human, Homo sapiens					blaTEM-1																																catA1							dfrA15
Salmonella enterica subsp. enterica serovar Typhi strain 06-1513	MLST.Salmonella_enterica.2		Burkina Faso	Human, Homo sapiens					blaTEM-1													tet(B)																			catA1							dfrA15
Salmonella enterica subsp. enterica serovar Typhi strain 06-5029	MLST.Salmonella_enterica.2		Cameroon	Human, Homo sapiens																		tet(B)			aph(3'')-Ib										aph(6)-Id							dfrA1
Salmonella enterica subsp. enterica serovar Typhi strain 07-291	MLST.Salmonella_enterica.2		Cameroon	Human, Homo sapiens					blaTEM-1													tet(B)			aph(3'')-Ib										aph(6)-Id							dfrA1
Salmonella enterica subsp. enterica serovar Typhi strain 07-702	MLST.Salmonella_enterica.2		Cameroon	Human, Homo sapiens					blaTEM-1													tet(B)			aph(3'')-Ib										aph(6)-Id							dfrA1
Salmonella enterica subsp. enterica serovar Typhi strain 07-3108	MLST.Salmonella_enterica.2		Cameroon	Human, Homo sapiens					blaTEM-1													tet(B)			aph(3'')-Ib										aph(6)-Id							dfrA1
Salmonella enterica subsp. enterica serovar Typhi strain 08-7714	MLST.Salmonella_enterica.2		Democratic Republic of the Congo	Human, Homo sapiens					blaTEM-1													tet(B)			aph(3'')-Ib										aph(6)-Id						catA1		dfrA7
Salmonella enterica subsp. enterica serovar Typhi strain 09-5232	MLST.Salmonella_enterica.2		Mauritania	Human, Homo sapiens					blaTEM-1													tet(B)																			catA1							dfrA15
Salmonella enterica subsp. enterica serovar Typhi strain 1010996	MLST.Salmonella_enterica.2		Malawi	Human, Homo sapiens
Salmonella enterica subsp. enterica serovar Typhi strain 09-8993	MLST.Salmonella_enterica.2		Nigeria	Human, Homo sapiens					blaTEM-1													tet(B)																			catA1							dfrA15
Salmonella enterica subsp. enterica serovar Typhi strain 1008634	MLST.Salmonella_enterica.1		Malawi	Human, Homo sapiens					blaTEM-1																aph(3'')-Ib										aph(6)-Id						catA1		dfrA7
Salmonella enterica subsp. enterica serovar Typhi strain 09-6677	MLST.Salmonella_enterica.2		Algeria	Human, Homo sapiens
Salmonella enterica subsp. enterica serovar Typhi strain 1003117	MLST.Salmonella_enterica.1		Malawi	Human, Homo sapiens					blaTEM-1																aph(3'')-Ib										aph(6)-Id						catA1		dfrA7
Salmonella enterica subsp. enterica serovar Typhi strain 1005624	MLST.Salmonella_enterica.1		Malawi	Human, Homo sapiens					blaTEM-1																aph(3'')-Ib										aph(6)-Id						catA1		dfrA7
Salmonella enterica subsp. enterica serovar Typhi strain 1020791	MLST.Salmonella_enterica.1		Malawi	Human, Homo sapiens					blaTEM-1																aph(3'')-Ib										aph(6)-Id						catA1		dfrA7
Salmonella enterica subsp. enterica serovar Typhi strain 1003078	MLST.Salmonella_enterica.1		Malawi	Human, Homo sapiens
Salmonella enterica subsp. enterica serovar Typhi strain 09-5224	MLST.Salmonella_enterica.2		Cameroon	Human, Homo sapiens					blaTEM-1													tet(B)																			catA1							dfrA15
Salmonella enterica subsp. enterica serovar Typhi strain 06-467	MLST.Salmonella_enterica.2		Cameroon	Human, Homo sapiens					blaTEM-1												tet(A)				aph(3'')-Ib										aph(6)-Id												dfrA14
Salmonella enterica subsp. enterica serovar Typhi strain 05-8683	MLST.Salmonella_enterica.2352		Algeria	Human, Homo sapiens					blaTEM-1													tet(B)																			catA1
Salmonella enterica subsp. enterica serovar Typhi strain 05-2783	MLST.Salmonella_enterica.2		Angola	Human, Homo sapiens					blaTEM-1													tet(B)			aph(3'')-Ib										aph(6)-Id						catA1		dfrA7
Salmonella enterica subsp. enterica serovar Typhi strain 04-0339	MLST.Salmonella_enterica.2		Togo	Human, Homo sapiens					blaTEM-1													tet(B)																			catA1							dfrA15
Salmonella enterica subsp. enterica serovar Typhi strain 09-6318	MLST.Salmonella_enterica.2		Algeria	Human, Homo sapiens
Salmonella enterica subsp. enterica serovar Typhi strain 09-6906	MLST.Salmonella_enterica.2		Central African Republic	Human, Homo sapiens					blaTEM-1																																		dfrA7
Salmonella enterica subsp. enterica serovar Typhi strain 1018211	MLST.Salmonella_enterica.1		Malawi	Human, Homo sapiens					blaTEM-1																aph(3'')-Ib										aph(6)-Id						catA1		dfrA7
Salmonella enterica subsp. enterica serovar Typhi strain 07-977	MLST.Salmonella_enterica.2		Central African Republic	Human, Homo sapiens					blaTEM-1													tet(B)			aph(3'')-Ib										aph(6)-Id								dfrA7
Salmonella enterica subsp. enterica serovar Typhi strain 1020059	MLST.Salmonella_enterica.1		Malawi	Human, Homo sapiens					blaTEM-1																aph(3'')-Ib										aph(6)-Id						catA1		dfrA7
Salmonella enterica subsp. enterica serovar Typhi strain 06-6055	MLST.Salmonella_enterica.2		Burkina Faso	Human, Homo sapiens																																					catA1							dfrA15
Salmonella enterica subsp. enterica serovar Typhi strain 1013486	MLST.Salmonella_enterica.1		Malawi	Human, Homo sapiens
Salmonella enterica subsp. enterica serovar Typhi strain 08-10571	MLST.Salmonella_enterica.2		Mali	Human, Homo sapiens					blaTEM-1													tet(B)																			catA1							dfrA15
Salmonella enterica subsp. enterica serovar Typhi strain 09-8774	MLST.Salmonella_enterica.2		Benin	Human, Homo sapiens					blaTEM-1																																catA1							dfrA15
Salmonella enterica subsp. enterica serovar Typhi strain 1017137	MLST.Salmonella_enterica.1		Malawi	Human, Homo sapiens					blaTEM-1																aph(3'')-Ib										aph(6)-Id						catA1		dfrA7
Salmonella enterica subsp. enterica serovar Typhi strain 06-1510	MLST.Salmonella_enterica.2		Burkina Faso	Human, Homo sapiens					blaTEM-1													tet(B)																			catA1							dfrA15
Salmonella enterica subsp. enterica serovar Typhi strain 1019833	MLST.Salmonella_enterica.1		Malawi	Human, Homo sapiens					blaTEM-1																aph(3'')-Ib										aph(6)-Id						catA1		dfrA7
Salmonella enterica subsp. enterica serovar Typhi strain 06-7490	MLST.Salmonella_enterica.2		Togo	Human, Homo sapiens					blaTEM-1													tet(B)																			catA1							dfrA15
Salmonella enterica subsp. enterica serovar Typhi strain 1016653	MLST.Salmonella_enterica.1		Malawi	Human, Homo sapiens					blaTEM-1																aph(3'')-Ib										aph(6)-Id						catA1		dfrA7
Salmonella enterica subsp. enterica serovar Typhi strain 1020366	MLST.Salmonella_enterica.1		Malawi	Human, Homo sapiens					blaTEM-1																aph(3'')-Ib										aph(6)-Id						catA1		dfrA7
Salmonella enterica subsp. enterica serovar Typhi strain 09-4821	MLST.Salmonella_enterica.2		Guinea	Human, Homo sapiens																																					catA1							dfrA15
Salmonella enterica subsp. enterica serovar Typhi strain 1030208	MLST.Salmonella_enterica.1		Malawi	Human, Homo sapiens					blaTEM-1																aph(3'')-Ib										aph(6)-Id						catA1		dfrA7
Salmonella enterica subsp. enterica serovar Dublin strain BCW_2677	MLST.Salmonella_enterica.10	Human blood	Nigeria	Human, Homo sapiens
Genome Name	MLST	Isolation Source	Isolation Country	Host Name
Salmonella enterica subsp. enterica serovar Typhi strain 1031785	MLST.Salmonella_enterica.1		Malawi	Human, Homo sapiens					blaTEM-1																aph(3'')-Ib										aph(6)-Id						catA1		dfrA7
Salmonella enterica subsp. enterica serovar Typhi strain 1025691	MLST.Salmonella_enterica.2		Malawi	Human, Homo sapiens
Salmonella enterica subsp. enterica serovar Typhi strain 1030630	MLST.Salmonella_enterica.1		Malawi	Human, Homo sapiens					blaTEM-1																aph(3'')-Ib										aph(6)-Id						catA1		dfrA7
Salmonella enterica subsp. enterica serovar Typhi strain 1020976	MLST.Salmonella_enterica.1		Malawi	Human, Homo sapiens					blaTEM-1																aph(3'')-Ib										aph(6)-Id						catA1		dfrA7
Salmonella enterica subsp. enterica serovar Typhi strain 1022075	MLST.Salmonella_enterica.1		Malawi	Human, Homo sapiens
Salmonella enterica subsp. enterica serovar Typhi strain 1023999	MLST.Salmonella_enterica.1		Malawi	Human, Homo sapiens					blaTEM-1																aph(3'')-Ib										aph(6)-Id						catA1		dfrA7
Salmonella enterica subsp. enterica serovar Typhi strain 1021788	MLST.Salmonella_enterica.1		Malawi	Human, Homo sapiens					blaTEM-1																aph(3'')-Ib										aph(6)-Id						catA1		dfrA7
Salmonella enterica subsp. enterica serovar Typhi strain 80-2002	MLST.Salmonella_enterica.2		Madagascar	Human, Homo sapiens													blaOXA-10		blaSHV-1				tet(C )	tet(D	aph(3'')-Ib			aph(3')-Ia							aph(6)-Id		ant(2'')-Ia				catA1
Salmonella enterica subsp. enterica serovar Typhi strain E00-7878	MLST.Salmonella_enterica.2		Morocco	Human, Homo sapiens
Salmonella enterica subsp. enterica serovar Typhi strain E00-1382	MLST.Salmonella_enterica.2		Algeria	Human, Homo sapiens
Salmonella enterica subsp. enterica serovar Typhi strain E00-3201	MLST.Salmonella_enterica.2		Mali	Human, Homo sapiens
Salmonella enterica subsp. enterica serovar Typhi strain E01-7101	MLST.Salmonella_enterica.2		Togo	Human, Homo sapiens
Salmonella enterica subsp. enterica serovar Typhi strain E02-0530	MLST.Salmonella_enterica.2		Nigeria	Human, Homo sapiens
Salmonella enterica subsp. enterica serovar Typhi strain E00-7666	MLST.Salmonella_enterica.2		Tunisia	Human, Homo sapiens
Salmonella enterica subsp. enterica serovar Typhi strain E02-0945	MLST.Salmonella_enterica.2		Cameroon	Human, Homo sapiens
Salmonella enterica subsp. enterica serovar Typhi strain 129-0254-M	MLST.Salmonella_enterica.1		Tanzania	Human, Homo sapiens					blaTEM-1																aph(3'')-Ib										aph(6)-Id												dfrA14
Salmonella enterica subsp. enterica serovar Typhi strain 12-58	MLST.Salmonella_enterica.2		Cameroon	Human, Homo sapiens
Salmonella enterica subsp. enterica serovar Typhi strain 14-58	MLST.Salmonella_enterica.2		Cameroon	Human, Homo sapiens
Salmonella enterica subsp. enterica serovar Typhi strain 69-61	MLST.Salmonella_enterica.2		Tunisia	Human, Homo sapiens
Salmonella enterica subsp. enterica serovar Typhi strain 129-0339-M	MLST.Salmonella_enterica.1		Tanzania	Human, Homo sapiens					blaTEM-1																aph(3'')-Ib																						dfrA14
Salmonella enterica subsp. enterica serovar Typhi strain 474899	MLST.Salmonella_enterica.1		South Africa	Human, Homo sapiens					blaTEM-1
Salmonella enterica subsp. enterica serovar Typhi strain 583236	MLST.Salmonella_enterica.1		South Africa	Human, Homo sapiens					blaTEM-1												tet(A)				aph(3'')-Ib										aph(6)-Id						catA1		dfrA7
Salmonella enterica subsp. enterica serovar Typhi strain BHA2HH	MLST.Salmonella_enterica.1		Malawi	Human, Homo sapiens					blaTEM-1																aph(3'')-Ib										aph(6)-Id						catA1		dfrA7
Salmonella enterica subsp. enterica serovar Typhi strain 3525/3	MLST.Salmonella_enterica.2		Democratic Republic of the Congo	Human, Homo sapiens					blaTEM-1													tet(B)			aph(3'')-Ib										aph(6)-Id								dfrA7
Salmonella enterica subsp. enterica serovar Typhi strain 129-0242-M	MLST.Salmonella_enterica.1		Tanzania	Human, Homo sapiens					blaTEM-1																aph(3'')-Ib										aph(6)-Id						catA1		dfrA7
Salmonella enterica subsp. enterica serovar Typhi strain A58390	MLST.Salmonella_enterica.1		Malawi	Human, Homo sapiens
Salmonella enterica subsp. enterica serovar Typhi strain 400746	MLST.Salmonella_enterica.2		South Africa	Human, Homo sapiens
Salmonella enterica subsp. enterica serovar Typhi strain 129-0238-M	MLST.Salmonella_enterica.1		Tanzania	Human, Homo sapiens					blaTEM-1																aph(3'')-Ib										aph(6)-Id												dfrA14
Salmonella enterica subsp. enterica serovar Typhi strain 63714	MLST.Salmonella_enterica.2		Tanzania	Human, Homo sapiens
Salmonella enterica subsp. enterica serovar Typhi strain 129-0289-M	MLST.Salmonella_enterica.1		Tanzania	Human, Homo sapiens					blaTEM-1																aph(3'')-Ib										aph(6)-Id												dfrA14
Salmonella enterica subsp. enterica serovar Typhi strain 237091	MLST.Salmonella_enterica.2		South Africa	Human, Homo sapiens
Salmonella enterica subsp. enterica serovar Typhi strain 410323	MLST.Salmonella_enterica.2		South Africa	Human, Homo sapiens
Salmonella enterica subsp. enterica serovar Typhi strain 363192	MLST.Salmonella_enterica.2		South Africa	Human, Homo sapiens
Salmonella enterica subsp. enterica serovar Typhi strain 60434	MLST.Salmonella_enterica.2		Tanzania	Human, Homo sapiens
Salmonella enterica subsp. enterica serovar Typhi strain 1647901	MLST.Salmonella_enterica.1		South Africa	Human, Homo sapiens					blaTEM-1																aph(3'')-Ib										aph(6)-Id						catA1		dfrA7
Salmonella enterica subsp. enterica serovar Typhi strain 62717	MLST.Salmonella_enterica.2244		Tanzania	Human, Homo sapiens
Salmonella enterica subsp. enterica serovar Typhi strain 155749	MLST.Salmonella_enterica.2		South Africa	Human, Homo sapiens
Salmonella enterica subsp. enterica serovar Typhi strain 2010K-0530	MLST.Salmonella_enterica.1		Kenya	Human, Homo sapiens					blaTEM-1													tet(B)			aph(3'')-Ib										aph(6)-Id						catA1		dfrA7
Salmonella enterica subsp. enterica serovar Typhi strain 634660	MLST.Salmonella_enterica.2		South Africa	Human, Homo sapiens
Salmonella enterica subsp. enterica serovar Typhi strain 175806	MLST.Salmonella_enterica.2		South Africa	Human, Homo sapiens
Salmonella enterica subsp. enterica serovar Typhi strain 1025617	MLST.Salmonella_enterica.1		South Africa	Human, Homo sapiens
Salmonella enterica subsp. enterica serovar Typhi strain 1650362	MLST.Salmonella_enterica.2		South Africa	Human, Homo sapiens
Salmonella enterica subsp. enterica serovar Typhi strain 542825	MLST.Salmonella_enterica.2		South Africa	Human, Homo sapiens
Salmonella enterica subsp. enterica serovar Typhi strain 3157/3	MLST.Salmonella_enterica.2		Democratic Republic of the Congo	Human, Homo sapiens					blaTEM-1													tet(B)			aph(3'')-Ib										aph(6)-Id								dfrA7
Salmonella enterica subsp. enterica serovar Typhi strain 2010K-0509	MLST.Salmonella_enterica.1		Kenya	Human, Homo sapiens
Salmonella enterica subsp. enterica serovar Typhi strain 3653/3	MLST.Salmonella_enterica.2		Democratic Republic of the Congo	Human, Homo sapiens
Salmonella enterica subsp. enterica serovar Typhi strain D55055	MLST.Salmonella_enterica.2244		Malawi	Human, Homo sapiens
Salmonella enterica subsp. enterica serovar Typhi strain BKQ22S	MLST.Salmonella_enterica.1		Malawi	Human, Homo sapiens					blaTEM-1																aph(3'')-Ib										aph(6)-Id						catA1		dfrA7
Salmonella enterica subsp. enterica serovar Typhi strain D56675	MLST.Salmonella_enterica.2		Malawi	Human, Homo sapiens
Salmonella enterica subsp. enterica serovar Typhi strain 3182/3	MLST.Salmonella_enterica.2		Democratic Republic of the Congo	Human, Homo sapiens					blaTEM-1													tet(B)			aph(3'')-Ib										aph(6)-Id								dfrA7
Salmonella enterica subsp. enterica serovar Typhi strain 3673/3	MLST.Salmonella_enterica.2		Democratic Republic of the Congo	Human, Homo sapiens					blaTEM-1													tet(B)			aph(3'')-Ib										aph(6)-Id								dfrA7
Salmonella enterica subsp. enterica serovar Typhi strain 3671/3	MLST.Salmonella_enterica.2		Democratic Republic of the Congo	Human, Homo sapiens					blaTEM-1													tet(B)			aph(3'')-Ib										aph(6)-Id								dfrA7
Salmonella enterica subsp. enterica serovar Typhi strain A58372	MLST.Salmonella_enterica.1		Malawi	Human, Homo sapiens
Salmonella enterica subsp. enterica serovar Typhi strain BKQ4H1	MLST.Salmonella_enterica.1		Malawi	Human, Homo sapiens					blaTEM-1																aph(3'')-Ib										aph(6)-Id						catA1		dfrA7
Salmonella enterica subsp. enterica serovar Typhi strain 1038377	MLST.Salmonella_enterica.1		Malawi	Human, Homo sapiens					blaTEM-1																aph(3'')-Ib										aph(6)-Id						catA1		dfrA7
Salmonella enterica subsp. enterica serovar Typhi strain BHA1P5	MLST.Salmonella_enterica.1		Malawi	Human, Homo sapiens					blaTEM-1																aph(3'')-Ib										aph(6)-Id						catA1		dfrA7
Salmonella enterica subsp. enterica serovar Typhi strain 1036491	MLST.Salmonella_enterica.1		Malawi	Human, Homo sapiens
Salmonella enterica subsp. enterica serovar Typhi strain 3592/3	MLST.Salmonella_enterica.2		Democratic Republic of the Congo	Human, Homo sapiens					blaTEM-1													tet(B)			aph(3'')-Ib										aph(6)-Id								dfrA7
Salmonella enterica subsp. enterica serovar Typhi strain 129-0268-M	MLST.Salmonella_enterica.1		Tanzania	Human, Homo sapiens					blaTEM-1												tet(A)				aph(3'')-Ib										aph(6)-Id												dfrA14
Salmonella enterica subsp. enterica serovar Typhi strain D41342	MLST.Salmonella_enterica.1		Malawi	Human, Homo sapiens
Salmonella enterica subsp. enterica serovar Typhi strain A40566	MLST.Salmonella_enterica.2		Malawi	Human, Homo sapiens
Salmonella enterica subsp. enterica serovar Typhi strain 2010K-0533	MLST.Salmonella_enterica.1		Kenya	Human, Homo sapiens					blaTEM-1													tet(B)			aph(3'')-Ib										aph(6)-Id						catA1		dfrA7
Salmonella enterica subsp. enterica serovar Typhi strain 516981	MLST.Salmonella_enterica.2		South Africa	Human, Homo sapiens
Salmonella enterica subsp. enterica serovar Typhi strain 671076	MLST.Salmonella_enterica.2		South Africa	Human, Homo sapiens
Salmonella enterica subsp. enterica serovar Typhi strain 129-0327-M	MLST.Salmonella_enterica.1		Tanzania	Human, Homo sapiens					blaTEM-1																aph(3'')-Ib										aph(6)-Id												dfrA14
Salmonella enterica subsp. enterica serovar Typhi strain 2010K-0523	MLST.Salmonella_enterica.1		Kenya	Human, Homo sapiens					blaTEM-1													tet(B)			aph(3'')-Ib										aph(6)-Id						catA1		dfrA7
Salmonella enterica subsp. enterica serovar Typhi strain 1647624	MLST.Salmonella_enterica.2		South Africa	Human, Homo sapiens																																								dfrA8
Salmonella enterica subsp. enterica serovar Typhi strain 129-0177-M	MLST.Salmonella_enterica.2		Tanzania	Human, Homo sapiens																																									dfrA9
Salmonella enterica subsp. enterica serovar Typhi strain 2010K-0554	MLST.Salmonella_enterica.1		Kenya	Human, Homo sapiens					blaTEM-1													tet(B)			aph(3'')-Ib										aph(6)-Id						catA1		dfrA7
Salmonella enterica subsp. enterica serovar Typhi strain 379905	MLST.Salmonella_enterica.2		South Africa	Human, Homo sapiens																																					catA1
Salmonella enterica subsp. enterica serovar Typhi strain 238675	MLST.Salmonella_enterica.2		South Africa	Human, Homo sapiens																																					catA1
Salmonella enterica subsp. enterica serovar Typhi strain 2010K-0508	MLST.Salmonella_enterica.1		Kenya	Human, Homo sapiens					blaTEM-1													tet(B)			aph(3'')-Ib										aph(6)-Id						catA1		dfrA7
Salmonella enterica subsp. enterica serovar Typhi strain 2010K-0527	MLST.Salmonella_enterica.1		Kenya	Human, Homo sapiens						blaTEM-2
Salmonella enterica subsp. enterica serovar Typhi strain 2010K-0511	MLST.Salmonella_enterica.1		Kenya	Human, Homo sapiens							blaTEM-3											tet(B)			aph(3'')-Ib										aph(6)-Id						catA1		dfrA7
Salmonella enterica subsp. enterica serovar Typhi strain 2010K-0515	MLST.Salmonella_enterica.1		Kenya	Human, Homo sapiens																					aph(3'')-Ib										aph(6)-Id						catA1		dfrA7
Salmonella enterica subsp. enterica serovar Typhi strain 257401	MLST.Salmonella_enterica.2		South Africa	Human, Homo sapiens																					aph(3'')-Ib										aph(6)-Id						catA1		dfrA7
Salmonella enterica subsp. enterica serovar Typhi strain 2010K-0500	MLST.Salmonella_enterica.1		Kenya	Human, Homo sapiens					blaTEM-1													tet(B)			aph(3'')-Ib										aph(6)-Id						catA1		dfrA7
Salmonella enterica subsp. enterica serovar Typhi strain 129-0257-M	MLST.Salmonella_enterica.1		Tanzania	Human, Homo sapiens					blaTEM-1																aph(3'')-Ib										aph(6)-Id												dfrA14
Salmonella enterica subsp. enterica serovar Typhi strain 206926	MLST.Salmonella_enterica.8		South Africa	Human, Homo sapiens
Salmonella enterica subsp. enterica serovar Typhi strain 316083	MLST.Salmonella_enterica.2		South Africa	Human, Homo sapiens
Salmonella enterica subsp. enterica serovar Typhi strain 2010K-0512	MLST.Salmonella_enterica.1		Kenya	Human, Homo sapiens					blaTEM-1													tet(B)			aph(3'')-Ib										aph(6)-Id						catA1		dfrA7
Salmonella enterica subsp. enterica serovar Typhi strain 1029451	MLST.Salmonella_enterica.1		Malawi	Human, Homo sapiens					blaTEM-1																aph(3'')-Ib										aph(6)-Id						catA1		dfrA7
Salmonella enterica subsp. enterica serovar Typhi strain 141461	MLST.Salmonella_enterica.2		South Africa	Human, Homo sapiens
Salmonella enterica subsp. enterica serovar Typhi strain 338900	MLST.Salmonella_enterica.2		South Africa	Human, Homo sapiens
Salmonella enterica subsp. enterica serovar Typhi strain 540614	MLST.Salmonella_enterica.2		South Africa	Human, Homo sapiens
Salmonella enterica subsp. enterica serovar Typhi strain 2010K-0519	MLST.Salmonella_enterica.1		Kenya	Human, Homo sapiens					blaTEM-1													tet(B)			aph(3'')-Ib										aph(6)-Id						catA1		dfrA7
Salmonella enterica subsp. enterica serovar Typhi strain 671445	MLST.Salmonella_enterica.2		South Africa	Human, Homo sapiens
Salmonella enterica subsp. enterica serovar Typhi strain 2010K-0522	MLST.Salmonella_enterica.1		Kenya	Human, Homo sapiens					blaTEM-1													tet(B)			aph(3'')-Ib										aph(6)-Id						catA1		dfrA7
Salmonella enterica subsp. enterica serovar Typhi strain 2010K-0552	MLST.Salmonella_enterica.1		Kenya	Human, Homo sapiens					blaTEM-1													tet(B)			aph(3'')-Ib										aph(6)-Id						catA1		dfrA7
Salmonella enterica subsp. enterica serovar Typhi strain 520772	MLST.Salmonella_enterica.2		South Africa	Human, Homo sapiens
Salmonella enterica subsp. enterica serovar Typhi strain 410378	MLST.Salmonella_enterica.2		South Africa	Human, Homo sapiens
Salmonella enterica subsp. enterica serovar Typhi strain 2010K-0539	MLST.Salmonella_enterica.1		Kenya	Human, Homo sapiens					blaTEM-1													tet(B)			aph(3'')-Ib										aph(6)-Id						catA1		dfrA7
Salmonella enterica subsp. enterica serovar Typhi strain 241454	MLST.Salmonella_enterica.2		South Africa	Human, Homo sapiens
Salmonella enterica subsp. enterica serovar Typhi strain 639624	MLST.Salmonella_enterica.2		South Africa	Human, Homo sapiens
Salmonella enterica subsp. enterica serovar Typhi strain 61025	MLST.Salmonella_enterica.2244		Tanzania	Human, Homo sapiens
Salmonella enterica subsp. enterica serovar Typhi strain 648212	MLST.Salmonella_enterica.1		South Africa	Human, Homo sapiens					blaTEM-1																aph(3'')-Ib										aph(6)-Id						catA1		dfrA7
Salmonella enterica subsp. enterica serovar Typhi strain 427489	MLST.Salmonella_enterica.2		South Africa	Human, Homo sapiens
Salmonella enterica subsp. enterica serovar Typhi strain 241451	MLST.Salmonella_enterica.2		South Africa	Human, Homo sapiens
Salmonella enterica subsp. enterica serovar Typhi strain 225555	MLST.Salmonella_enterica.2		South Africa	Human, Homo sapiens
Salmonella enterica subsp. enterica serovar Typhi strain 325681	MLST.Salmonella_enterica.1		South Africa	Human, Homo sapiens
Salmonella enterica subsp. enterica serovar Typhi strain 129-0303-M	MLST.Salmonella_enterica.1		Tanzania	Human, Homo sapiens					blaTEM-1																aph(3'')-Ib										aph(6)-Id												dfrA14
Salmonella enterica subsp. enterica serovar Typhi strain 2010K-0506	MLST.Salmonella_enterica.1		Kenya	Human, Homo sapiens					blaTEM-1													tet(B)			aph(3'')-Ib										aph(6)-Id						catA1		dfrA7
Salmonella enterica subsp. enterica serovar Typhi strain 226195	MLST.Salmonella_enterica.2		South Africa	Human, Homo sapiens
Salmonella enterica subsp. enterica serovar Typhi strain 1026656	MLST.Salmonella_enterica.2		South Africa	Human, Homo sapiens					blaTEM-1													tet(B)			aph(3'')-Ib										aph(6)-Id								dfrA7
Salmonella enterica subsp. enterica serovar Typhi strain 2010K-0544	MLST.Salmonella_enterica.1		Kenya	Human, Homo sapiens					blaTEM-1													tet(B)			aph(3'')-Ib										aph(6)-Id						catA1		dfrA7
Salmonella enterica subsp. enterica serovar Typhi strain 2010K-0626	MLST.Salmonella_enterica.2		Kenya	Human, Homo sapiens
Salmonella enterica subsp. enterica serovar Typhi strain 2010K-0524	MLST.Salmonella_enterica.1		Kenya	Human, Homo sapiens					blaTEM-1													tet(B)			aph(3'')-Ib										aph(6)-Id						catA1		dfrA7
Salmonella enterica subsp. enterica serovar Typhi strain 231697	MLST.Salmonella_enterica.2		South Africa	Human, Homo sapiens
Salmonella enterica subsp. enterica serovar Typhi strain 493790	MLST.Salmonella_enterica.1		South Africa	Human, Homo sapiens					blaTEM-1																aph(3'')-Ib										aph(6)-Id						catA1		dfrA7
Salmonella enterica subsp. enterica serovar Typhi strain 2010K-0507	MLST.Salmonella_enterica.1		Kenya	Human, Homo sapiens					blaTEM-1													tet(B)			aph(3'')-Ib										aph(6)-Id						catA1		dfrA7
Salmonella enterica subsp. enterica serovar Typhi strain 627334	MLST.Salmonella_enterica.8		South Africa	Human, Homo sapiens
Salmonella enterica subsp. enterica serovar Typhi strain 129-0230-K	MLST.Salmonella_enterica.1		Tanzania	Human, Homo sapiens					blaTEM-1												tet(A)				aph(3'')-Ib										aph(6)-Id												dfrA14
Salmonella enterica subsp. enterica serovar Typhi strain 412921	MLST.Salmonella_enterica.2		South Africa	Human, Homo sapiens
Salmonella enterica subsp. enterica serovar Typhi strain 3135STDY5861304	MLST.Salmonella_enterica.2	blood	Nigeria						blaTEM-1													tet(B)																			catA1							dfrA15
Salmonella enterica subsp. enterica serovar Typhi strain 1025041	MLST.Salmonella_enterica.2		South Africa	Human, Homo sapiens
Salmonella enterica subsp. enterica serovar Typhi strain 3135STDY5861337	MLST.Salmonella_enterica.2	blood	Nigeria
Salmonella enterica subsp. enterica serovar Typhi strain 3135STDY5861306	MLST.Salmonella_enterica.2	blood	Nigeria						blaTEM-1													tet(B)																			catA1							dfrA15
Salmonella enterica subsp. enterica serovar Typhi strain 3135STDY5861312	MLST.Salmonella_enterica.2	blood	Nigeria																																						catA1							dfrA15
Salmonella enterica subsp. enterica serovar Typhi strain 3135STDY5861243	MLST.Salmonella_enterica.2	blood	Nigeria						blaTEM-1													tet(B)																			catA1							dfrA15
Salmonella enterica subsp. enterica serovar Typhi strain 3143/3	MLST.Salmonella_enterica.2		Democratic Republic of the Congo	Human, Homo sapiens																		tet(B)																					dfrA7
Salmonella enterica subsp. enterica serovar Typhi strain E01-1747	MLST.Salmonella_enterica.2		Cameroon	Human, Homo sapiens
Salmonella enterica subsp. enterica serovar Typhi strain 3306/3	MLST.Salmonella_enterica.2		Democratic Republic of the Congo	Human, Homo sapiens					blaTEM-1													tet(B)			aph(3'')-Ib										aph(6)-Id								dfrA7
Salmonella enterica subsp. enterica serovar Typhi strain 3632/3	MLST.Salmonella_enterica.2		Democratic Republic of the Congo	Human, Homo sapiens					blaTEM-1													tet(B)			aph(3'')-Ib										aph(6)-Id								dfrA7
Salmonella enterica subsp. enterica serovar Typhi strain BKQ4SJ	MLST.Salmonella_enterica.1		Malawi	Human, Homo sapiens					blaTEM-1																aph(3'')-Ib										aph(6)-Id						catA1		dfrA7
Salmonella enterica subsp. enterica serovar Typhi strain E01-5741	MLST.Salmonella_enterica.8		Angola	Human, Homo sapiens
Salmonella enterica subsp. enterica serovar Typhi strain 2010K-0538	MLST.Salmonella_enterica.1		Kenya	Human, Homo sapiens					blaTEM-1													tet(B)			aph(3'')-Ib										aph(6)-Id						catA1		dfrA7
Salmonella enterica subsp. enterica serovar Typhi strain 3139/3	MLST.Salmonella_enterica.2		Democratic Republic of the Congo	Human, Homo sapiens																		tet(B)																					dfrA7
Salmonella enterica subsp. enterica serovar Typhi strain 1022553	MLST.Salmonella_enterica.1		Malawi	Human, Homo sapiens					blaTEM-1																aph(3'')-Ib										aph(6)-Id						catA1		dfrA7
Salmonella enterica subsp. enterica serovar Typhi strain 1031809	MLST.Salmonella_enterica.1		Malawi	Human, Homo sapiens					blaTEM-1																aph(3'')-Ib										aph(6)-Id						catA1		dfrA7
Salmonella enterica subsp. enterica serovar Typhi strain 3069/3	MLST.Salmonella_enterica.2		Democratic Republic of the Congo	Human, Homo sapiens
Salmonella enterica subsp. enterica serovar Typhi strain E02-0937	MLST.Salmonella_enterica.2		Comoros	Human, Homo sapiens
Salmonella enterica subsp. enterica serovar Typhi strain E01-1811	MLST.Salmonella_enterica.2		Mali	Human, Homo sapiens
Salmonella enterica subsp. enterica serovar Typhi strain E02-1739	MLST.Salmonella_enterica.2		Benin	Human, Homo sapiens					blaTEM-1												tet(A)				aph(3'')-Ib										aph(6)-Id												dfrA14
Salmonella enterica subsp. enterica serovar Typhi strain 76-1292	MLST.Salmonella_enterica.8		Democratic Republic of the Congo	Human, Homo sapiens
Salmonella enterica subsp. enterica serovar Typhi strain 3080/3	MLST.Salmonella_enterica.2		Democratic Republic of the Congo	Human, Homo sapiens					blaTEM-1													tet(B)			aph(3'')-Ib										aph(6)-Id								dfrA7
Salmonella enterica subsp. enterica serovar Typhi strain 2010K-0534	MLST.Salmonella_enterica.1		Kenya	Human, Homo sapiens					blaTEM-1													tet(B)			aph(3'')-Ib										aph(6)-Id						catA1		dfrA7
Salmonella enterica subsp. enterica serovar Typhi strain E00-2388	MLST.Salmonella_enterica.2		Egypt	Human, Homo sapiens
Salmonella enterica subsp. enterica serovar Typhi strain 3322/3	MLST.Salmonella_enterica.2		Democratic Republic of the Congo	Human, Homo sapiens					blaTEM-1													tet(B)			aph(3'')-Ib										aph(6)-Id								dfrA7
Salmonella enterica subsp. enterica serovar Typhi strain 1036143	MLST.Salmonella_enterica.1		Malawi	Human, Homo sapiens					blaTEM-1																aph(3'')-Ib										aph(6)-Id						catA1		dfrA7
Salmonella enterica subsp. enterica serovar Typhi strain E00-7463	MLST.Salmonella_enterica.2		Morocco	Human, Homo sapiens																																							dfrA7
Salmonella enterica subsp. enterica serovar Typhi strain D28995	MLST.Salmonella_enterica.2		Malawi	Human, Homo sapiens																																							dfrA7
Salmonella enterica subsp. enterica serovar Typhi strain E00-3370	MLST.Salmonella_enterica.2		Morocco	Human, Homo sapiens																																							dfrA7
Salmonella enterica subsp. enterica serovar Typhi strain 1032927	MLST.Salmonella_enterica.1		Malawi	Human, Homo sapiens					blaTEM-1																aph(3'')-Ib										aph(6)-Id						catA1		dfrA7
Salmonella enterica subsp. enterica serovar Typhi strain A58450	MLST.Salmonella_enterica.1		Malawi	Human, Homo sapiens																																							dfrA7
Salmonella enterica subsp. enterica serovar Typhi strain 1029975	MLST.Salmonella_enterica.1		Malawi	Human, Homo sapiens					blaTEM-1																aph(3'')-Ib										aph(6)-Id						catA1		dfrA7
Salmonella enterica subsp. enterica serovar Typhi strain A40201	MLST.Salmonella_enterica.2		Malawi	Human, Homo sapiens																																							dfrA7
Salmonella enterica subsp. enterica serovar Typhi strain 1032168	MLST.Salmonella_enterica.1		Malawi	Human, Homo sapiens					blaTEM-1																aph(3'')-Ib										aph(6)-Id						catA1		dfrA7
Salmonella enterica subsp. enterica serovar Typhi strain 1025912	MLST.Salmonella_enterica.1		Malawi	Human, Homo sapiens					blaTEM-1																aph(3'')-Ib										aph(6)-Id						catA1		dfrA7
Salmonella enterica subsp. enterica serovar Typhi strain 3332/3	MLST.Salmonella_enterica.2		Democratic Republic of the Congo	Human, Homo sapiens																																							dfrA7
Salmonella enterica subsp. enterica serovar Typhi strain E00-6657	MLST.Salmonella_enterica.1		Morocco	Human, Homo sapiens																																							dfrA7
Salmonella enterica subsp. enterica serovar Typhi strain E02-2364	MLST.Salmonella_enterica.2		Comoros	Human, Homo sapiens																																							dfrA7
Salmonella enterica subsp. enterica serovar Typhi strain E00-3459	MLST.Salmonella_enterica.2		Madagascar	Human, Homo sapiens																																							dfrA7
Salmonella enterica subsp. enterica serovar Typhi strain 1028143	MLST.Salmonella_enterica.1		Malawi	Human, Homo sapiens					blaTEM-1																aph(3'')-Ib										aph(6)-Id						catA1		dfrA7
Salmonella enterica subsp. enterica serovar Typhi strain 1021106	MLST.Salmonella_enterica.1		Malawi	Human, Homo sapiens					blaTEM-1																aph(3'')-Ib										aph(6)-Id						catA1		dfrA7
Salmonella enterica subsp. enterica serovar Typhi strain 1037921	MLST.Salmonella_enterica.1		Malawi	Human, Homo sapiens					blaTEM-1																aph(3'')-Ib										aph(6)-Id						catA1		dfrA7
Salmonella enterica subsp. enterica serovar Typhi strain 1032463	MLST.Salmonella_enterica.1		Malawi	Human, Homo sapiens					blaTEM-1																aph(3'')-Ib										aph(6)-Id						catA1		dfrA7
Salmonella enterica subsp. enterica serovar Typhi strain BKQ4JU	MLST.Salmonella_enterica.1		Malawi	Human, Homo sapiens					blaTEM-1																aph(3'')-Ib										aph(6)-Id						catA1		dfrA7
Salmonella enterica subsp. enterica serovar Typhi strain D54782	MLST.Salmonella_enterica.2		Malawi	Human, Homo sapiens
Salmonella enterica subsp. enterica serovar Wilhelmsburg strain 31eva		Abattoir	Cameroon	Cow, Bos taurus		fosA8
Salmonella enterica subsp. enterica serovar Typhi strain 1022981	MLST.Salmonella_enterica.1		Malawi	Human, Homo sapiens
Genome Name	MLST	Isolation Source	Isolation Country	Host Name
Salmonella enterica subsp. salamae serovar 55:k:z39 str. 1315K strain 1315K	MLST.Salmonella_enterica.1121	Chamaeleonidae	Madagascar
Salmonella enterica subsp. salamae serovar 56:z10:e,n,x str. 1369-73	MLST.Salmonella_enterica.2403		South Africa	Reptilia
Salmonella enterica subsp. enterica serovar Wilhelmsburg strain 31evb		Abattoir	Cameroon	Cow, Bos taurus	fosA7
Salmonella enterica subsp. enterica serovar Wilhelmsburg strain 34ev		Abattoir	Cameroon	Cow, Bos taurus	fosA7
Salmonella enterica subsp. enterica serovar Wilhelmsburg strain 32eva		Abattoir	Cameroon	Cow, Bos taurus	fosA7
Salmonella enterica subsp. enterica serovar Wilhelmsburg strain 35deb		Abattoir	Cameroon	Cow, Bos taurus			fosA9
Salmonella enterica subsp. enterica serovar Virchow strain BCW_2817	MLST.Salmonella_enterica.16	chicken	Nigeria	Chicken, Gallus gallus																	tet(A)
Salmonella enterica subsp. enterica serovar Westthampton strain BCW_2821	MLST.Salmonella_enterica.3391	Camel intentine	Nigeria	Camelus sp.
Salmonella enterica subsp. salamae serovar 42:r:- strain RSE36	MLST.Salmonella_enterica.1208	Meat retail	Rwanda
Salmonella enterica subsp. salamae serovar 42:r:- strain RSE09	MLST.Salmonella_enterica.1208	Farm	Rwanda	Sheep, Ovis aries
Salmonella enterica subsp. salamae serovar 42:r:- strain RSE42	MLST.Salmonella_enterica.1208	Meat retail	Rwanda
Salmonella enterica subsp. enterica strain CFSAN031503	MLST.Salmonella_enterica.49	feces	Ethiopia	Camel					blaTEM-1
Salmonella enterica subsp. enterica serovar Uganda strain BCW_2810	MLST.Salmonella_enterica.684	Poultry spleen	Nigeria
Salmonella enterica subsp. enterica serovar Waycross strain RSE24	MLST.Salmonella_enterica.2460	hospital	Rwanda	Human, Homo sapiens
Salmonella enterica subsp. enterica strain CFSAN031383	MLST.Salmonella_enterica.584	feces	Tanzania	Cow, Bos taurus
Salmonella enterica subsp. enterica strain CFSAN031398		abattoir floor swabs	Tanzania
Salmonella enterica subsp. enterica strain CFSAN031418	MLST.Salmonella_enterica.413	feces	Kenya	Pig, Sus scrofa
Salmonella enterica subsp. enterica strain CFSAN031579	MLST.Salmonella_enterica.31	hand	Ethiopia	Human, Homo sapiens																	tet(A)				aph(3'')-Ib										aph(6)-Id
Salmonella enterica subsp. enterica strain FDA00000877	MLST.Salmonella_enterica.52	basil	Egypt																		tet(A)				aph(3'')-Ib			aph(3')-Ia							aph(6)-Id
Salmonella enterica subsp. enterica strain CFSAN031857	MLST.Salmonella_enterica.19	bovine carcass swab	Ethiopia
Salmonella enterica subsp. enterica serovar Typhi strain IPCE	MLST.Salmonella_enterica.2		Cameroon	Human, Homo sapiens					blaTEM-1												tet(A)				aph(3'')-Ib										aph(6)-Id												dfrA14
Salmonella enterica subsp. enterica strain TG14		Guinea fowl	Ghana
Salmonella enterica subsp. enterica strain NB10	MLST.Salmonella_enterica.2609	beef	Ghana
Salmonella enterica subsp. enterica strain NC6	MLST.Salmonella_enterica.603	goat	Ghana
Salmonella enterica subsp. enterica strain AB11		beef	Ghana
Salmonella enterica subsp. enterica strain CG4		Guinea fowl	Ghana
Salmonella enterica subsp. enterica strain AM9		Mutton	Ghana
Salmonella enterica subsp. enterica strain CM7	MLST.Salmonella_enterica.101	Mutton	Ghana		fosA7
Salmonella enterica subsp. enterica strain SLC10		chicken	Ghana
Salmonella enterica subsp. enterica strain CB5	MLST.Salmonella_enterica.2469	beef	Ghana
Salmonella enterica subsp. enterica strain SG14		Guinea fowl	Ghana
Salmonella enterica subsp. enterica strain AM10		Mutton	Ghana
Salmonella enterica subsp. enterica strain 100ev		Abattoir	Cameroon	Cow, Bos taurus
Salmonella enterica subsp. enterica strain 98se		Abattoir	Cameroon	Cow, Bos taurus
Salmonella enterica subsp. enterica strain 108ev		Abattoir	Cameroon	Cow, Bos taurus
Salmonella enterica subsp. enterica strain 32evb		Abattoir	Cameroon	Cow, Bos taurus
Salmonella enterica subsp. enterica serovar Typhi strain E96-12081	MLST.Salmonella_enterica.1		Madagascar	Human, Homo sapiens
Salmonella enterica subsp. enterica serovar Typhi strain E97-3246	MLST.Salmonella_enterica.2		Madagascar	Human, Homo sapiens
Salmonella enterica subsp. enterica serovar Typhi strain E98-2107	MLST.Salmonella_enterica.2		Senegal	Human, Homo sapiens
Salmonella enterica subsp. enterica serovar Typhi strain E99-4879	MLST.Salmonella_enterica.2		Morocco	Human, Homo sapiens
Salmonella enterica subsp. enterica serovar Typhi strain E99-1028	MLST.Salmonella_enterica.2		Senegal	Human, Homo sapiens
Salmonella enterica subsp. enterica serovar Typhi strain E99-6359	MLST.Salmonella_enterica.2		Mali	Human, Homo sapiens
Salmonella enterica subsp. enterica serovar Typhi strain E99-7012	MLST.Salmonella_enterica.2		Morocco	Human, Homo sapiens
Salmonella enterica subsp. enterica serovar Typhi strain E99-8067	MLST.Salmonella_enterica.2		Algeria	Human, Homo sapiens
Salmonella enterica subsp. enterica serovar Typhi strain E99-2862	MLST.Salmonella_enterica.2		Egypt	Human, Homo sapiens
Salmonella enterica subsp. enterica serovar Typhi strain IPCA	MLST.Salmonella_enterica.2		Cameroon	Human, Homo sapiens
Salmonella enterica subsp. enterica serovar Typhi strain IPCI	MLST.Salmonella_enterica.2		Cameroon	Human, Homo sapiens					blaTEM-1													tet(B)			aph(3'')-Ib										aph(6)-Id							dfrA1
Salmonella enterica subsp. enterica serovar Typhi strain IPCG	MLST.Salmonella_enterica.2		Cameroon	Human, Homo sapiens
Salmonella enterica subsp. enterica serovar Typhi strain IPCO	MLST.Salmonella_enterica.2		Cameroon	Human, Homo sapiens																		tet(B)			aph(3'')-Ib										aph(6)-Id							dfrA1
Salmonella enterica subsp. enterica serovar Typhi strain IPCP	MLST.Salmonella_enterica.2		Cameroon	Human, Homo sapiens					blaTEM-1													tet(B)			aph(3'')-Ib										aph(6)-Id							dfrA1
Salmonella enterica subsp. enterica serovar Typhi strain IPCT	MLST.Salmonella_enterica.2		Cameroon	Human, Homo sapiens					blaTEM-1												tet(A)				aph(3'')-Ib										aph(6)-Id												dfrA14
Salmonella enterica subsp. enterica serovar Typhi strain IPCS	MLST.Salmonella_enterica.1		Cameroon	Human, Homo sapiens
Salmonella enterica subsp. enterica serovar Typhi strain Q0904130	MLST.Salmonella_enterica.2		Central African Republic	Human, Homo sapiens					blaTEM-1													tet(B)			aph(3'')-Ib										aph(6)-Id						catA1		dfrA7
Salmonella enterica subsp. enterica serovar Typhi strain IPCC	MLST.Salmonella_enterica.2		Cameroon	Human, Homo sapiens					blaTEM-1												tet(A)				aph(3'')-Ib										aph(6)-Id												dfrA14
Salmonella enterica subsp. enterica serovar Typhi strain SGB87	MLST.Salmonella_enterica.2		Kenya	Human, Homo sapiens
Salmonella enterica subsp. enterica serovar Typhi strain IB5369	MLST.Salmonella_enterica.1		Tanzania	Human, Homo sapiens					blaTEM-1																aph(3'')-Ib										aph(6)-Id						catA1		dfrA7
Salmonella enterica subsp. enterica serovar Typhi strain IB5351	MLST.Salmonella_enterica.1		Tanzania	Human, Homo sapiens
Salmonella enterica subsp. enterica serovar Typhi strain E98-6926	MLST.Salmonella_enterica.1		Mauritania	Human, Homo sapiens
Salmonella enterica subsp. enterica serovar Typhi strain E98-8120	MLST.Salmonella_enterica.2		Cameroon	Human, Homo sapiens
Salmonella enterica subsp. enterica serovar Typhi strain Ke477	MLST.Salmonella_enterica.1		Kenya	Human, Homo sapiens					blaTEM-1													tet(B)			aph(3'')-Ib										aph(6)-Id						catA1		dfrA7
Salmonella enterica subsp. enterica serovar Typhi strain PO_1110	MLST.Salmonella_enterica.1	blood	Nigeria
Salmonella enterica subsp. enterica serovar Typhi strain PO_1232	MLST.Salmonella_enterica.1	blood	Nigeria
Salmonella enterica subsp. enterica serovar Typhi strain MDUST110	MLST.Salmonella_enterica.2		Egypt	Human, Homo sapiens
Salmonella enterica subsp. enterica serovar Typhi strain IB5345	MLST.Salmonella_enterica.1		Tanzania	Human, Homo sapiens					blaTEM-1																aph(3'')-Ib										aph(6)-Id												dfrA14
Salmonella enterica subsp. enterica serovar Typhi strain Ke451	MLST.Salmonella_enterica.1		Kenya	Human, Homo sapiens					blaTEM-1													tet(B)			aph(3'')-Ib										aph(6)-Id						catA1		dfrA7
Salmonella enterica subsp. enterica serovar Typhi strain IB5367	MLST.Salmonella_enterica.2		Tanzania	Human, Homo sapiens
Salmonella enterica subsp. enterica serovar Typhi strain IB5374	MLST.Salmonella_enterica.2		Tanzania	Human, Homo sapiens
Salmonella enterica subsp. enterica serovar Typhi strain IPCQ	MLST.Salmonella_enterica.2		Cameroon	Human, Homo sapiens					blaTEM-1												tet(A)				aph(3'')-Ib										aph(6)-Id												dfrA14
Salmonella enterica subsp. enterica serovar Typhi strain SGB89	MLST.Salmonella_enterica.2		Morocco	Human, Homo sapiens
Salmonella enterica subsp. enterica serovar Typhi strain E99-8095	MLST.Salmonella_enterica.1		Algeria	Human, Homo sapiens
Salmonella enterica subsp. enterica serovar Typhi strain IB5384	MLST.Salmonella_enterica.1		Tanzania	Human, Homo sapiens					blaTEM-1																aph(3'')-Ib										aph(6)-Id												dfrA14
Salmonella enterica subsp. enterica serovar Typhi strain Ke455	MLST.Salmonella_enterica.1		Kenya	Human, Homo sapiens					blaTEM-1													tet(B)			aph(3'')-Ib										aph(6)-Id						catA1		dfrA7
Salmonella enterica subsp. enterica serovar Typhi strain IPCN	MLST.Salmonella_enterica.2		Cameroon	Human, Homo sapiens					blaTEM-1													tet(B)																			catA1							dfrA15
Salmonella enterica subsp. enterica serovar Typhi strain Ke470	MLST.Salmonella_enterica.1		Kenya	Human, Homo sapiens					blaTEM-1													tet(B)			aph(3'')-Ib										aph(6)-Id						catA1		dfrA7
Salmonella enterica subsp. enterica serovar Typhi strain E99-6646	MLST.Salmonella_enterica.2356		Algeria	Human, Homo sapiens
Salmonella enterica subsp. enterica serovar Typhi strain IB5342	MLST.Salmonella_enterica.2		Tanzania	Human, Homo sapiens
Salmonella enterica subsp. enterica serovar Typhi strain Ke466	MLST.Salmonella_enterica.1		Kenya	Human, Homo sapiens					blaTEM-1													tet(B)			aph(3'')-Ib										aph(6)-Id						catA1		dfrA7
Salmonella enterica subsp. enterica serovar Typhi strain IB5353	MLST.Salmonella_enterica.1		Tanzania	Human, Homo sapiens
Salmonella enterica subsp. enterica serovar Typhi strain IB5371	MLST.Salmonella_enterica.2		Tanzania	Human, Homo sapiens
Salmonella enterica subsp. enterica serovar Typhi strain Ke480	MLST.Salmonella_enterica.1		Kenya	Human, Homo sapiens					blaTEM-1													tet(B)			aph(3'')-Ib										aph(6)-Id						catA1		dfrA7
Salmonella enterica subsp. enterica serovar Typhi strain IB5341	MLST.Salmonella_enterica.1		Tanzania	Human, Homo sapiens					blaTEM-1													tet(B)			aph(3'')-Ib										aph(6)-Id						catA1		dfrA7
Salmonella enterica subsp. enterica serovar Typhi strain Ke475	MLST.Salmonella_enterica.1		Kenya	Human, Homo sapiens					blaTEM-1													tet(B)			aph(3'')-Ib										aph(6)-Id						catA1		dfrA7
Salmonella enterica subsp. enterica serovar Typhi strain IB5380	MLST.Salmonella_enterica.1		Tanzania	Human, Homo sapiens
Salmonella enterica subsp. enterica serovar Typhi strain E99-6478	MLST.Salmonella_enterica.2		Guinea	Human, Homo sapiens
Salmonella enterica subsp. enterica serovar Typhi strain IPCK	MLST.Salmonella_enterica.2		Cameroon	Human, Homo sapiens					blaTEM-1												tet(A)				aph(3'')-Ib										aph(6)-Id												dfrA14
Salmonella enterica subsp. enterica serovar Typhi strain Ke467	MLST.Salmonella_enterica.1		Kenya	Human, Homo sapiens																		tet(B)																			catA1		dfrA7
Salmonella enterica subsp. enterica serovar Typhi strain MDUST112	MLST.Salmonella_enterica.2		Sudan	Human, Homo sapiens
Salmonella enterica subsp. enterica serovar Typhi strain IB5360	MLST.Salmonella_enterica.2		Tanzania	Human, Homo sapiens
Salmonella enterica subsp. enterica serovar Typhi strain E99-9794	MLST.Salmonella_enterica.1		Comoros	Human, Homo sapiens
Salmonella enterica subsp. enterica serovar Typhi strain Ke062	MLST.Salmonella_enterica.1		Kenya	Human, Homo sapiens					blaTEM-1													tet(B)			aph(3'')-Ib										aph(6)-Id						catA1		dfrA7
Salmonella enterica subsp. enterica serovar Typhi strain Ke458	MLST.Salmonella_enterica.1		Kenya	Human, Homo sapiens					blaTEM-1													tet(B)			aph(3'')-Ib										aph(6)-Id						catA1		dfrA7
Salmonella enterica subsp. enterica serovar Typhi strain IB5335	MLST.Salmonella_enterica.1		Tanzania	Human, Homo sapiens					blaTEM-1																aph(3'')-Ib										aph(6)-Id												dfrA14
Salmonella enterica subsp. enterica serovar Typhi strain Ke378	MLST.Salmonella_enterica.1		Kenya	Human, Homo sapiens					blaTEM-1													tet(B)			aph(3'')-Ib										aph(6)-Id						catA1		dfrA7
Salmonella enterica subsp. enterica serovar Typhi strain E99-5920	MLST.Salmonella_enterica.2		Tunisia	Human, Homo sapiens
Salmonella enterica subsp. enterica serovar Typhi strain Ke463	MLST.Salmonella_enterica.1		Kenya	Human, Homo sapiens					blaTEM-1													tet(B)			aph(3'')-Ib										aph(6)-Id						catA1		dfrA7
Salmonella enterica subsp. enterica serovar Typhi strain IB5357	MLST.Salmonella_enterica.1		Tanzania	Human, Homo sapiens
Salmonella enterica subsp. enterica serovar Typhi strain IB5348	MLST.Salmonella_enterica.1		Tanzania	Human, Homo sapiens					blaTEM-1																aph(3'')-Ib										aph(6)-Id						catA1		dfrA7
Salmonella enterica subsp. enterica serovar Typhi strain MDUST111	MLST.Salmonella_enterica.2		Sudan	Human, Homo sapiens
Salmonella enterica subsp. enterica serovar Typhi strain E99-6785	MLST.Salmonella_enterica.2		Morocco	Human, Homo sapiens
Salmonella enterica subsp. enterica serovar Typhi strain E99-8013	MLST.Salmonella_enterica.2		Morocco	Human, Homo sapiens
Salmonella enterica subsp. enterica serovar Typhi strain Ke474	MLST.Salmonella_enterica.1		Kenya	Human, Homo sapiens
Salmonella enterica subsp. enterica serovar Typhi strain IB5355	MLST.Salmonella_enterica.1		Tanzania	Human, Homo sapiens
Salmonella enterica subsp. enterica serovar Typhi strain IB5352	MLST.Salmonella_enterica.1		Tanzania	Human, Homo sapiens					blaTEM-1																aph(3'')-Ib										aph(6)-Id												dfrA14
Salmonella enterica subsp. enterica serovar Typhi strain IB5343	MLST.Salmonella_enterica.1		Tanzania	Human, Homo sapiens					blaTEM-1																aph(3'')-Ib										aph(6)-Id						catA1		dfrA7
Salmonella enterica subsp. enterica serovar Typhi strain IB5381	MLST.Salmonella_enterica.2		Tanzania	Human, Homo sapiens
Salmonella enterica subsp. enterica serovar Typhi strain IB5347	MLST.Salmonella_enterica.1		Tanzania	Human, Homo sapiens					blaTEM-1																aph(3'')-Ib										aph(6)-Id						catA1		dfrA7
Salmonella enterica subsp. enterica serovar Typhi strain IB5358	MLST.Salmonella_enterica.1		Tanzania	Human, Homo sapiens
Salmonella enterica subsp. enterica serovar Typhi strain IB5379	MLST.Salmonella_enterica.1		Tanzania	Human, Homo sapiens
Salmonella enterica subsp. enterica serovar Typhi strain IB5368	MLST.Salmonella_enterica.2		Tanzania	Human, Homo sapiens					blaTEM-1													tet(B)			aph(3'')-Ib										aph(6)-Id						catA1	dfrA1
Salmonella enterica subsp. enterica serovar Typhi strain IB5378	MLST.Salmonella_enterica.1		Tanzania	Human, Homo sapiens
Salmonella enterica subsp. enterica serovar Typhi strain IB5366	MLST.Salmonella_enterica.1		Tanzania	Human, Homo sapiens					blaTEM-1																aph(3'')-Ib										aph(6)-Id						catA1		dfrA7
Salmonella enterica subsp. enterica serovar Typhi strain IB5382	MLST.Salmonella_enterica.1		Tanzania	Human, Homo sapiens
Salmonella enterica subsp. enterica serovar Typhi strain IB5336	MLST.Salmonella_enterica.2		Tanzania	Human, Homo sapiens
Salmonella enterica subsp. enterica serovar Typhi strain IB5340	MLST.Salmonella_enterica.2		Tanzania	Human, Homo sapiens
Salmonella enterica subsp. enterica serovar Typhi strain IB5385	MLST.Salmonella_enterica.1		Tanzania	Human, Homo sapiens					blaTEM-1																aph(3'')-Ib										aph(6)-Id												dfrA14
Salmonella enterica subsp. enterica serovar Typhi strain Ke469	MLST.Salmonella_enterica.1		Kenya	Human, Homo sapiens					blaTEM-1													tet(B)			aph(3'')-Ib										aph(6)-Id						catA1		dfrA7
Salmonella enterica subsp. enterica serovar Typhi strain IB5356	MLST.Salmonella_enterica.1		Tanzania	Human, Homo sapiens
Salmonella enterica subsp. enterica serovar Typhi strain IB5339	MLST.Salmonella_enterica.2		Tanzania	Human, Homo sapiens
Salmonella enterica subsp. enterica serovar Typhi strain Ke481	MLST.Salmonella_enterica.1		Kenya	Human, Homo sapiens					blaTEM-1													tet(B)			aph(3'')-Ib										aph(6)-Id						catA1		dfrA7
Salmonella enterica subsp. enterica serovar Typhi strain Ke479	MLST.Salmonella_enterica.1		Kenya	Human, Homo sapiens					blaTEM-1													tet(B)			aph(3'')-Ib										aph(6)-Id						catA1		dfrA7
Salmonella enterica subsp. enterica serovar Typhi strain Ke461	MLST.Salmonella_enterica.1		Kenya	Human, Homo sapiens
Salmonella enterica subsp. enterica serovar Typhi strain Ke472	MLST.Salmonella_enterica.1		Kenya	Human, Homo sapiens																		tet(B)																			catA1		dfrA7
Salmonella enterica subsp. enterica serovar Typhi strain Ke492	MLST.Salmonella_enterica.1		Kenya	Human, Homo sapiens					blaTEM-1													tet(B)			aph(3'')-Ib										aph(6)-Id						catA1		dfrA7
Salmonella enterica subsp. enterica serovar Typhi strain Ke468	MLST.Salmonella_enterica.1		Kenya	Human, Homo sapiens					blaTEM-1													tet(B)			aph(3'')-Ib										aph(6)-Id						catA1		dfrA7
Salmonella enterica subsp. enterica serovar Typhimurium strain NCTR350	MLST.Salmonella_enterica.198	Ground cumin seeds	Egypt																		tet(A)				aph(3'')-Ib	aac(3)-Id		aph(3')-Ia							aph(6)-Id								aadA7
Salmonella enterica subsp. enterica serovar Typhimurium strain BCW_2804		Human Blood	Mauritius	Human, Homo sapiens
Salmonella enterica subsp. enterica serovar Typhimurium strain WG49	MLST.Salmonella_enterica.19	ISO method 10705-1	South Africa																											aph(3')-IIa		aph(6)-Ic		ble
Salmonella enterica subsp. enterica serovar Typhimurium strain UGA14	MLST.Salmonella_enterica.313	blood	Kenya	Human, Homo sapiens					blaTEM-1					blaCTX-M-15		blaOXA-1					tet(A)				aph(3'')-Ib		aac(3)-IIa				aac(6')-Ib-cr5				aph(6)-Id						catA1	dfrA1					dfrA14
Salmonella enterica subsp. enterica serovar Typhimurium strain UGA19	MLST.Salmonella_enterica.313	blood	Kenya	Human, Homo sapiens																					aph(3'')-Ib										aph(6)-Id						catA1	dfrA1
Salmonella enterica subsp. enterica serovar Typhimurium strain UGA12	MLST.Salmonella_enterica.313	blood	Kenya	Human, Homo sapiens																					aph(3'')-Ib										aph(6)-Id						catA1	dfrA1
Salmonella enterica subsp. enterica serovar Typhimurium strain UGA11	MLST.Salmonella_enterica.313	blood	Kenya	Human, Homo sapiens																					aph(3'')-Ib										aph(6)-Id						catA1	dfrA1
Salmonella enterica subsp. enterica serovar Typhimurium strain UGA17	MLST.Salmonella_enterica.313	blood	Kenya	Human, Homo sapiens																					aph(3'')-Ib										aph(6)-Id						catA1	dfrA1
Salmonella enterica subsp. enterica serovar Typhimurium strain UGA13	MLST.Salmonella_enterica.313	blood	Kenya	Human, Homo sapiens																					aph(3'')-Ib										aph(6)-Id						catA1	dfrA1
Salmonella enterica subsp. enterica serovar Typhimurium strain UGA9	MLST.Salmonella_enterica.313	blood	Kenya	Human, Homo sapiens																					aph(3'')-Ib										aph(6)-Id							dfrA1
Salmonella enterica subsp. enterica serovar Typhimurium strain D23580	MLST.Salmonella_enterica.313	Blood of 26-month child with malaria and anemia	Malawi	Human, Homo sapiens					blaTEM-1																aph(3'')-Ib										aph(6)-Id						catA1	dfrA1
Salmonella enterica subsp. enterica serovar Typhimurium strain RSE04	MLST.Salmonella_enterica.19	Farm	Rwanda	Pig, Sus scrofa
Row Labels	Count of Isolation Country	29 countries			Row Labels	Count of MLST
Algeria	7					27				MLST.Salmonella_enterica.1
Angola	2				MLST	2				MLST.Salmonella_enterica.10
Benin	4				MLST.Escherichia_coli_1.121	1				MLST.Salmonella_enterica.101
Burkina Faso	3				MLST.Escherichia_coli_1.1721,MLST.Escherichia_coli_2.687	1				MLST.Salmonella_enterica.11
Cameroon	37				MLST.Escherichia_coli_1.2089,MLST.Escherichia_coli_2.499	2				MLST.Salmonella_enterica.1121
Central African Republic	3				MLST.Escherichia_coli_1.328	1				MLST.Salmonella_enterica.1208
Comoros	3				MLST.Escherichia_coli_1.337	1				MLST.Salmonella_enterica.1215
Democratic Republic of the Congo	17				MLST.Escherichia_coli_1.378	1				MLST.Salmonella_enterica.142
Egypt	13				MLST.Escherichia_coli_1.381,MLST.Escherichia_coli_2.483	1				MLST.Salmonella_enterica.16
Ethiopia	9				MLST.Salmonella_enterica.1	137				MLST.Salmonella_enterica.1823
Ghana	46				MLST.Salmonella_enterica.10	1				MLST.Salmonella_enterica.19
Guinea	2				MLST.Salmonella_enterica.101	1				MLST.Salmonella_enterica.198
Isolation Country	2				MLST.Salmonella_enterica.11	12				MLST.Salmonella_enterica.1986
Kenya	56				MLST.Salmonella_enterica.1121	1				MLST.Salmonella_enterica.2
Madagascar	5				MLST.Salmonella_enterica.1208	3				MLST.Salmonella_enterica.2030
Malawi	67				MLST.Salmonella_enterica.1215	1				MLST.Salmonella_enterica.2165
Mali	6				MLST.Salmonella_enterica.142	8				MLST.Salmonella_enterica.2187
Mauritania	2				MLST.Salmonella_enterica.16	2				MLST.Salmonella_enterica.2235
Mauritius	3				MLST.Salmonella_enterica.1823	2				MLST.Salmonella_enterica.2244
Morocco	9				MLST.Salmonella_enterica.19	4				MLST.Salmonella_enterica.2352
Mozambique	3				MLST.Salmonella_enterica.198	20				MLST.Salmonella_enterica.2356
Nigeria	73				MLST.Salmonella_enterica.1986	1				MLST.Salmonella_enterica.2386
Rwanda	12				MLST.Salmonella_enterica.2	148				MLST.Salmonella_enterica.2387
Senegal	3				MLST.Salmonella_enterica.2030	2				MLST.Salmonella_enterica.2403
South Africa	47				MLST.Salmonella_enterica.2165	1				MLST.Salmonella_enterica.2460
Sudan	2				MLST.Salmonella_enterica.2187	1				MLST.Salmonella_enterica.2469
Tanzania	48				MLST.Salmonella_enterica.2235	10				MLST.Salmonella_enterica.2609
Togo	3				MLST.Salmonella_enterica.2244	3				MLST.Salmonella_enterica.2640
Tunisia	3				MLST.Salmonella_enterica.2352	1				MLST.Salmonella_enterica.27
(blank)					MLST.Salmonella_enterica.2356	1				MLST.Salmonella_enterica.28
Grand Total	490				MLST.Salmonella_enterica.2386	2				MLST.Salmonella_enterica.293
					MLST.Salmonella_enterica.2387	1				MLST.Salmonella_enterica.306
					MLST.Salmonella_enterica.2403	1				MLST.Salmonella_enterica.308
					MLST.Salmonella_enterica.2460	1				MLST.Salmonella_enterica.31
					MLST.Salmonella_enterica.2469	1				MLST.Salmonella_enterica.313
					MLST.Salmonella_enterica.2609	1				MLST.Salmonella_enterica.321
					MLST.Salmonella_enterica.2640	1				MLST.Salmonella_enterica.3384
					MLST.Salmonella_enterica.27	1				MLST.Salmonella_enterica.3385
					MLST.Salmonella_enterica.28	1				MLST.Salmonella_enterica.3386
					MLST.Salmonella_enterica.293	2				MLST.Salmonella_enterica.3391
					MLST.Salmonella_enterica.306	1				MLST.Salmonella_enterica.3399
					MLST.Salmonella_enterica.308	2				MLST.Salmonella_enterica.3540
					MLST.Salmonella_enterica.31	1				MLST.Salmonella_enterica.359
					MLST.Salmonella_enterica.313	12				MLST.Salmonella_enterica.3683
					MLST.Salmonella_enterica.321	10				MLST.Salmonella_enterica.40
					MLST.Salmonella_enterica.3384	2				MLST.Salmonella_enterica.413
					MLST.Salmonella_enterica.3385	1				MLST.Salmonella_enterica.46
					MLST.Salmonella_enterica.3386	1				MLST.Salmonella_enterica.465
					MLST.Salmonella_enterica.3391	1				MLST.Salmonella_enterica.4690
					MLST.Salmonella_enterica.3399	1				MLST.Salmonella_enterica.473
					MLST.Salmonella_enterica.3540	2				MLST.Salmonella_enterica.4762
					MLST.Salmonella_enterica.359	1				MLST.Salmonella_enterica.49
					MLST.Salmonella_enterica.3683	1				MLST.Salmonella_enterica.509
					MLST.Salmonella_enterica.40	1				MLST.Salmonella_enterica.5146
					MLST.Salmonella_enterica.413	3				MLST.Salmonella_enterica.52
					MLST.Salmonella_enterica.46	1				MLST.Salmonella_enterica.520
					MLST.Salmonella_enterica.465	1				MLST.Salmonella_enterica.578
					MLST.Salmonella_enterica.4690	1				MLST.Salmonella_enterica.584
					MLST.Salmonella_enterica.473	1				MLST.Salmonella_enterica.599
					MLST.Salmonella_enterica.4762	3				MLST.Salmonella_enterica.603
					MLST.Salmonella_enterica.49	2				MLST.Salmonella_enterica.605
					MLST.Salmonella_enterica.509	1				MLST.Salmonella_enterica.621
					MLST.Salmonella_enterica.5146	1				MLST.Salmonella_enterica.684
					MLST.Salmonella_enterica.52	3				MLST.Salmonella_enterica.745
					MLST.Salmonella_enterica.520	3				MLST.Salmonella_enterica.79
					MLST.Salmonella_enterica.578	1				MLST.Salmonella_enterica.8
					MLST.Salmonella_enterica.584	4				66
					MLST.Salmonella_enterica.599	1
					MLST.Salmonella_enterica.603	3
					MLST.Salmonella_enterica.605	1
					MLST.Salmonella_enterica.621	7
					MLST.Salmonella_enterica.684	1
					MLST.Salmonella_enterica.745	1
					MLST.Salmonella_enterica.79	1
					MLST.Salmonella_enterica.8	4
					(blank)
					Grand Total	490
[truncated: 21 more columns]

## Sheet: Acinetobacter
					AMR genotypes
Genome Name	MLST	Isolation Source	Isolation Country	Host Name	aac(3)-IIa	aac(3)-I	ant(3'')-IIa	aph(3')-VIa	aph(3')-VI	aph(3'')-Ib	aph(3')-Ia	ant(2'')-Ia	aph(6)-Id	bla	ble	blaADC	blaADC-25	blaADC-52	blaADC-76	blaADC-191	blaSHV	blaSHV-1	blaOXA-23	blaOXA-66	blaOXA-68	blaOXA-69	blaOXA-82	blaOXA-91	blaOXA-94	blaADC-176	blaADC-80	blaOXA-338	blaTEM-1	catA1	tet(B)	tet(39)	aadA1	blaADC-33	blaNDM-1	blaNDM	dfrA1	dfrA7	qacEdelta1	sat2	sul1	sul2	blaCARB-16	mph(E )	msr(E )
Acinetobacter sp. V2	MLST.Acinetobacter_baumannii_2.557	oil contaminated soil	South Africa
Acinetobacter sp. 38-8		Ammonium sulfate bioreactor	South Africa
Acinetobacter baumannii strain A186	MLST.Acinetobacter_baumannii_1.204,MLST.Acinetobacter_baumannii_2.2		South Africa	Human, Homo sapiens	aac(3)-Iia		ant(3'')-IIa			aph(3'')-Ib	aph(3')-Ia		aph(6)-Id				blaADC-25							blaOXA-66									blaTEM-1	catA1	tet(B)											sul2
Acinetobacter baumannii strain AbS2 C1-D7-12	MLST.Acinetobacter_baumannii_2.187	protected specimen brushes	Tunisia	Human, Homo sapiens		aac(3)-I	ant(3'')-IIa	aph(3')-VIa															blaOXA-23				blaOXA-82										aadA1	blaADC-33
Acinetobacter baumannii strain 460	MLST.Acinetobacter_baumannii_1.231,MLST.Acinetobacter_baumannii_2.1	pus	Togo	Human, Homo sapiens		aac(3)-I	ant(3'')-Iia	aph(3')-VIa		aph(3'')-Ib			aph(6)-Id		ble					blaADC-191	blaSHV		blaOXA-23			blaOXA-69									tet(B)		aadA1		blaNDM-1		dfrA1	dfrA7	qacEdelta1	sat2	sul1	sul2
Acinetobacter baumannii strain 151	MLST.Acinetobacter_baumannii_2.164	urine	Ghana	Human, Homo sapiens	ant(3'')-IIa							ant(2'')-Ia				blaADC												blaOXA-91								tet(39)										sul2	blaCARB-16
Acinetobacter baumannii strain Abau471		pus	Togo	Human, Homo sapiens		aac(3)-I	ant(3'')-IIa	aph(3')-VIa		aph(3'')-Ib	aph(3')-Ia		aph(6)-Id		ble					blaADC-191		blaSHV-1	blaOXA-23			blaOXA-69									tet(B)		aadA1		blaNDM-1		dfrA1		qacEdelta1	sat2	sul1	sul2
Acinetobacter baumannii strain MBL_M1	MLST.Acinetobacter_baumannii_2.85	urine	Tunisia	Human, Homo sapiens			ant(3'')-IIa		aph(3')-VI		ant(2'')-Ia			bla	ble														blaOXA-94							tet(39)				blaNDM						sul2		mph(E )	msr(E )
Acinetobacter baumannii strain MBL_M3		Blood	Tunisia	Human, Homo sapiens			ant(3'')-IIa		aph(3')-VI			ant(2'')-Ia		bla	ble	blaADC													blaOXA-94							tet(39)			blaNDM-1							sul2		mph(E )	msr(E )
Acinetobacter baumannii strain MBL_M4	MLST.Acinetobacter_baumannii_2.85	Blood	Tunisia	Human, Homo sapiens	ant(3'')-IIa				aph(3')-VI			ant(2'')-Ia		bla	ble	blaADC							blaOXA-23						blaOXA-94							tet(39)			blaNDM-1							sul2		mph(E )	msr(E )
Acinetobacter baumannii strain MBL_M6	MLST.Acinetobacter_baumannii_2.85	urine	Tunisia	Human, Homo sapiens			ant(3'')-IIa		aph(3')-VI			ant(2'')-Ia		bla	ble														blaOXA-94										blaNDM-1							sul2		mph(E )	msr(E )
Acinetobacter baumannii strain MBL_M7	MLST.Acinetobacter_baumannii_2.85	Blood	Tunisia	Human, Homo sapiens			ant(3'')-IIa	aph(3')-VIa	aph(3')-VI			ant(2'')-Ia		bla	ble								blaOXA-23						blaOXA-94	blaADC-176	blaADC-80					tet(39)			blaNDM-1							sul2		mph(E )	msr(E )
Acinetobacter baumannii strain MBL_M10	MLST.Acinetobacter_baumannii_2.85	Blood	Tunisia	Human, Homo sapiens			ant(3'')-IIa		aph(3')-VI			ant(2'')-Ia		bla	ble														blaOXA-94							tet(39)				blaNDM						sul2		mph(E )	msr( E)
Acinetobacter baumannii strain MBL_M9		urine	Tunisia	Human, Homo sapiens			ant(3'')-IIa		aph(3')-VI			ant(2'')-Ia		bla	ble	blaADC													blaOXA-94							tet(39)			blaNDM-1							sul2		mph( E)	msr( E)
Acinetobacter baumannii strain MBL_M11		urine	Tunisia	Human, Homo sapiens			ant(3'')-Iia		aph(3')-VI			ant(2'')-Ia		bla	ble	blaADC													blaOXA-94											blaNDM						sul2		mph( E)	msr(E )
Acinetobacter baumannii strain 247	MLST.Acinetobacter_baumannii_2.286	pus	Togo	Human, Homo sapiens			ant(3'')-Iia									blaADC																blaOXA-338
Acinetobacter baumannii strain 198	MLST.Acinetobacter_baumannii_2.164	urethral swab	Ghana	Human, Homo sapiens			ant(3'')-IIa					ant(2'')-Ia				blaADC												blaOXA-91								tet(39)										sul2
Acinetobacter baumannii strain 249	MLST.Acinetobacter_baumannii_1.1621,MLST.Acinetobacter_baumannii_2.1153	pus	Togo	Human, Homo sapiens			ant(3'')-IIa					ant(2'')-Ia							blaADC-76				blaOXA-23		blaOXA-68										tet(B)											sul2
Acinetobacter baumannii strain 485	MLST.Acinetobacter_baumannii_1.231,MLST.Acinetobacter_baumannii_2.1	pus	Togo	Human, Homo sapiens		aac(3)-I	ant(3'')-Iia	aph(3')-VIa		aph(3'')-Ib	aph(3')-Ia		aph(6)-Id		ble	blaADC							blaOXA-23			blaOXA-69									tet(B)		aadA1		blaNDM-1		dfrA1		qacEdelta1	sat2	sul1	sul2
Acinetobacter baumannii strain 237	MLST.Acinetobacter_baumannii_1.231,MLST.Acinetobacter_baumannii_2.1	cerebrospinal fluid	Togo	Human, Homo sapiens		aac(3)-I	ant(3'')-IIa	aph(3')-VIa		aph(3'')-Ib	aph(3')-Ia		aph(6)-Id		ble					blaADC-191			blaOXA-23			blaOXA-69									tet(B)		aadA1		blaNDM-1		dfrA1		qacEdelta1	sat2	sul1	sul2
Acinetobacter baumannii strain NUBRI-A	MLST.Acinetobacter_baumannii_2.164	sputum	Sudan	Human, Homo sapiens			ant(3'')-IIa											blaADC-52										blaOXA-91
			Row Labels	Count of Isolation Country
			Ghana	2
			South Africa	3
			Sudan	1
			Togo	6
			Tunisia	9
			Grand Total	21
			5 countries
[truncated: 2 more columns]

## Sheet: Campylobacter
Genome Name	MLST	Isolation Source	Isolation Country	Host Name	AMR genotypes
Campylobacter jejuni strain RM3194	MLST.Campylobacter_jejuni.1471	enteritis	South Africa	Human, Homo sapiens	NR
Campylobacter concisus strain Lasto61.99		Faeces	South Africa	Human, Homo sapiens	NR
Campylobacter concisus strain Lasto64.99		Faeces	South Africa	Human, Homo sapiens	NR
Campylobacter concisus strain Lasto28.99		Faeces	South Africa	Human, Homo sapiens	NR
Campylobacter concisus strain Lasto127.99		Faeces	South Africa	Human, Homo sapiens	NR
Campylobacter concisus strain Lasto393.96		Faeces	South Africa	Human, Homo sapiens	NR
Campylobacter concisus strain Lasto220.96		Faeces	South Africa	Human, Homo sapiens	NR
Campylobacter concisus strain Lasto205.94		Faeces	South Africa	Human, Homo sapiens	NR
Campylobacter fetus subsp. venerealis strain zaf65	MLST.Campylobacter_fetus.4		South Africa	Cow, Bos taurus	NR
Campylobacter fetus subsp. venerealis strain zaf3	MLST.Campylobacter_fetus.4	Foetus	South Africa	Cow, Bos taurus	NR
Campylobacter jejuni subsp. jejuni strain RM3197	MLST.Campylobacter_jejuni.362	Cape Town, South Africa	South Africa	Human, Homo sapiens	NR
Campylobacter jejuni subsp. jejuni strain RM3196	MLST.Campylobacter_jejuni.362	Cape Town, South Africa	South Africa	Human, Homo sapiens	NR
Campylobacter jejuni subsp. jejuni 260.94	MLST.Campylobacter_jejuni.362	the Red Cross Children's Hospital	South Africa	Human, Homo sapiens	NR
			1 country i.e., South Africa

## Sheet: Citrobacter
					AMR genotypes
Genome Name	MLST	Isolation Source	Isolation Country	Host Name	aph(6)-Id	bla	ble	aph(3'')-Ib	aph(3')-I	aac(6')-Ib3	aac(6')-Ib-cr	aac(6')-If	aac(6')-Ib-cr5	aac(3)-Iid	aac(3)-Iia	aadA2	aadA16	blaNDM-1	blaCTX-M-3	blaCTX-M-15	blaCMY-151	blaCMY-152	blaCMY	blaTEM	blaTEM	blaTEM-1	mph(A)	aph(3'')-Ib	arr	arr-3	catA1	catA2	dfrA	dfrA12	dfrA14	dfrA15	dfrA19	dfrA27	qacEdelta1	qnrB6	qnrB	qnrB2	qnrS1	sul1	sul2	tet(D)	tet(A)	fosA7	cmlA4
Escherichia coli 5-172-05_S1_C1	MLST.Escherichia_coli_1.5128	stool	Tanzania	Human, Homo sapiens	aph(6)-Id																	blaCMY-152		blaTEM			mph(A)
Citrobacter portucalensis strain MBT-1222	MLST.Citrobacter_freundii.45	vegetable	Nigeria
Citrobacter freundii strain SL151		Human urine	Sierra Leone	Human, Homo sapiens	aph(6)-Id						aac(6')-Ib-cr		aac(6')-Ib-cr5	aac(3)-Iid	aac(3)-Iia		aadA16			blaCTX-M-15			blaCMY		blaTEM	blaTEM-1	mph(A)	aph(3'')-Ib		arr-3	catA1	catA2	dfrA					dfrA27	qacEdelta1	qnrB6			qnrS1	sul1	sul2	tet(D)
Citrobacter freundii strain CF004	MLST.Citrobacter_freundii.156	sputum	South Africa	Human, Homo sapiens																	blaCMY-151																											fosA7
Citrobacter freundii strain CF003		hospitals	South Africa	Human, Homo sapiens								aac(6')-If											blaCMY
Citrobacter freundii strain CC12		water	Nigeria		aph(6)-Id			aph(3'')-Ib								aadA2							blaCMY			blaTEM-1											dfrA19		qacEdelta1					sul1	sul2
Citrobacter freundii strain ST62:944112508	MLST.Citrobacter_freundii.62	sputum	South Africa	Human, Homo sapiens		bla				aac(6')-Ib3									blaCTX-M-3				blaCMY						arr	arr-3					dfrA14	dfrA15			qacEdelta1		qnrB		qnrS1	sul1					cmlA4
Citrobacter freundii strain ST63:944526466	MLST.Citrobacter_freundii.63	catheter tip	South Africa	Human, Homo sapiens	aph(6)-Id		ble	aph(3'')-Ib	aph(3')-I	aac(6')-Ib3						aadA2		blaNDM-1	blaCTX-M-3				blaCMY			blaTEM-1	mph(A)			arr-3				dfrA12	dfrA14				qacEdelta1			qnrB2	qnrS1	sul1	sul2		tet(A)
			4 countries
			Row Labels	Count of Isolation Country
			Nigeria	2
			Sierra Leone	1
			South Africa	4
			Tanzania	1
			Grand Total	8
[truncated: 1 more columns]

## Sheet: Enterobacter
					AMR genotypes
Genome Name	MLST	Isolation Source	Isolation Country	Host Name	aac(3)-IIa	aph(3'')-Ib	aph(3')-I	aph(6)-Id	aac(6')-Ib'	aac(6')-Il	aac(6')-IIc	aac(6')-Ib3	aac(6')-Ib-cr5	aac(3)-II	aac(3)-IId	aph(3')-Ia	ant(2'')-Ia	blaACT	blaACT-16	blaACT-24	blaACT-64	blaACT-45	blaCTX-M-9	blaCTX-M-15	blaSHV	blaCARB-2	blaSHV-12	blaCTX-M	blaCTX-M-3	blaLAP-2	blaCMH	blaCMY	blaCMY-4	blaACT-25	blaACT-52	blaACT-55	blaACT-41	blaACT-56	blaACT-17	blaMIR-5	blaNDM-1	blaNDM-5	blaOXA	blaOXA-1	blaOXA-9	blaOXA-10	blaOXA-48	blaOXA-181	blaVIM-1
Enterobacter sp. JC163		host stool sample	Senegal	Human, Homo sapiens
Enterobacter sp. Bisph1		soil	Algeria
Enterobacter sp. Bisph2		soil sample from Biskra, Algeria, during a study prospecting glyphosate-degrading bacteria	Algeria
Enterobacter xiangfangensis strain ECLO_616294_SO		pus	Togo	Human, Homo sapiens	aac(3)-IIa	aph(3'')-Ib		aph(6)-Id					aac(6')-Ib-cr5						blaACT-16									blaCTX-M														blaNDM-5	blaOXA
Enterobacter xiangfangensis strain Pb204		acid mine decant and tailings from uranium mine	South Africa																																				blaACT-17
Enterobacter hormaechei subsp. xiangfangensis strain GCID_CRE_0015	MLST.Enterobacter_cloacae.66	blood	Egypt							aac(6')-Il		aac(6')-Ib3					ant(2'')-Ia					blaACT-45	blaCTX-M-9				blaSHV-12																						blaVIM-1
Enterobacter hormaechei strain KOO6		hospitals	South Africa	Human, Homo sapiens		aph(3'')-Ib		aph(6)-Id			aac(6')-IIc	aac(6')-Ib3		aac(3)-II		aph(3')-Ia											blaSHV-12											blaACT-56
Enterobacter hormaechei strain EC015		urine	South Africa	Human, Homo sapiens	aac(3)-IIa	aph(3'')-Ib		aph(6)-Id					aac(6')-Ib-cr5					blaACT						blaCTX-M-15																				blaOXA-1
Enterobacter hormaechei strain ST-234:K063		blood	South Africa	Human, Homo sapiens		aph(3'')-Ib		aph(6)-Id			aac(6')-IIc	aac(6')-Ib3		aac(3)-II		aph(3')-Ia											blaSHV-12											blaACT-56
Enterobacter hormaechei strain K130		sputum	South Africa	Human, Homo sapiens		aph(3'')-Ib		aph(6)-Id			aac(6')-IIc	aac(6')-Ib3		aac(3)-II		aph(3')-Ia											blaSHV-12											blaACT-56
Enterobacter hormaechei strain MDMC76		desert sand	Morocco																blaACT-16
Enterobacter hormaechei strain MDMC82		desert sand	Morocco																blaACT-16
Enterobacter hormaechei strain HB_Z_2180		Blood	Nigeria	Human, Homo sapiens														blaACT
Enterobacter cloacae complex 'Hoffmann cluster III' strain 2845	MLST.Enterobacter_cloacae.78	urine	Nigeria	Human, Homo sapiens																blaACT-24																											blaOXA-48
Enterobacter cloacae complex 'Hoffmann cluster III' strain 10_14_15	MLST.Enterobacter_cloacae.78	Peritoneal fluid	Nigeria	Human, Homo sapiens																blaACT-24																											blaOXA-48
Enterobacter cloacae complex 'Hoffmann cluster III' strain 2840_1	MLST.Enterobacter_cloacae.78	urine	Nigeria	Human, Homo sapiens																blaACT-24																											blaOXA-48
Enterobacter cloacae complex 'Hoffmann cluster III' strain Q9	MLST.Enterobacter_cloacae.78		Nigeria	Human, Homo sapiens																blaACT-24																											blaOXA-48
Enterobacter sp. MHSD6	MLST.Enterobacter_cloacae.45		South Africa	Pellaea calomelanos		aph(3'')-Ib		aph(6)-Id																															blaACT-17
Enterobacter sp. 56-7	MLST.Enterobacter_cloacae.484	Ammonium sulfate bioreactor	South Africa
Enterobacter sp. HN503E2II	MLST.Enterobacter_cloacae.666	nares	Cameroon	Human, Homo sapiens
Enterobacter sp. PN108E5IIB	MLST.Enterobacter_cloacae.666	nares	Cameroon	Pig, Sus scrofa
Kosakonia cowanii strain Esp_Z			Zambia	Anopheles arabiensis
Enterobacter hormaechei subsp. oharae strain SMART_405			Morocco	Human, Homo sapiens	aac(3)-IIa	aph(3'')-Ib		aph(6)-Id					aac(6')-Ib-cr5			aph(3')-Ia								blaCTX-M-15										blaACT-25										blaOXA-1			blaOXA-48
Enterobacter hormaechei subsp. oharae strain SMART_710	MLST.Enterobacter_cloacae.114		Tunisia	Human, Homo sapiens	aac(3)-IIa	aph(3'')-Ib		aph(6)-Id					aac(6')-Ib-cr5						blaACT-16					blaCTX-M-15																				blaOXA-1			blaOXA-48
Enterobacter hormaechei subsp. oharae strain SMART_1095	MLST.Enterobacter_cloacae.136		Tunisia	Human, Homo sapiens					aac(6')-Ib'	aac(6')-Il						aph(3')-Ia	ant(2'')-Ia		blaACT-16								blaSHV-12																		blaOXA-9				blaVIM-1
Enterobacter hormaechei subsp. oharae strain SMART_1109	MLST.Enterobacter_cloacae.114		Morocco	Human, Homo sapiens									aac(6')-Ib-cr5						blaACT-16																									blaOXA-1			blaOXA-48
Enterobacter cloacae subsp. cloacae strain ST252:19870317JSK	MLST.Enterobacter_cloacae.252		South Africa	Human, Homo sapiens								aac(6')-Ib3						blaACT											blaCTX-M-3												blaNDM-1
Enterobacter cloacae subsp. cloacae strain ST108:941726609			South Africa	Human, Homo sapiens	aac(3)-IIa	aph(3'')-Ib		aph(6)-Id					aac(6')-Ib-cr5											blaCTX-M-15												blaACT-55								blaOXA-1
Enterobacter cloacae subsp. cloacae strain ST121:950178628			South Africa	Human, Homo sapiens	aac(3)-IIa	aph(3'')-Ib		aph(6)-Id					aac(6')-Ib-cr5			aph(3')-Ia								blaCTX-M-15										blaACT-25							blaNDM-1			blaOXA-1
Enterobacter cloacae subsp. cloacae strain ST145:950180354	MLST.Enterobacter_cloacae.145		South Africa	Human, Homo sapiens	aac(3)-IIa	aph(3'')-Ib		aph(6)-Id					aac(6')-Ib-cr5					blaACT						blaCTX-M-15																	blaNDM-1			blaOXA-1
Enterobacter cloacae subsp. cloacae strain ST433:953102574	MLST.Enterobacter_cloacae.433	abdominal fluid	South Africa	Human, Homo sapiens		aph(3'')-Ib		aph(6)-Id				aac(6')-Ib3				aph(3')-Ia											blaSHV-12													blaMIR-5	blaNDM-1
Enterobacter cloacae subsp. cloacae strain 953086287			South Africa	Human, Homo sapiens		aph(3'')-Ib	aph(3')-I	aph(6)-Id				aac(6')-Ib3																	blaCTX-M-3			blaCMY									blaNDM-1
Enterobacter cloacae subsp. cloacae strain ST434:953099839		endo-tracheal apirate (ETA)	South Africa	Human, Homo sapiens		aph(3'')-Ib		aph(6)-Id			aac(6')-IIc	aac(6')-Ib3		aac(3)-II													blaSHV-12								blaACT-52						blaNDM-1
Enterobacter cloacae subsp. cloacae strain ST435:939705067		urine	South Africa	Human, Homo sapiens		aph(3'')-Ib		aph(6)-Id				aac(6')-Ib3				aph(3')-Ia		blaACT																							blaNDM-1
Enterobacter cloacae subsp. cloacae strain ST436:951358951	MLST.Enterobacter_cloacae.436	cardiovascular puncture (CVP) tip	South Africa	Human, Homo sapiens																									blaCTX-M-3		blaCMH
Enterobacter aerogenes strain SMART_429	MLST.Enterobacter_cloacae.248		Tunisia	Human, Homo sapiens																																											blaOXA-48
Enterobacter cloacae strain HB_Z_2347		Blood	Nigeria	Human, Homo sapiens																											blaCMH
Enterobacter cloacae strain 194	MLST.Enterobacter_cloacae.456	sputum	Ghana	Human, Homo sapiens	aac(3)-Iia	aph(3'')-Ib		aph(6)-Id					aac(6')-Ib-cr5											blaCTX-M-15							blaCMH		blaCMY-4										blaOXA
Enterobacter cloacae strain 170		aspirate	Ghana	Human, Homo sapiens																											blaCMH
Enterobacter cloacae strain ST-231:Ec009	MLST.Enterobacter_cloacae.231	blood	South Africa	Human, Homo sapiens	aac(3)-Iia	aph(3'')-Ib		aph(6)-Id	aac(6')-Ib															blaCTX-M-15										blaACT-25									blaOXA	blaOXA-1
Enterobacter cloacae strain ST-231:Ec010	MLST.Enterobacter_cloacae.231	sputum	South Africa	Human, Homo sapiens	aac(3)-IIa	aph(3'')-Ib		aph(6)-Id					aac(6')-Ib-cr5											blaCTX-M-15						blaLAP-2				blaACT-25									blaOXA	blaOXA-1
Enterobacter cloacae strain ST-459:Ec001	MLST.Enterobacter_cloacae.459	hospitals	South Africa	Human, Homo sapiens	aac(3)-IIa	aph(3'')-Ib		aph(6)-Id					aac(6')-Ib-cr5											blaCTX-M-15						blaLAP-2							blaACT-41							blaOXA-1
Enterobacter cloacae strain 768	MLST.Enterobacter_cloacae.266	urine	Togo	Human, Homo sapiens														blaACT
Enterobacter cloacae strain 1179	MLST.Enterobacter_cloacae.66	pus	Togo	Human, Homo sapiens									aac(6')-Ib-cr5									blaACT-45																						blaOXA-1
Enterobacter cloacae strain ECLO_716754_SO	MLST.Enterobacter_cloacae.456	urine	Togo	Human, Homo sapiens	aac(3)-Iia	aph(3'')-Ib		aph(6)-Id					aac(6')-Ib-cr5											blaCTX-M-15							blaCMH													blaOXA-1				blaOXA-181
Enterobacter cloacae strain 451	MLST.Enterobacter_cloacae.247	pus	Togo	Human, Homo sapiens														blaACT
Enterobacter cloacae strain 898U	MLST.Enterobacter_cloacae.156	urine	Togo	Human, Homo sapiens	aac(3)-Iia	aph(3'')-Ib		aph(6)-Id	aac(6')-Ib															blaCTX-M-15							blaCMH												blaOXA	blaOXA-1
Enterobacter cloacae strain 749	MLST.Enterobacter_cloacae.456	urine	Togo	Human, Homo sapiens	aac(3)-IIa	aph(3'')-Ib		aph(6)-Id					aac(6')-Ib-cr5											blaCTX-M-15							blaCMH													blaOXA-1				blaOXA-181
Enterobacter cloacae strain CC90		water	Nigeria		aac(3)-Iia	aph(3'')-Ib		aph(6)-Id					aac(6')-Ib-cr5											blaCTX-M-15							blaCMH													blaOXA-1
Enterobacter cloacae strain CC81		water	Nigeria		aac(3)-IIa	aph(3'')-Ib		aph(6)-Id					aac(6')-Ib-cr5											blaCTX-M-15							blaCMH													blaOXA-1
Enterobacter cloacae strain CC80		water	Nigeria		aac(3)-IIa	aph(3'')-Ib		aph(6)-Id					aac(6')-Ib-cr5											blaCTX-M-15							blaCMH													blaOXA-1
Enterobacter cloacae strain CC14		water	Nigeria		aac(3)-IIa	aph(3'')-Ib		aph(6)-Id					aac(6')-Ib-cr5											blaCTX-M-15							blaCMH													blaOXA-1
Enterobacter cloacae strain SMART_1093	MLST.Enterobacter_cloacae.456		Tunisia	Human, Homo sapiens		aph(3'')-Ib		aph(6)-Id																blaCTX-M-15			blaSHV-12				blaCMH																blaOXA-48
Enterobacter cloacae strain SMART_1094	MLST.Enterobacter_cloacae.456		Tunisia	Human, Homo sapiens	aac(3)-Iia	aph(3'')-Ib		aph(6)-Id					aac(6')-Ib-cr5											blaCTX-M-15			blaSHV-12				blaCMH																blaOXA-48
Enterobacter cloacae strain EC_849		sputum	South Africa	Human, Homo sapiens		aph(3'')-Ib		aph(6)-Id					aac(6')-Ib-cr5									blaACT-45		blaCTX-M-15																	blaNDM-1			blaOXA-1		blaOXA-10
Enterobacter cloacae strain EC_287		urine	South Africa	Human, Homo sapiens		aph(3'')-Ib		aph(6)-Id			aac(6')-IIc	aac(6')-Ib3		aac(3)-II		aph(3')-Ia		blaACT							blaSHV																blaNDM-1
Enterobacter cloacae strain SMART_1168	MLST.Enterobacter_cloacae.114	abdomen	Tunisia	Human, Homo sapiens		aph(3'')-Ib		aph(6)-Id					aac(6')-Ib-cr5		aac(3)-IId				blaACT-16					blaCTX-M-15		blaCARB-2						blaCMY												blaOXA-1			blaOXA-48
Enterobacter cloacae strain SMART_1169		abdomen	Tunisia	Human, Homo sapiens	aac(3)-IIa	aph(3'')-Ib		aph(6)-Id					aac(6')-Ib-cr5						blaACT-16					blaCTX-M-15																				blaOXA-1			blaOXA-48
Enterobacter asburiae strain ST54:941713674	MLST.Enterobacter_cloacae.54	urine	South Africa	Human, Homo sapiens	aac(3)-IIa	aph(3'')-Ib		aph(6)-Id					aac(6')-Ib-cr5								blaACT-64			blaCTX-M-15																	blaNDM-1			blaOXA-1
Enterobacter bugandensis strain EB-247	MLST.Enterobacter_cloacae.495	blood	Tanzania	Human, Homo sapiens														blaACT
			Row Labels	Count of Isolation Country	12 countries
			Algeria	2
			Cameroon	2
			Egypt	1
			Ghana	2
			Morocco	4
			Nigeria	10
			Senegal	1
			South Africa	22
			Tanzania	1
			Togo	7
			Tunisia	7
			Zambia	1
			Grand Total	60
[truncated: 44 more columns]

## Sheet: Providencia
					AMR genotypes
Genome Name	MLST	Isolation Source	Isolation Country	Host Name	aac(3)-IIa	aadA1	aadA2	aph(3'')-Ib	aph(6)-Id	aac(6')-Ib	aac(6')-Ib-cr	blaCMY-2	blaSCO-1	blaTEM-131	catA	catB3	dfrA1	dfrA12	dfrA14	floR	fos	qacEdelta1	sul1	sul2	tet	tet(A)	tet(B)	tet(J)	tet(59)	ampC	arr-2	arr-3	blaNDM	blaDHA-1	blaOXA-10	blaOXA-1	blaOXA-2	blaPER-12	ble	mph(E )	msr(E )	cmlA5	qacE	qnrB4
Proteus mirabilis strain PM005		hospitals	South Africa	Human, Homo sapiens	aac(3)-IIa		aadA2	aph(3'')-Ib	aph(6)-Id			blaCMY-2	blaSCO-1	blaTEM-131	catA			dfrA12		floR		qacEdelta1	sul1	sul2		tet(A)		tet(J)
Providencia rettgeri strain APW139_S1		Pediatric Ward	South Africa			aadA1				aac(6')-Ib					catA				dfrA14		fos	qacEdelta1	sul1						tet(59)	ampC	arr-2		blaNDM		blaOXA-10		blaOXA-2	blaPER-12	ble	mp(E )	msr(E )
Providencia rettgeri strain PR002		urine	South Africa	Human, Homo sapiens	aac(3)-IIa	aadA1					aac(6')-Ib-cr		blaSCO-1		catA	catB3	dfrA1				fos		sul1	sul2	tet		tet(B)			ampC		arr-3		blaDHA-1	blaOXA-10	blaOXA-1	blaOXA-2	blaPER-12				cmlA5	qacE	qnrB4
			I country i.e. South Africa

## Sheet: Proteus
					AMR genotypes
Genome Name	MLST	Isolation Source	Isolation Country	Host Name	aac(3)-IIa	aadA2	aph(3'')-Ib	aph(6)-Id	blaCMY-2	blaSCO-1	blaTEM-131	catA	dfrA12	floR	qacEdelta1	sul1	sul2	tet(A)	tet(J)	catA
Proteus mirabilis strain PM005		hospitals	South Africa	Human, Homo sapiens	aac(3)-IIa	aadA2	aph(3'')-Ib	aph(6)-Id	blaCMY-2	blaSCO-1	blaTEM-131	catA	dfrA12	floR	qacEdelta1	sul1	sul2	tet(A)	tet(J)
Proteus mirabilis strain GCID_CRE_0016		Chest tube	Egypt																tet(J)	catA
			2 countries = South Africa & Egypt

[truncated: 13 more sheets: Morganella, Serratia, Burkholderia, Vibrio cholerae, Neisseria, Bordetella, Stenotrophomonas, Pantoea, Mycoplasma, Aeromonas, Bacillus, Brevundimonas, Trabulsiella]
