# Supplementary material for: Genomic and Resistance Epidemiology of Gram-Negative Bacteria in Africa: a Systematic Review and Phylogenomic Analyses from a One Health Perspective
Source: mSystems. 2020 Nov 24;5(6):e00897-20. doi: 10.1128/mSystems.00897-20 (PMC7687029; doi:10.1128/mSystems.00897-20)
Supplement: TABLE S7 [file mSystems.00897-20-st007.xlsx]

## Sheet: Diagnostics
Table S7. Diagnostics used for detection, typing and resistance characterisation
Diagnostic or typing tool/assay	Animals	Humans	Environment
Phenotypic antibiotic sensitivity testing
Agar dilution method	1	0	3
Disk diffusion method	19	35	7
Broth Micro-dilution MIC test	12	51	10
E-test	0	7	1
VITEK®2 System	0	19
Molecular typing
AFLP[1]	1	0	0
MLST/cgMLST[2]	7	47	2
Whole-genome sequencing (WGS)	3	6	0
PCR‐based phylogenetic typing (ERIC-/ REP-PCR)	9	11	3
PFGE/S1-PFGE[3]	3	18	1
Molecular detection of ARGs (antibiotic resistance genes)
PCR	27	92	19
WGS	5	23	1
Sanger sequencing	0	0	1
Southern blotting	0	2	0
[1] Amplified fragment length polymorphism (AFLP)
[2] Multi-locus sequence typing (MLST)/core-genome MLST (cgMLST)
[3] Pulsed-field gel electrophoresis (PFGE)

## Sheet: Statistical analyses
															1. ALL ISOLATES/SPECIES DISTRIBUTION PER COUNTRY & ACROSS COUNTRIES
Country	E. coli							K. pneumoniae							Salmonella							Pseudomonas							Acinetobacter							Campylobacter							Citrobacter
	Animal	#	Human	#	Environment	#	Total #	Animal	#	Human	#	Environment	#	Total #	Animal	#	Human	#	Environment	#	Total #	Animal	#	Human	#	Environment	#	Total #	Animal	#	Human	#	Environment	#	Total #	Animal	#	Human	#	Environment	#	Total #	Animal	#	Human	#	Environment	#	Total #
Algeria	29	29/1227	581	581/1227	51	51/1227	661/1227	0	0	253	253/1151	4	4/1151	257/1151	45	45/1167	62	62/1167	0	0	107/1167	0	0	0	0	0	0	0	2	2/76	0	0	0	0	2/76	0	0	0	0	0	0	0	0	0	0	0	3	3/60	3/60
Benin	0	0	84	84/149	65	65/149	149/149	0	0	0	0	0	0	0	0	0	0	0	0	0	0	0	0	0	0	0	0	0	0	0	0	0	0	0	0	0	0	0	0	0	0	0	0	0	0	0	0	0	0
Botswana	27	27/70	0	0	0	0	27/70	0	0	0	0	0	0	0	0	0	0	0	0	0	0	0	0	0	0	0	0	0	0	0	0	0	0	0	0	70	70/90	20	20/90	0	0	90/90	0	0	0	0	0	0	0
Burkina Faso	0	0	370	370/584	0	0	370/584	0	0	89	89/584	0	0	89/584	2	2/586	3	3/586	0	0	5/586	0	0	34	34/584	0	0	34/584	0	0	7	7/584	0	0	7/584	0	0	0	0	0	0	0	0	0	12	12/584	0	0	12/584
Guinea-Bissau	0	0	0	0	0	0	0	0	0	0	0	0	0	0	0	0	0	0	0	0	0	0	0	0	0	0	0	0	0	0	0	0	0	0	0	0	0	0	0	0	0	0	0	0	0	0	0	0	0
Cameroon	0	0	0	0	0	0	0	158	158/185	3	3/185	0	0	161/185	0	0	0	0	4	4/14	4/14	0		0	0	0	0	0	0	0	0	0	0	0	0	0	0	0	0	10	10/14	10/14	0	0	0	0	0	0	0
Central African Republic	0	0	98	98/234	0	0	98/234	0	0	49	49/234	0	0	49/234	0	0	2	2/234	0	0	2/234	0	0	8	8/234	0	0	8/234	0	0	11	11/234	0	0	11/234	0	0	0	0	0	0	0	0	0	0	0	0	0	0
Chad	0	0	60	60/201	0	0	60/201	0	0	127	127/201	0	0	127/201	0	0	0	0	0	0	0	0	0	0	0	0	0	0	0	0	0	0	0	0	0	0	0	0	0	0	0	0	0	0	0	0	1	1/201	1/201
Côte d’Ivoire	0	0	0	0	0	0	0	0	0	0	0	0	0	0	0	0	0	0	0	0	0	0	0	0	0	0	0	0	0	0	0	0	0	0	0	0	0	0	0	0	0	0	0	0	0	0	0	0	0
DRC	0	0	21	21/86	65	65/86	86/86	0	0	0	0	0	0	0	0	0	0	0	0	0	0	0	0	0	0	0	0	0	0	0	0	0	0	0	0	0	0	0	0	0	0	0	0	0	0	0	0	0	0
Egypt	117	117/1095	245	245/1095	0	0	362/1095	46	46/1095	36	36/1095	0	0	82/1095	17	17/254	0	0	7	7/254	24/254	45	45/1095	245	245/1095	0	0	290/1095	0	0	200	200/848	0	0	200/848	0	0	0	0	0	0	0	1	1/1095	1	1/1095	0	0	2/1095
Ethiopia	60	60/338	13	13/338	0	0	73/338	0	0	33	33/194	0	0	33/194	84	84/338	68	68/338	0	0	152/338	0	0	14	14/194	0	0	14/194	0	0	29	29/194	0	0	29/194	0	0	0	0	0	0	0	0	0	0	0	0	0	0
Gabon	0	0	0	0	0	0	0	0	0	0	0	0	0	0	0	0	0	0	0	0	0	0	0	0	0	0	0	0	0	0	0	0	0	0	0	0	0	0	0	0	0	0	0	0	0	0	0	0	0
Ghana	153	153/746	152	152/746	0	0	305/746	0	0	60	60/593	0	0	60/593	0	0	285	285/593	0	0	285/593	0	0	9	9/593	0	0	9/593	0	0	0	0	0	0	0	0	0	0	0	0	0	0	0	0	10	10/593	0	0	10/593
Kenya	85	85/103	0	0	0	0	85/103	0	0	189	189/694	0	0	189/694	18	18/797	312	312/797	0	0	330/797	0	0	0	0	0	0	0	0	0	0	0	0	0	0	0	0	0	0	0	0	0	0	0	0	0	0	0	0
Libya	0	0	235	235/323	0	0	235/323	0	0	11	11/323	0	0	11/323	0	0	0	0	0	0	0	0	0	3	3/323	0	0	3/323	0	0	4	4/323	0	0	4/323	0	0	0	0	0	0	0	0	0	0	0	0	0	0
Malawi	0	0	94	94/94	0	0	94/94	0	0	0	0	0	0	0	0	0	0	0	0	0	0	0	0	0	0	0	0	0	0	0	0	0	0	0	0	0	0	0	0	0	0	0	0	0	0	0	0	0	0
Madagascar	0	0	0	0	0	0	0	0	0	0	0	0	0	0	0	0	0	0	0	0	0	0	0	0	0	0	0	0	0	0	0	0	0	0	0	0	0	0	0	0	0	0	0	0	0	0	0	0	0
Mali	0	0	31	31/82	0	0	31/82	0	0	26	26/82	0	0	26/82	0	0	5	5/82	0	0	5/82	0	0	0	0	0	0	0	0	0	0	0	0	0	0	0	0	0	0	0	0	0	0	0	0	0	0	0	0
Morocco	0	0	0	0	0	0	0	0	0	20	20/20	0	0	20/20	0	0	0	0	0	0	0	0	0	0	0	0	0	0	0	0	0	0	0	0	0	0	0	0	0	0	0	0	0	0	0	0	0	0	0
Mozambique	0	0	56	56/77	0	0	56/77	0	0	21	21/77	0	0	21/77	0	0	0	0	0	0	0	0	0	0	0	0	0	0	0	0	0	0	0	0	0	0	0	0	0	0	0	0	0	0	0	0	0	0	0
Niger	0	0	195	195/297	0	0	195/297	0	0	0	0	0	0	0	0	0	0	0	0	0	0	0	0	0	0	0	0	0	0	0	0	0	0	0	0	0	0	0	0	0	0	0	0	0	0	0	0	0	0
Nigeria	114	114/2320	1370	1370/2320	3	3/2320	1487/2320	0	0	51	51/2206	39	39/2206	90/2206	0	0	0	0	0	0	0	0	0	254	254/2206	87	87/2206	341/2206	0	0	1	1/2206	6	6/2206	7/2206	0	0	0	0	0	0	0	0	0	1	1/1812	0	0	1/1812
São Tomé and Príncipe	0	0	30	30/34	0	0	30/34	0	0	4	4/34	0	0	4/34	0	0	0	0	0	0	0	0	0	0	0	0	0	0	0	0	0	0	0	0	0	0	0	0	0	0	0	0	0	0	0	0	0	0	0
Senegal	0	0	9	9/92	0	0	9/92	0	0	39	39/92	0	0	39/92	0	0	17	17/92	0	0	17/92	0	0	4	4/92	0	0	4/92	0	0	1	1/92	0	0	1/92	0	0	0	0	0	0	0	0	0	1	1/92	0	0	1/92
Sierra Leone	0	0	26	26/144	0	0	26/144	0	0	32	32/144	0	0	32/144	0	0	0	0	0	0	0	0	0	0	0	0	0	0	0	0	0	0	0	0	0	0	0	0	0	0	0	0	0	0	44	44/144	0	0	44/144
Sudan	0	0	0	0	0	0	0	0	0	0	0	0	0	0	0	0	0	0	0	0	0	0	0	0	0	0	0	0	0	0	0	0	0	0	0	0	0	0	0	0	0	0	0	0	0	0	0	0	0
South Africa	95	95/4334	145	145/4334	823	823/4334	1063/4334	0	0	40	40/2494	0	0	40/2494	259	259/2926	20	20/2926	0	0	279/2926	0	0	709	709/2494	0	0	709/2494	0	0	243	243/3902	86	86/3902	329/3902	78	78/4334	155	155/4334	95	95/4334	328/4334	0	0	36	36/2494	0	0	36/2494
Tanzania	203	203/3145	633	633/3145	1819	1819/3145	2655/3145	0	0	227	227/1061	0	0	227/1061	0	0	0	0	0	0	0	0	0	8	8/1061	0	0	8/1061	0	0	0	0	0	0	0	62	62/265	0	0	0	0	62/265	0	0	18	18/1061	0	0	18/1061
Tunisia	117	117/479	167	167/479	0	0	284/479	0	0	120	120/316	0	0	120/316	46	46/479	2	2/479	0	0	48/479	0	0	9	9/316	0	0	9/316	0	0	0	0	0	0	0	0	0	0	0	0	0	0	0	0	1	1/316	0	0	1/316
Uganda	134	134/330	82	82/330	0	0	216/330	0	0	82	82/196	0	0	82/196	0	0	1	1/196	0	0	1/196	0	0	0	0	0	0	0	0	0	0	0	0	0	0	0	0	0	0	0	0	0	0	0	8	8/196	0	0	8/196
Zambia	307	307/336	0	0	0	0	307/336	0	0	0	0	0	0	0	29	29/430	94	94/430	0	0	123/430	0	0	0	0	0	0	0	0	0	0	0	0	0	0	0	0	0	0	0	0	0	0	0	0	0	0	0	0
Zimbabwe	152	152/180	26	26/180	0	0	178/180	0	0	1	1/28	0	0	1/28	0	0	0	0	0	0	0	0	0	0	0	0	0	0	0	0	1	1/28	0	0	1/28	0	0	0	0	0	0	0	0	0	0	0	0	0	0
TOTAL	1593	1593/17100	4723	4724/17100	2826	2826/17100	9142/17100	204	204/12004	1513	1513/12004	43	43/12004	1760/12004	500	500/8188	871	871/8188	11	11/8188	1382/8188	45	45/9192	1297	1297/9192	87	87/9192	1429/9192	2	2/8487	497	497/8487	92	92/8487	591/8487	210	210/4703	175	175/4703	105	105/4703	490/4703	1	1/8648	132	132/8648	4	4/8648	137/8648
# is ratio proportion of species out of total isolates i.e. Number of isolates of species X per ecological source (human, animal or env) / total number of isolates from that country
Total # is ratio/proportion of species X per all isolates in a country i.e. Number of isolates of species X (from all sources: human, animal & environment)/total number of isolates from that country
															2. ALL ARGs DISTRIBUTION PER ECOLOGICAL SOURCE PER COUNTRY & ACROSS COUNTRIES
Country	B-LACTAM ARGs							FLUOROQUINOLONE ARGs							AMINOGLYCOSIDE ARGs							COLISTIN ARGs							TETRACYCLINE ARGs							SULPHAMETHOXAZOLE-TRIMETHOPRIM ARGs							MACROLIDES ARGs
	Animal	#	Human	#	Environment	#	Total #	Animal	#	Human	#	Environment	#	Total #	Animal	#	Human	#	Environment	#	Total #	Animal	#	Human	#	Environment	#	Total #	Animal	#	Human	#	Environment	#	Total #	Animal	#	Human	#	Environment	#	Total #	Animal	#	Human	#	Environment	#	Total #
Algeria	3	3/12	7	7/12	2	2/12	12/12	1	0.2	2	0.4	2	0.4	5/5	2	2/10	5	5/10	3	3/10	10/10	0	0	1	1/1	0	0	1/1	0	0	0	0	1	1/1	1/1	0	0	0	0	2	2/2	2/2	0	0	0	0	0	0	0
Benin	0	0	2	2/5	3	3/5	5/5	0	0	0	0	0	0	0	0	0	0	0	0	0	0	0	0	0	0	0	0	0	0	0	0	0	0	0	0	0	0	0	0	0	0	0	0	0	0	0	0	0	0
Botswana	1	1/2	1	1/2	0	0	2/2	1	0.5	1	0.5	0	0	0.5	0	0	0	0	0	0	0	0	0	0	0	0	0	0	1	1/2	1	1/2	0	0	2/2	0	0	0	0	0	0	0	0	0	0	0	0	0	0
Burkina Faso	1	1/5	4	4/5	0	0	5/5	0	0	0	0	0	0	0	1	1/2	1	1/2	0	0	2/2	0	0	0	0	0	0	0	1	1/2	1	1/2	0	0	2/2	2	2/4	2	2/4	0	0	4/4	0	0	0	0	0	0	0
Guinea-Bissau	0	0	0	0	0	0	0	0	0	0	0	0	0	0	0	0	0	0	0	0	0	0	0	0	0	0	0	0	0	0	0	0	0	0	0	0	0	0	0	0	0	0	0	0	0	0	0	0	0
Cameroon	4	4/10	6	6/10	0	0	10/10	2	0.285714	5	0.714286	0	0	7/7	2	2/5	3	3/5	0	0	5/5	0	0	0	0	0	0	0	1	1/4	2	2/4	1	1/4	4/4	2	2/4	2	2/4	0	0	4/4	1	1/1	0	0	0	0	1/1
Central African Republic	0	0	1	1/1	0	0	1/1	0	0	2	2/2	0	0	2/2	0	0	0	0	0	0	0	0	0	0	0	0	0	0	0	0	0	0	0	0	0	0	0	0	0	0	0	0	0	0	0	0	0	0	0
Chad	0	0	3	3/3	0	0	3/3	0	0	4	4/4	0	0	4/4	0	0	3	3/3	0	0	3/3	0	0	0	0	0	0	0	0	0	0	0	0	0	0	0	0	0	0	0	0	0	0	0	0	0	0	0	0
Côte d’Ivoire	0	0	6	6/6	0	0	6/6	0	0	0	0	0	0	0	0	0	0	0	0	0	0	0	0	0	0	0	0	0	0	0	0	0	0	0	0	0	0	0	0	0	0	0	0	0	0	0	0	0	0
DRC	0	0	4	4/7	3	3/7	7/7	0	0	4	4/4	0	0	4/4	0	0	0	0	1	1/1	1/1	0	0	0	0	0	0	0	0	0	0	0	0	0	0	0	0	0	0	0	0	0	0	0	0	0	0	0	0
Egypt	11	11/25	13	13/25	1	1/25	25/25	3	0.6	2	0.4	0	0	5/5	1	1/9	7	7/9	1	1/9	9/9	0	0	0	0	0	0	0	0	0	0	0	0	0	0	2	2/3	0	0	1	1/3	3/3	0	0	0	0	0	0	0
Ethiopia	5	5/10	5	5/10	0	0	10/10	2	0.4	3	3/	0	0	5/5	1	1/1	0	0	0	0	1/1	0	0	0	0	0	0	0	1	1/1	0	0	0	0	1/1	1	1/1	0	0	0	0	1/1	0	0	0	0	0	0	0
Gabon	0	0	0	0	0	0	0	0	0	0	0	0	0	0	0	0	0	0	0	0	0	0	0	0	0	0	0	0	1	1/1	0	0	0	0	1/1	0	0	0	0	0	0	0	0	0	0	0	0	0	0
Ghana	2	2/7	5	5/7	0	0	7/7	0	0	5	5/5	0	0	5/5	0	0	3	3/3	0	0	3/3	0	0	0	0	0	0	0	0	0	1	1/1	0	0	1/1	0	0	3	3/3	0	0	3/3	0	0	0	0	0	0	0
Kenya	2	2/10	8	8/10	0	0	10/10	0	0	2	2/2	0	0	2/2	0	0	9	9/9	0	0	9/9	0	0	0	0	0	0	0	0	0	1	1/1	0	0	1/1	0	0	4	4/4	0	0	4/4	0	0	1	1/1	0	0	1/1
Libya	0	0	6	6/6	0	0	6/6	0	0	2	2/2	0	0	2/2	0	0	0	0	0	0	0	0	0	0	0	0	0	0	0	0	0	0	0	0	0	0	0	0	0	0	0	0	0	0	0	0	0	0	0
Malawi	0	0	5	5/5	0	0	5/5	0	0	3	3/3	0	0	3/3	0	0	4	4/4	0	0	4/4	0	0	0	0	0	0	0	0	0	1	1/1	0	0	1/1	0	0	3	3/3	0	0	3/3	0	0	0	0	0	0	0
Madagascar	0	0	0	0	0	0	0	0	0	0	0	0	0	0	0	0	0	0	0	0	0	0	0	0	0	0	0	0	0	0	0	0	0	0	0	0	0	0	0	0	0	0	0	0	0	0	0	0	0
Mali	0	0	3	3/3	0	0	3/3	0	0	0	0	0	0	0	0	0	0	0	0	0	0	0	0	0	0	0	0	0	0	0	0	0	0	0	0	0	0	0	0	0	0	0	0	0	0	0	0	0	0
Morocco	0	0	1	1/1	0	0	1/1	0	0	0	0	0	0	0	0	0	0	0	0	0	0	0	0	0	0	0	0	0	0	0	0	0	0	0	0	0	0	0	0	0	0	0	0	0	0	0	0	0	0
Mozambique	0	0	7	7/7	0	0	7/7	0	0	0	0	0	0	0	0	0	0	0	0	0	0	0	0	0	0	0	0	0	0	0	0	0	0	0	0	0	0	0	0	0	0	0	0	0	0	0	0	0	0
Niger	0	0	4	4/4	0	0	4/4	0	0	2	1	0	0	2/2	0	0	0	0	0	0	0	0	0	0	0	0	0	0	0	0	0	0	0	0	0	0	0	0	0	0	0	0	0	0	0	0	0	0	0
Nigeria	2	2/15	9	9/15	4	4/15	15/15	0	0	3	3/3	0	0	3/3	0	0	6	6/9	3	3/9	9/9	0	0	0	0	0	0	0	0	0	1	1/2	1	1/2	2/2	0	0	2	2/3	1	1/3	3/3	0	0	3	3/3	0	0	3/3
São Tomé and Príncipe	0	0	3	3/3	0	0	3/3	0	0	0	0	0	0	0	0	0	1	1/1	0	0	1/1	0	0	1	1/1	0	0	1/1	0	0	0	0	0	0	0	0	0	0	0	0	0	0	0	0	0	0	0	0	0
Senegal	0	0	5	5/5	0	0	5/5	0	0	5	5/5	0	0	5/5	0	0	1	1/1	0	0	1/1	0	0	0	0	0	0	0	0	0	1	1/1	0	0	1/1	0	0	0	0	0	0	0	0	0	0	0	0	0	0
Sierra Leone	0	0	1	1/1	0	0	1/1	0	0	6	6/6	0	0	6/6	0	0	0	0	0	0	0	0	0	0	0	0	0	0	0	0	0	0	0	0	0	0	0	0	0	0	0	0	0	0	0	0	0	0	0
Sudan	0	0	0	0	0	0	0	0	0	0	0	0	0	0	0	0	0	0	0	0	0	0	0	0	0	0	0	0	0	0	0	0	0	0	0	0	0	0	0	0	0	0	0	0	0	0	0	0	0
South Africa	8	8/34	18	18/34	8	8/34	34/34	1	1/8	7	7/8	0	0	8/8	7	7/14	6	6/14	1	1/14	14/14	0	0	1	1/2	1	1/2	2/2	1	1/3	1	1/3	1	1/3	3/3	1	1/4	2	2/4	1	1/4	4/4	0	0	1	1/2	1	1/2	2/2
Tanzania	3	3/13	7	7/13	3	3/13	13/13	0	0	2	2/2	0	0	2/2	1	1/3	2	2/3	0	0	3/3	0	0	0	0	0	0	0	1	1/3	1	1/3	1	1/3	3/3	2	2/4	2	2/4	0	0	4/4	0	0	0	0	0	0	0
Tunisia	1	1/15	14	14/15	0	0	15/15	1	1/6	5	5/6	0	0	6/6	0	0	6	6/6	0	0	6/6	1	1/1	0	0	0	0	1/1	1	1/2	1	1/2	0	0	2/2	1	1/3	2	2/3	0	0	3/3	0	0	3	3/3	0	0	3/3
Uganda	2	2/7	5	5/7	0	0	7/7	0	0	0	0	0	0	0	0	0	0	0	0	0	0	0	0	0	0	0	0	0	1	1/1	0	0	0	0	1/1	1	1/1	0	0	0	0	1/1	0	0	0	0	0	0	0
Zambia	0	0	1	1/1	0	0	1/1	0	0	1	1/1/	0	0	1/1	0	0	1	1/1	0	0	1/1	0	0	0	0	0	0	0	1	1/1	0	0	0	0	1/1	0	0	2	2/2	0	0	2/2	0	0	0	0	0	0	0
Zimbabwe	1	1/3	2	2/3	0	0	3/3	0	0	0	0	0	0	0	0	0	0	0	0	0	0	0	0	0	0	0	0	0	0	0	0	0	0	0	0	1	1/1	0	0	0	0	1/1	0	0	0	0	0	0	0
TOTAL	46	46/226	156	156/226	24	24/226	226/226	11	11/79	66	66/79	2	2/79	79/79	15	15/82	58	58/82	9	9/82	82/82	1	1/5	3	3/5	1	1/5	5/5	10	10/27	12	12/27	5	5/27	27/27	13	13/42	24	24/42	5	5/42	42/42	1	1/10	8	8/10	1	1/10	10/10
# is ratio proportion of all ARGs for a particular antibiotic from a single ecological niche (i.e. animal, human or environment) from a country/Total number of ARGs to that particular antibiotic in the same country
total # is ratio proportion of all ARGs of a particular antibiotic from all ecological sources (i.e., animal, human, & environment) from a country/Total number of ARGs to all antibiotics in the same country
															3. MGEs distribution per ecological source (human, animal, and environmenta,) within and across countries
Country	Plasmids							Integrons							Transposon
	Animal	#	Human	#	Environment	#	Total #	Animal	#	Human	#	Environment	#	Total #	Animal	#	Human	#	Environment	#	Total #	Animal	#	Human	#	Environment	#	Total #	Animal	#	Human	#	Environment	#	Total #	Animal	#	Human	#	Environment	#	Total #	Animal	#	Human	#	Environment	#	Total #
Algeria	0	0	15	15/15	0	0	15/15	0	0	0	0	1	1/1	1/1	1	1/1	0	0	0	0	1/1
Benin	0	0	0	0	0	0	0	0	0	0	0	0	0	0	0	0	0	0	0	0	0
Botswana	0	0	0	0	0	0	0	0	0	0	0	0	0	0	0	0	0	0	0	0	0
Burkina Faso	0	0	0	0	0	0	0	0	0	0	0	0	0	0	0	0	0	0	0	0	0
Guinea-Bissau	0	0	0	0	0	0	0	0	0	0	0	0	0	0	0	0	0	0	0	0	0
Cameroon	8	8/14	6	6/14	0	0	14/14	0	0	1	1/1	0	0	1/1	0	0	0	0	0	0	0
Central African Republic	0	0	5	5/5	0	0	5/5	0	0	0	0	0	0	0	0	0	0	0	0	0	0
Chad	0	0	0	0	0	0	0	0	0	0	0	0	0	0	0	0	0	0	0	0	0
Côte d’Ivoire	0	0	0	0	0	0	0	0	0	0	0	0	0	0	0	0	0	0	0	0	0
DRC	0	0	4	4/4	0	0	4/4	0	0	0	0	0	0	0	0	0	0	0	0	0	0
Egypt	0	0	12	12/12	0	0	12/12	1	1/3	1	1/3	1	1/3	3/3	0	0	0	0	0	0	0
Ethiopia	0	0	0	0	0	0	0	0	0	0	0	0	0	0	0	0	0	0	0	0	0
Gabon	0	0	0	0	0	0	0	0	0	0	0	0	0	0	0	0	0	0	0	0	0
Ghana	0	0	9	9/9	0	0	9/9	0	0	2	2/2	0	0	2/2	0	0	0	0	0	0	0
Kenya	0	0	8	8/8	0	0	8/8	1	1/2	1	1/2	0	0	2/2	0	0	2	2/2	0	0	2/2
Libya	0	0	0	0	0	0	0	0	0	0	0	0	0	0	0	0	0	0	0	0	0
Malawi	0	0	12	12/12	0	0	12/12	0	0	0	0	0	0	0	0	0	0	0	0	0	0
Madagascar	0	0	0	0	0	0	0	0	0	0	0	0	0	0	0	0	0	0	0	0	0
Mali	0	0	0	0	0	0	0	0	0	0	0	0	0	0	0	0	0	0	0	0	0
Morocco	0	0	1	1/1	0	0	1/1	0	0	0	0	0	0	0	0	0	0	0	0	0	0
Mozambique	0	0	0	0	0	0	0	0	0	0	0	0	0	0	0	0	0	0	0	0	0
Niger	0	0	0	0	0	0	0	0	0	0	0	0	0	0	0	0	0	0	0	0	0
Nigeria	0	0	17	17/17	0	0	17/17	0	0	2	2/4	2	2/4	4/4	0	0	0	0	0	0	0
São Tomé and Príncipe	0	0	3	3/3	0	0	3/3	0	0	0	0	0	0	0	0	0	0	0	0	0	0
Senegal	0	0	0	0	0	0	0	1	1/1	0	0	0	0	1/1	0	0	0	0	0	0	0
Sierra Leone	0	0	0	0	0	0	0	0	0	0	0	0	0	0	0	0	0	0	0	0	0
Sudan	0	0	0	0	0	0	0	0	0	0	0	0	0	0	0	0	0	0	0	0	0
South Africa	0	0	25	25/25	0	0	25/25	0	0	1	1/1	0	0	1/1	0	0	0	0	0	0	0
Tanzania	4	4/27	23	23/27	0	0	27/27	0	0	1	1/1	0	0	1/1	0	0	0	0	0	0	0
Tunisia	1	1/19	18	18/19	0	0	19/19	2	2/4	2	2/4	0	0	4/4	0	0	0	0	0	0	0
Uganda	0	0	0	0	0	0	0	0	0	0	0	0	0	0	0	0	0	0	0	0	0
Zambia	0	0	2	2/2	0	0	2/2	0	0	0		0	0	0	0	0	0	0	0	0	0
Zimbabwe	0	0	0	0	0	0	0	0	0	0	0	0	0	0	0	0	0	0	0	0	0
TOTAL	13	13/173	160	160/173	0	0/173	173/173	5	5/20	11	11/20	4	4/20	20/20	1	1/3	2	2/3	0	0/3	3/3
														4. RESISTOME (FROM GENOMES) DIVERSITY PER SPECIES
Species	No. of resistomes	Total resistomes	Resistome ratio
Escherichia (coli, hermannii,vulneris)	40	45	0.888889
Salmonella (Enteritidis, Paratyphi, Typhi, Typhimurium)	28	45	0.622222
Klebsiella (pneumoniae, oxytoca, variicola, michiganensis)	42	45	0.933333
Pseudomonas (aeruginosa, fluorerscens, otitidis, putida)	29	45	0.644444
Acinetobacter (baumannii, calcoaceticus, haemolyticus)	27	45	0.6
Campylobacter (coli, jejuni)	0	45	0
Citrobacter (amalonaticus, freundii, koseri, farmer)	21	45	0.466667
Enterobacter (aerogenes, amnigenus, cloacae, sakazakii)	45	45	1
Achromobacter xylosoxidans		45	0
Providencia (stuartii, rettgeri)	27	45	0.6
Proteus (mirabilis, vulgaris)	13	45	0.288889
Serratia (marcescens, liquefasciens, odorifera)	16	45	0.355556
Burkholderia spp.		45
Vibrio cholerae	16	45	0.355556
Morganella (morganii)	7	45	0.155556
Neisseria (meningitidis, gonorrhoea)	1	45	0.0222222
Bordetella (bronchiseptica)	0	45	0
Alcaligenes faecalis		45
Stenotrophomonas (maltophilia)	0	45	0
Leclercia adecarboxylata		45
Pantoea (dispersa, agglomerans)	0	45	0
Mycoplasma genitalium	0	45	0
Raoultella		45
Aeromonas	0	45	0
Bacillus	3	45	0.0666667
Brevundimonas	0	45	0
Chromobacterium		45
Myroides		45
Psychrobacter		45
Trabulsiella	0	45	0
*No of resistomes (ARGs) refer to the number of resistomes in a particular species from the genomic metada		45
Total resistomes refer to the complete set of ARGs in all the isolates/genomes		45
Resistome ratio is the number of ARGs per species (resitome)/total resistome (of all the genomes)		45
[truncated: 161 more columns]

## Sheet: Statistical analyses_decimals
															1. ALL ISOLATES/SPECIES DISTRIBUTION PER COUNTRY & ACROSS COUNTRIES
Country	E. coli							K. pneumoniae							Salmonella							Pseudomonas							Acinetobacter							Campylobacter							Citrobacter
	Animal	#	Human	#	Environment	#	Total #	Animal	#	Human	#	Environment	#	Total #	Animal	#	Human	#	Environment	#	Total #	Animal	#	Human	#	Environment	#	Total #	Animal	#	Human	#	Environment	#	Total #	Animal	#	Human	#	Environment	#	Total #	Animal	#	Human	#	Environment	#	Total #
Algeria	29	0.024	581	0.474	51	0.042	0.539	0	0	253	0.220	4	0.003	0.223	45	0.039	62	0.053	0	0	0.092	0	0	0	0	0	0	0	2	0.026	0	0	0	0	0.026	0	0	0	0	0	0	0	0	0	0	0	3	0.05	0.05
Benin	0	0	84	0.564	65	0.436	1	0	0	0	0	0	0	0	0	0	0	0	0	0	0	0	0	0	0	0	0	0	0	0	0	0	0	0	0	0	0	0	0	0	0	0	0	0	0	0	0	0	0
Botswana	27	0.386	0	0	0	0	0.386	0	0	0	0	0	0	0	0	0	0	0	0	0	0	0	0	0	0	0	0	0	0	0	0	0	0	0	0	70	0.778	20	0.222	0	0	1	0	0	0	0	0	0	0
Burkina Faso	0	0	370	0.634	0	0	0.634	0	0	89	0.152	0	0	0.152	2	0.0034	3	0.0051	0	0	0.009	0	0	34	0.058	0	0	0.058	0	0	7	0.012	0	0	0.012	0	0	0	0	0	0	0	0	0	12	0.021	0	0	0.021
Guinea-Bissau	0	0	0	0	0	0	0	0	0	0	0	0	0	0	0	0	0	0	0	0	0	0	0	0	0	0	0	0	0	0	0	0	0	0	0	0	0	0	0	0	0	0	0	0	0	0	0	0	0
Cameroon	0	0	0	0	0	0	0	158	0.854	3	0.016	0	0	0.870	0	0	0	0	4	0.286	0.286	0		0	0	0	0	0	0	0	0	0	0	0	0	0	0	0	0	10	0.714	0.714	0	0	0	0	0	0	0
Central African Republic	0	0	98	0.419	0	0	0.419	0	0	49	0.209	0	0	0.209	0	0	2	0.009	0	0	0.009	0	0	8	0.034	0	0	0.034	0	0	11	0.047	0	0	0.047	0	0	0	0	0	0	0	0	0	0	0	0	0	0
Chad	0	0	60	0.299	0	0	0.299	0	0	127	0.632	0	0	0.632	0	0	0	0	0	0	0	0	0	0	0	0	0	0	0	0	0	0	0	0	0	0	0	0	0	0	0	0	0	0	0	0	1	0.005	0.005
Côte d’Ivoire	0	0	0	0	0	0	0	0	0	0	0	0	0	0	0	0	0	0	0	0	0	0	0	0	0	0	0	0	0	0	0	0	0	0	0	0	0	0	0	0	0	0	0	0	0	0	0	0	0
DRC	0	0	21	0.244	65	0.756	1	0	0	0	0	0	0	0	0	0	0	0	0	0	0	0	0	0	0	0	0	0	0	0	0	0	0	0	0	0	0	0	0	0	0	0	0	0	0	0	0	0	0
Egypt	117	0.107	245	0.224	0	0	0.331	46	0.042	36	0.033	0	0	0.075	17	0.067	0	0	7	0.028	0.094	45	0.041	245	0.224	0	0	0.265	0	0	200	0.236	0	0	0.236	0	0	0	0	0	0	0	1	0.001	1	0.001	0	0	0.002
Ethiopia	60	0.178	13	0.038	0	0	0.216	0	0	33	0.170	0	0	0.170	84	0.249	68	0.201	0	0	0.45	0	0	14	0.072	0	0	0.072	0	0	29	0.149	0	0	0.149	0	0	0	0	0	0	0	0	0	0	0	0	0	0
Gabon	0	0	0	0	0	0	0	0	0	0	0	0	0	0	0	0	0	0	0	0	0	0	0	0	0	0	0	0	0	0	0	0	0	0	0	0	0	0	0	0	0	0	0	0	0	0	0	0	0
Ghana	153	0.205	152	0.204	0	0	0.409	0	0	60	0.101	0	0	0.101	0	0	285	0.481	0	0	0.481	0	0	9	0.015	0	0	0.015	0	0	0	0	0	0	0	0	0	0	0	0	0	0	0	0	10	0.017	0	0	0.017
Kenya	85	0.825	0	0	0	0	0.825	0	0	189	0.272	0	0	0.272	18	0.023	312	0.391	0	0	0.414	0	0	0	0	0	0	0	0	0	0	0	0	0	0	0	0	0	0	0	0	0	0	0	0	0	0	0	0
Libya	0	0	235	0.728	0	0	0.728	0	0	11	0.034	0	0	0.034	0	0	0	0	0	0	0	0	0	3	0.009	0	0	0.009	0	0	4	0.0124	0	0	0.0124	0	0	0	0	0	0	0	0	0	0	0	0	0	0
Malawi	0	0	94	1	0	0	1	0	0	0	0	0	0	0	0	0	0	0	0	0	0	0	0	0	0	0	0	0	0	0	0	0	0	0	0	0	0	0	0	0	0	0	0	0	0	0	0	0	0
Madagascar	0	0	0	0	0	0	0	0	0	0	0	0	0	0	0	0	0	0	0	0	0	0	0	0	0	0	0	0	0	0	0	0	0	0	0	0	0	0	0	0	0	0	0	0	0	0	0	0	0
Mali	0	0	31	0.38	0	0	0.38	0	0	26	0.317	0	0	0.317	0	0	5	0.061	0	0	0.061	0	0	0	0	0	0	0	0	0	0	0	0	0	0	0	0	0	0	0	0	0	0	0	0	0	0	0	0
Morocco	0	0	0	0	0	0	0	0	0	20	1	0	0	1	0	0	0	0	0	0	0	0	0	0	0	0	0	0	0	0	0	0	0	0	0	0	0	0	0	0	0	0	0	0	0	0	0	0	0
Mozambique	0	0	56	0.727	0	0	0.727	0	0	21	0.273	0	0	0.273	0	0	0	0	0	0	0	0	0	0	0	0	0	0	0	0	0	0	0	0	0	0	0	0	0	0	0	0	0	0	0	0	0	0	0
Niger	0	0	195	0.657	0	0	0.657	0	0	0	0	0	0	0	0	0	0	0	0	0	0	0	0	0	0	0	0	0	0	0	0	0	0	0	0	0	0	0	0	0	0	0	0	0	0	0	0	0	0
Nigeria	114	0.049	1370	0.591	3	0.001	0.641	0	0	51	0.023	39	0.018	0.041	0	0	0	0	0	0	0	0	0	254	0.115	87	0.039	0.155	0	0	1	0.0005	6	0.003	0.0032	0	0	0	0	0	0	0	0	0	1	0.001	0	0	0.001
São Tomé and Príncipe	0	0	30	0.882	0	0	0.882	0	0	4	0.118	0	0	0.118	0	0	0	0	0	0	0	0	0	0	0	0	0	0	0	0	0	0	0	0	0	0	0	0	0	0	0	0	0	0	0	0	0	0	0
Senegal	0	0	9	0.098	0	0	0.098	0	0	39	0.424	0	0	0.424	0	0	17	0.185	0	0	0.185	0	0	4	0.043	0	0	0.043	0	0	1	0.011	0	0	0.011	0	0	0	0	0	0	0	0	0	1	0.011	0	0	0.011
Sierra Leone	0	0	26	0.181	0	0	0.181	0	0	32	0.222	0	0	0.222	0	0	0	0	0	0	0	0	0	0	0	0	0	0	0	0	0	0	0	0	0	0	0	0	0	0	0	0	0	0	44	0.306	0	0	0.306
Sudan	0	0	0	0	0	0	0	0	0	0	0	0	0	0	0	0	0	0	0	0	0	0	0	0	0	0	0	0	0	0	0	0	0	0	0	0	0	0	0	0	0	0	0	0	0	0	0	0	0
South Africa	95	0.022	145	0.033	823	0.19	0.245	0	0	40	0.0160	0	0	0.0160	259	0.089	20	0.007	0	0	0.095	0	0	709	0.284	0	0	0.284	0	0	243	0.062	86	0.022	0.084	78	0.018	155	0.036	95	0.022	0.076	0	0	36	0.014	0	0	0.014
Tanzania	203	0.065	633	0.201	1819	0.578	0.844	0	0	227	0.214	0	0	0.214	0	0	0	0	0	0	0	0	0	8	0.008	0	0	0.008	0	0	0	0	0	0	0	62	0.234	0	0	0	0	0.234	0	0	18	0.017	0	0	0.017
Tunisia	117	0.244	167	0.349	0	0	0.593	0	0	120	0.380	0	0	0.380	46	0.096	2	0.004	0	0	0.1	0	0	9	0.028	0	0	0.028	0	0	0	0	0	0	0	0	0	0	0	0	0	0	0	0	1	0.003	0	0	0.003
Uganda	134	0.406	82	0.248	0	0	0.655	0	0	82	0.418	0	0	0.418	0	0	1	0.005	0	0	0.005	0	0	0	0	0	0	0	0	0	0	0	0	0	0	0	0	0	0	0	0	0	0	0	8	0.041	0	0	0.041
Zambia	307	0.914	0	0	0	0	0.914	0	0	0	0	0	0	0	29	0.067	94	0.219	0	0	0.286	0	0	0	0	0	0	0	0	0	0	0	0	0	0	0	0	0	0	0	0	0	0	0	0	0	0	0	0
Zimbabwe	152	0.844	26	0.144	0	0	0.989	0	0	1	0.036	0	0	0.036	0	0	0	0	0	0	0	0	0	0	0	0	0	0	0	0	1	0.036	0	0	0.036	0	0	0	0	0	0	0	0	0	0	0	0	0	0
TOTAL	1593	0.093	4723	0.276	2826	0.165	0.535	204	0.017	1513	0.126	43	0.004	0.147	500	0.061	871	0.106	11	0.001	0.169	45	0.005	1297	0.141	87	0.009	0.155	2	0.00024	497	0.059	92	0.011	0.07	210	0.045	175	0.037	105	0.022	0.104	1	0.0001	132	0.015	4	0.0005	0.016
# is ratio proportion of species out of total isolates i.e. Number of isolates of species X per ecological source (human, animal or env) / total number of isolates from that country
Total # is ratio/proportion of species X per all isolates in a country i.e. Number of isolates of species X (from all sources: human, animal & environment)/total number of isolates from that country
															2. ALL ARGs DISTRIBUTION PER ECOLOGICAL SOURCE PER COUNTRY & ACROSS COUNTRIES
Country	B-LACTAM ARGs							FLUOROQUINOLONE ARGs							AMINOGLYCOSIDE ARGs							COLISTIN ARGs							TETRACYCLINE ARGs							SULPHAMETHOXAZOLE-TRIMETHOPRIM ARGs							MACROLIDES ARGs
	Animal	#	Human	#	Environment	#	Total #	Animal	#	Human	#	Environment	#	Total #	Animal	#	Human	#	Environment	#	Total #	Animal	#	Human	#	Environment	#	Total #	Animal	#	Human	#	Environment	#	Total #	Animal	#	Human	#	Environment	#	Total #	Animal	#	Human	#	Environment	#	Total #
Algeria	3	0.25	7	0.583	2	0.167	1	1	0.2	2	0.4	2	0.4	1	2	0.2	5	0.5	3	0.3	1	0	0	1	1	0	0	1	0	0	0	0	1	1	1	0	0	0	0	2	1	1	0	0	0	0	0	0	0
Benin	0	0	2	0.4	3	0.6	1	0	0	0	0	0	0	0	0	0	0	0	0	0	0	0	0	0	0	0	0	0	0	0	0	0	0	0	0	0	0	0	0	0	0	0	0	0	0	0	0	0	0
Botswana	1	0.5	1	0.5	0	0	1	1	0.5	1	0.5	0	0	0.5	0	0	0	0	0	0	0	0	0	0	0	0	0	0	1	0.5	1	0.5	0	0	1	0	0	0	0	0	0	0	0	0	0	0	0	0	0
Burkina Faso	1	0.2	4	0.8	0	0	1	0	0	0	0	0	0	0	1	0.5	1	0.5	0	0	0.5	0	0	0	0	0	0	0	1	0.5	1	0.5	0	0	1	2	0.5	2	0.5	0	0	1	0	0	0	0	0	0	0
Guinea-Bissau	0	0	0	0	0	0	0	0	0	0	0	0	0	0	0	0	0	0	0	0	0	0	0	0	0	0	0	0	0	0	0	0	0	0	0	0	0	0	0	0	0	0	0	0	0	0	0	0	0
Cameroon	4	0.4	6	0.6	0	0	1	2	0.285714	5	0.714286	0	0	1	2	0.4	3	0.61	0	0	1	0	0	0	0	0	0	0	1	0.25	2	0.5	1	0.25	1	2	0.5	2	0.5	0	0	1	1	1	0	0	0	0	1
Central African Republic	0	0	1	1	0	0	1	0	0	2	1	0	0	1	0	0	0	0	0	0	0	0	0	0	0	0	0	0	0	0	0	0	0	0	0	0	0	0	0	0	0	0	0	0	0	0	0	0	0
Chad	0	0	3	1	0	0	1	0	0	4	1	0	0	1	0	0	3	1	0	0	1	0	0	0	0	0	0	0	0	0	0	0	0	0	0	0	0	0	0	0	0	0	0	0	0	0	0	0	0
Côte d’Ivoire	0	0	6	1	0	0	1	0	0	0	0	0	0	0	0	0	0	0	0	0	0	0	0	0	0	0	0	0	0	0	0	0	0	0	0	0	0	0	0	0	0	0	0	0	0	0	0	0	0
DRC	0	0	4	0.57	3	0.43	1	0	0	4	1	0	0	1	0	0	0	0	1	1	1	0	0	0	0	0	0	0	0	0	0	0	0	0	0	0	0	0	0	0	0	0	0	0	0	0	0	0	0
Egypt	11	0.44	13	0.52	1	0.04	1	3	0.6	2	0.4	0	0	1	1	0.111	7	0.778	1	0.111	1	0	0	0	0	0	0	0	0	0	0	0	0	0	0	2	0.667	0	0	1	0.33	1	0	0	0	0	0	0	0
Ethiopia	5	0.5	5	0.5	0	0	1	2	0.4	3	0.6	0	0	1	1	1	0	0	0	0	1	0	0	0	0	0	0	0	1	1	0	0	0	0	1	1	1	0	0	0	0	1	0	0	0	0	0	0	0
Gabon	0	0	0	0	0	0	0	0	0	0	0	0	0	0	0	0	0	0	0	0	0	0	0	0	0	0	0	0	1	1	0	0	0	0	1	0	0	0	0	0	0	0	0	0	0	0	0	0	0
Ghana	2	0.29	5	0.71	0	0	1	0	0	5	1	0	0	1	0	0	3	1	0	0	1	0	0	0	0	0	0	0	0	0	1	1	0	0	1	0	0	3	1	0	0	1	0	0	0	0	0	0	0
Kenya	2	0.2	8	0.8	0	0	1	0	0	2	1	0	0	1	0	0	9	1	0	0	1	0	0	0	0	0	0	0	0	0	1	1	0	0	1	0	0	4	1	0	0	1	0	0	1	1	0	0	1
Libya	0	0	6	1	0	0	1	0	0	2	1	0	0	1	0	0	0	0	0	0	0	0	0	0	0	0	0	0	0	0	0	0	0	0	0	0	0	0	0	0	0	0	0	0	0	0	0	0	0
Malawi	0	0	5	1	0	0	1	0	0	3	1	0	0	1	0	0	4	1	0	0	1	0	0	0	0	0	0	0	0	0	1	1	0	0	1	0	0	3	1	0	0	1	0	0	0	0	0	0	0
Madagascar	0	0	0	0	0	0	0	0	0	0	0	0	0	0	0	0	0	0	0	0	0	0	0	0	0	0	0	0	0	0	0	0	0	0	0	0	0	0	0	0	0	0	0	0	0	0	0	0	0
Mali	0	0	3	1	0	0	1	0	0	0	0	0	0	0	0	0	0	0	0	0	0	0	0	0	0	0	0	0	0	0	0	0	0	0	0	0	0	0	0	0	0	0	0	0	0	0	0	0	0
Morocco	0	0	1	1	0	0	1	0	0	0	0	0	0	0	0	0	0	0	0	0	0	0	0	0	0	0	0	0	0	0	0	0	0	0	0	0	0	0	0	0	0	0	0	0	0	0	0	0	0
Mozambique	0	0	7	1	0	0	1	0	0	0	0	0	0	0	0	0	0	0	0	0	0	0	0	0	0	0	0	0	0	0	0	0	0	0	0	0	0	0	0	0	0	0	0	0	0	0	0	0	0
Niger	0	0	4	1	0	0	1	0	0	2	1	0	0	1	0	0	0	0	0	0	0	0	0	0	0	0	0	0	0	0	0	0	0	0	0	0	0	0	0	0	0	0	0	0	0	0	0	0	0
Nigeria	2	0.133	9	0.6	4	0.267	1	0	0	3	1	0	0	1	0	0	6	0.667	3	0.333	1	0	0	0	0	0	0	0	0	0	1	0.5	1	0.5	1	0	0	2	1	1	1	1	0	0	3	1	0	0	1
São Tomé and Príncipe	0	0	3	1	0	0	1	0	0	0	0	0	0	0	0	0	1	1	0	0	1	0	0	1	1	0	0	1	0	0	0	0	0	0	0	0	0	0	0	0	0	0	0	0	0	0	0	0	0
Senegal	0	0	5	1	0	0	1	0	0	5	1	0	0	1	0	0	1	1	0	0	1	0	0	0	0	0	0	0	0	0	1	1	0	0	1	0	0	0	0	0	0	0	0	0	0	0	0	0	0
Sierra Leone	0	0	1	1	0	0	1	0	0	6	1	0	0	1	0	0	0	0	0	0	0	0	0	0	0	0	0	0	0	0	0	0	0	0	0	0	0	0	0	0	0	0	0	0	0	0	0	0	0
Sudan	0	0	0	0	0	0	0	0	0	0	0	0	0	0	0	0	0	0	0	0	0	0	0	0	0	0	0	0	0	0	0	0	0	0	0	0	0	0	0	0	0	0	0	0	0	0	0	0	0
South Africa	8	0.24	18	0.53	8	0.24	1	1	0.125	7	0.875	0	0	1	7	0.5	6	0.429	1	0.071	1	0	0	1	0.5	1	0.5	1	1	0.33	1	0.33	1	0.33	1	1	0.25	2	0.5	1	0.25	1	0	0	1	0.5	1	0.5	1
Tanzania	3	0.23	7	0.54	3	0.23	1	0	0	2	1	0	0	1	1	0.33	2	0.667	0	0	1	0	0	0	0	0	0	0	1	0.33	1	0.33	1	0.33	1	2	0.5	2	0.5	0	0	1	0	0	0	0	0	0	0
Tunisia	1	0.067	14	0.933	0	0	1	1	0.167	5	0.833	0	0	1	0	0	6	1	0	0	1	1	1	0	0	0	0	1	1	0.5	1	0.5	0	0	1	1	0.333	2	0.667	0	0	1	0	0	3	1	0	0	1
Uganda	2	0.29	5	0.71	0	0	1	0	0	0	0	0	0	0	0	0	0	0	0	0	0	0	0	0	0	0	0	0	1	1	0	0	0	0	1	1	1	0	0	0	0	1	0	0	0	0	0	0	0
Zambia	0	0	1	1	0	0	1	0	0	1	1	0	0	1	0	0	1	1	0	0	1	0	0	0	0	0	0	0	1	1	0	0	0	0	1	0	0	2	1	0	0	1	0	0	0	0	0	0	0
Zimbabwe	1	0.333	2	0.667	0	0	1	0	0	0	0	0	0	0	0	0	0	0	0	0	0	0	0	0	0	0	0	0	0	0	0	0	0	0	0	1	1	0	0	0	0	1	0	0	0	0	0	0	0
TOTAL	46	0.204	156	0.690	24	0.106	1	11	0.139	66	0.835	2	0.025	1	15	0.183	58	0.707	9	0.110	1	1	0.2	3	0.6	1	0.2	1	10	0.37	12	0.44	5	0.185	1	13	0.31	24	0.571	5	0.119	1	1	0.1	8	0.8	1	0.1	1
# is ratio proportion of all ARGs for a particular antibiotic from a single ecological niche (i.e. animal, human or environment) from a country/Total number of ARGs to that particular antibiotic in the same country
total # is ratio proportion of all ARGs of a particular antibiotic from all ecological sources (i.e., animal, human, & environment) from a country/Total number of ARGs to all antibiotics in the same country
															3. MGEs distribution per ecological source (human, animal, and environmenta,) within and across countries
Country	Plasmids							Integrons							Transposon
	Animal	#	Human	#	Environment	#	Total #	Animal	#	Human	#	Environment	#	Total #	Animal	#	Human	#	Environment	#	Total #	Animal	#	Human	#	Environment	#	Total #	Animal	#	Human	#	Environment	#	Total #	Animal	#	Human	#	Environment	#	Total #	Animal	#	Human	#	Environment	#	Total #
Algeria	0	0	15	1	0	0	1	0	0	0	0	1	1	1	1	1	0	0	0	0	1
Benin	0	0	0	0	0	0	0	0	0	0	0	0	0	0	0	0	0	0	0	0	0
Botswana	0	0	0	0	0	0	0	0	0	0	0	0	0	0	0	0	0	0	0	0	0
Burkina Faso	0	0	0	0	0	0	0	0	0	0	0	0	0	0	0	0	0	0	0	0	0
Guinea-Bissau	0	0	0	0	0	0	0	0	0	0	0	0	0	0	0	0	0	0	0	0	0
Cameroon	8	0.57	6	0.43	0	0	1	0	0	1	1	0	0	1	0	0	0	0	0	0	0
Central African Republic	0	0	5	1	0	0	1	0	0	0	0	0	0	0	0	0	0	0	0	0	0
Chad	0	0	0	0	0	0	0	0	0	0	0	0	0	0	0	0	0	0	0	0	0
Côte d’Ivoire	0	0	0	0	0	0	0	0	0	0	0	0	0	0	0	0	0	0	0	0	0
DRC	0	0	4	1	0	0	1	0	0	0	0	0	0	0	0	0	0	0	0	0	0
Egypt	0	0	12	1	0	0	1	1	0.333	1	0.333	1	0.333	1	0	0	0	0	0	0	0
Ethiopia	0	0	0	0	0	0	0	0	0	0	0	0	0	0	0	0	0	0	0	0	0
Gabon	0	0	0	0	0	0	0	0	0	0	0	0	0	0	0	0	0	0	0	0	0
Ghana	0	0	9	1	0	0	1	0	0	2	1	0	0	1	0	0	0	0	0	0	0
Kenya	0	0	8	1	0	0	1	1	0.5	1	0.5	0	0	1	0	0	2	1	0	0	1
Libya	0	0	0	0	0	0	0	0	0	0	0	0	0	0	0	0	0	0	0	0	0
Malawi	0	0	12	1	0	0	1	0	0	0	0	0	0	0	0	0	0	0	0	0	0
Madagascar	0	0	0	0	0	0	0	0	0	0	0	0	0	0	0	0	0	0	0	0	0
Mali	0	0	0	0	0	0	0	0	0	0	0	0	0	0	0	0	0	0	0	0	0
Morocco	0	0	1	1	0	0	1	0	0	0	0	0	0	0	0	0	0	0	0	0	0
Mozambique	0	0	0	0	0	0	0	0	0	0	0	0	0	0	0	0	0	0	0	0	0
Niger	0	0	0	0	0	0	0	0	0	0	0	0	0	0	0	0	0	0	0	0	0
Nigeria	0	0	17	1	0	0	1	0	0	2	0.5	2	0.5	1	0	0	0	0	0	0	0
São Tomé and Príncipe	0	0	3	1	0	0	1	0	0	0	0	0	0	0	0	0	0	0	0	0	0
Senegal	0	0	0	0	0	0	0	1	1	0	0	0	0	1	0	0	0	0	0	0	0
Sierra Leone	0	0	0	0	0	0	0	0	0	0	0	0	0	0	0	0	0	0	0	0	0
Sudan	0	0	0	0	0	0	0	0	0	0	0	0	0	0	0	0	0	0	0	0	0
South Africa	0	0	25	1	0	0	1	0	0	1	1	0	0	1	0	0	0	0	0	0	0
Tanzania	4	0.148	23	0.852	0	0	1	0	0	1	1	0	0	1	0	0	0	0	0	0	0
Tunisia	1	0.053	18	0.95	0	0	1	2	0.5	2	0.5	0	0	1	0	0	0	0	0	0	0
Uganda	0	0	0	0	0	0	0	0	0	0	0	0	0	0	0	0	0	0	0	0	0
Zambia	0	0	2	1	0	0	1	0	0	0	1	0	0	0	0	0	0	0	0	0	0
Zimbabwe	0	0	0	0	0	0	0	0	0	0	0	0	0	0	0	0	0	0	0	0	0
TOTAL	13	0.075	160	0.92	0	0	1	5	0.25	11	0.55	4	0.2	1	1	0.333	2	0.667	0	0	1
														4. RESISTOME (FROM GENOMES) DIVERSITY PER SPECIES
Species	No. of resistomes	Total resistomes	Resistome ratio
Escherichia (coli, hermannii,vulneris)	40	45	0.888889
Salmonella (Enteritidis, Paratyphi, Typhi, Typhimurium)	28	45	0.622222
Klebsiella (pneumoniae, oxytoca, variicola, michiganensis)	42	45	0.933333
Pseudomonas (aeruginosa, fluorerscens, otitidis, putida)	29	45	0.644444
Acinetobacter (baumannii, calcoaceticus, haemolyticus)	27	45	0.6
Campylobacter (coli, jejuni)	0	45	0
Citrobacter (amalonaticus, freundii, koseri, farmer)	21	45	0.466667
Enterobacter (aerogenes, amnigenus, cloacae, sakazakii)	45	45	1
Achromobacter xylosoxidans		45	0
Providencia (stuartii, rettgeri)	27	45	0.6
Proteus (mirabilis, vulgaris)	13	45	0.288889
Serratia (marcescens, liquefasciens, odorifera)	16	45	0.355556
Burkholderia spp.		45
Vibrio cholerae	16	45	0.355556
Morganella (morganii)	7	45	0.155556
Neisseria (meningitidis, gonorrhoea)	1	45	0.0222222
Bordetella (bronchiseptica)	0	45	0
Alcaligenes faecalis		45
Stenotrophomonas (maltophilia)	0	45	0
Leclercia adecarboxylata		45
Pantoea (dispersa, agglomerans)	0	45	0
Mycoplasma genitalium	0	45	0
Raoultella		45
Aeromonas	0	45	0
Bacillus	3	45	0.0666667
Brevundimonas	0	45	0
Chromobacterium		45
Myroides		45
Psychrobacter		45
Trabulsiella	0	45	0
*No of resistomes (ARGs) refer to the number of resistomes in a particular species from the genomic metada		45
Total resistomes refer to the complete set of ARGs in all the isolates/genomes		45
Resistome ratio is the number of ARGs per species (resitome)/total resistome (of all the genomes)		45
[truncated: 161 more columns]

## Sheet: Chi Square test
															1. ALL ISOLATES/SPECIES DISTRIBUTION PER COUNTRY & ACROSS COUNTRIES
Country	E. coli							K. pneumoniae							Salmonella							Pseudomonas							Acinetobacter							Campylobacter							Citrobacter
	Animal	#	Human	#	Environment	#	Total #	Animal	#	Human	#	Environment	#	Total #	Animal	#	Human	#	Environment	#	Total #	Animal	#	Human	#	Environment	#	Total #	Animal	#	Human	#	Environment	#	Total #	Animal	#	Human	#	Environment	#	Total #	Animal	#	Human	#	Environment	#	Total #
Algeria	29	0.024	581	0.474	51	0.042	0.539	0	0	253	0.220	4	0.003	0.223	45	0.039	62	0.053	0	0	0.092	0	0	0	0	0	0	0	2	0.026	0	0	0	0	0.026	0	0	0	0	0	0	0	0	0	0	0	3	0.05	0.05
Benin	0	0	84	0.564	65	0.436	1	0	0	0	0	0	0	0	0	0	0	0	0	0	0	0	0	0	0	0	0	0	0	0	0	0	0	0	0	0	0	0	0	0	0	0	0	0	0	0	0	0	0
Botswana	27	0.386	0	0	0	0	0.386	0	0	0	0	0	0	0	0	0	0	0	0	0	0	0	0	0	0	0	0	0	0	0	0	0	0	0	0	70	0.778	20	0.222	0	0	1	0	0	0	0	0	0	0
Burkina Faso	0	0	370	0.634	0	0	0.634	0	0	89	0.152	0	0	0.152	2	0.0034	3	0.0051	0	0	0.009	0	0	34	0.058	0	0	0.058	0	0	7	0.012	0	0	0.012	0	0	0	0	0	0	0	0	0	12	0.021	0	0	0.021
Guinea-Bissau	0	0	0	0	0	0	0	0	0	0	0	0	0	0	0	0	0	0	0	0	0	0	0	0	0	0	0	0	0	0	0	0	0	0	0	0	0	0	0	0	0	0	0	0	0	0	0	0	0
Cameroon	0	0	0	0	0	0	0	158	0.854	3	0.016	0	0	0.870	0	0	0	0	4	0.286	0.286	0		0	0	0	0	0	0	0	0	0	0	0	0	0	0	0	0	10	0.714	0.714	0	0	0	0	0	0	0
Central African Republic	0	0	98	0.419	0	0	0.419	0	0	49	0.209	0	0	0.209	0	0	2	0.009	0	0	0.009	0	0	8	0.034	0	0	0.034	0	0	11	0.047	0	0	0.047	0	0	0	0	0	0	0	0	0	0	0	0	0	0
Chad	0	0	60	0.299	0	0	0.299	0	0	127	0.632	0	0	0.632	0	0	0	0	0	0	0	0	0	0	0	0	0	0	0	0	0	0	0	0	0	0	0	0	0	0	0	0	0	0	0	0	1	0.005	0.005
Côte d’Ivoire	0	0	0	0	0	0	0	0	0	0	0	0	0	0	0	0	0	0	0	0	0	0	0	0	0	0	0	0	0	0	0	0	0	0	0	0	0	0	0	0	0	0	0	0	0	0	0	0	0
DRC	0	0	21	0.244	65	0.756	1	0	0	0	0	0	0	0	0	0	0	0	0	0	0	0	0	0	0	0	0	0	0	0	0	0	0	0	0	0	0	0	0	0	0	0	0	0	0	0	0	0	0
Egypt	117	0.107	245	0.224	0	0	0.331	46	0.042	36	0.033	0	0	0.075	17	0.067	0	0	7	0.028	0.094	45	0.041	245	0.224	0	0	0.265	0	0	200	0.236	0	0	0.236	0	0	0	0	0	0	0	1	0.001	1	0.001	0	0	0.002
Ethiopia	60	0.178	13	0.038	0	0	0.216	0	0	33	0.170	0	0	0.170	84	0.249	68	0.201	0	0	0.45	0	0	14	0.072	0	0	0.072	0	0	29	0.149	0	0	0.149	0	0	0	0	0	0	0	0	0	0	0	0	0	0
Gabon	0	0	0	0	0	0	0	0	0	0	0	0	0	0	0	0	0	0	0	0	0	0	0	0	0	0	0	0	0	0	0	0	0	0	0	0	0	0	0	0	0	0	0	0	0	0	0	0	0
Ghana	153	0.205	152	0.204	0	0	0.409	0	0	60	0.101	0	0	0.101	0	0	285	0.481	0	0	0.481	0	0	9	0.015	0	0	0.015	0	0	0	0	0	0	0	0	0	0	0	0	0	0	0	0	10	0.017	0	0	0.017
Kenya	85	0.825	0	0	0	0	0.825	0	0	189	0.272	0	0	0.272	18	0.023	312	0.391	0	0	0.414	0	0	0	0	0	0	0	0	0	0	0	0	0	0	0	0	0	0	0	0	0	0	0	0	0	0	0	0
Libya	0	0	235	0.728	0	0	0.728	0	0	11	0.034	0	0	0.034	0	0	0	0	0	0	0	0	0	3	0.009	0	0	0.009	0	0	4	0.0124	0	0	0.0124	0	0	0	0	0	0	0	0	0	0	0	0	0	0
Malawi	0	0	94	1	0	0	1	0	0	0	0	0	0	0	0	0	0	0	0	0	0	0	0	0	0	0	0	0	0	0	0	0	0	0	0	0	0	0	0	0	0	0	0	0	0	0	0	0	0
Madagascar	0	0	0	0	0	0	0	0	0	0	0	0	0	0	0	0	0	0	0	0	0	0	0	0	0	0	0	0	0	0	0	0	0	0	0	0	0	0	0	0	0	0	0	0	0	0	0	0	0
Mali	0	0	31	0.38	0	0	0.38	0	0	26	0.317	0	0	0.317	0	0	5	0.061	0	0	0.061	0	0	0	0	0	0	0	0	0	0	0	0	0	0	0	0	0	0	0	0	0	0	0	0	0	0	0	0
Morocco	0	0	0	0	0	0	0	0	0	20	1	0	0	1	0	0	0	0	0	0	0	0	0	0	0	0	0	0	0	0	0	0	0	0	0	0	0	0	0	0	0	0	0	0	0	0	0	0	0
Mozambique	0	0	56	0.727	0	0	0.727	0	0	21	0.273	0	0	0.273	0	0	0	0	0	0	0	0	0	0	0	0	0	0	0	0	0	0	0	0	0	0	0	0	0	0	0	0	0	0	0	0	0	0	0
Niger	0	0	195	0.657	0	0	0.657	0	0	0	0	0	0	0	0	0	0	0	0	0	0	0	0	0	0	0	0	0	0	0	0	0	0	0	0	0	0	0	0	0	0	0	0	0	0	0	0	0	0
Nigeria	114	0.049	1370	0.591	3	0.001	0.641	0	0	51	0.023	39	0.018	0.041	0	0	0	0	0	0	0	0	0	254	0.115	87	0.039	0.155	0	0	1	0.0005	6	0.003	0.0032	0	0	0	0	0	0	0	0	0	1	0.001	0	0	0.001
São Tomé and Príncipe	0	0	30	0.882	0	0	0.882	0	0	4	0.118	0	0	0.118	0	0	0	0	0	0	0	0	0	0	0	0	0	0	0	0	0	0	0	0	0	0	0	0	0	0	0	0	0	0	0	0	0	0	0
Senegal	0	0	9	0.098	0	0	0.098	0	0	39	0.424	0	0	0.424	0	0	17	0.185	0	0	0.185	0	0	4	0.043	0	0	0.043	0	0	1	0.011	0	0	0.011	0	0	0	0	0	0	0	0	0	1	0.011	0	0	0.011
Sierra Leone	0	0	26	0.181	0	0	0.181	0	0	32	0.222	0	0	0.222	0	0	0	0	0	0	0	0	0	0	0	0	0	0	0	0	0	0	0	0	0	0	0	0	0	0	0	0	0	0	44	0.306	0	0	0.306
Sudan	0	0	0	0	0	0	0	0	0	0	0	0	0	0	0	0	0	0	0	0	0	0	0	0	0	0	0	0	0	0	0	0	0	0	0	0	0	0	0	0	0	0	0	0	0	0	0	0	0
South Africa	95	0.022	145	0.033	823	0.19	0.245	0	0	40	0.0160	0	0	0.0160	259	0.089	20	0.007	0	0	0.095	0	0	709	0.284	0	0	0.284	0	0	243	0.062	86	0.022	0.084	78	0.018	155	0.036	95	0.022	0.076	0	0	36	0.014	0	0	0.014
Tanzania	203	0.065	633	0.201	1819	0.578	0.844	0	0	227	0.214	0	0	0.214	0	0	0	0	0	0	0	0	0	8	0.008	0	0	0.008	0	0	0	0	0	0	0	62	0.234	0	0	0	0	0.234	0	0	18	0.017	0	0	0.017
Tunisia	117	0.244	167	0.349	0	0	0.593	0	0	120	0.380	0	0	0.380	46	0.096	2	0.004	0	0	0.1	0	0	9	0.028	0	0	0.028	0	0	0	0	0	0	0	0	0	0	0	0	0	0	0	0	1	0.003	0	0	0.003
Uganda	134	0.406	82	0.248	0	0	0.655	0	0	82	0.418	0	0	0.418	0	0	1	0.005	0	0	0.005	0	0	0	0	0	0	0	0	0	0	0	0	0	0	0	0	0	0	0	0	0	0	0	8	0.041	0	0	0.041
Zambia	307	0.914	0	0	0	0	0.914	0	0	0	0	0	0	0	29	0.067	94	0.219	0	0	0.286	0	0	0	0	0	0	0	0	0	0	0	0	0	0	0	0	0	0	0	0	0	0	0	0	0	0	0	0
Zimbabwe	152	0.844	26	0.144	0	0	0.989	0	0	1	0.036	0	0	0.036	0	0	0	0	0	0	0	0	0	0	0	0	0	0	0	0	1	0.036	0	0	0.036	0	0	0	0	0	0	0	0	0	0	0	0	0	0
TOTAL	1593	0.093	4723	0.276	2826	0.165	0.535	204	0.017	1513	0.126	43	0.004	0.147	500	0.061	871	0.106	11	0.001	0.169	45	0.005	1297	0.141	87	0.009	0.155	2	0.00024	497	0.059	92	0.011	0.07	210	0.045	175	0.037	105	0.022	0.104	1	0.0001	132	0.015	4	0.0005	0.016
# is ratio proportion of species out of total isolates i.e. Number of isolates of species X per ecological source (human, animal or env) / total number of isolates from that country
Total # is ratio/proportion of species X per all isolates in a country i.e. Number of isolates of species X (from all sources: human, animal & environment)/total number of isolates from that country
															2. ALL ARGs DISTRIBUTION PER ECOLOGICAL SOURCE PER COUNTRY & ACROSS COUNTRIES
Country	B-LACTAM ARGs							FLUOROQUINOLONE ARGs							AMINOGLYCOSIDE ARGs							COLISTIN ARGs							TETRACYCLINE ARGs							SULPHAMETHOXAZOLE-TRIMETHOPRIM ARGs							MACROLIDES ARGs
	Animal	#	Human	#	Environment	#	Total #	Animal	#	Human	#	Environment	#	Total #	Animal	#	Human	#	Environment	#	Total #	Animal	#	Human	#	Environment	#	Total #	Animal	#	Human	#	Environment	#	Total #	Animal	#	Human	#	Environment	#	Total #	Animal	#	Human	#	Environment	#	Total #
Algeria	3	0.25	7	0.583	2	0.167	1	1	0.2	2	0.4	2	0.4	1	2	0.2	5	0.5	3	0.3	1	0	0	1	1	0	0	1	0	0	0	0	1	1	1	0	0	0	0	2	1	1	0	0	0	0	0	0	0
Benin	0	0	2	0.4	3	0.6	1	0	0	0	0	0	0	0	0	0	0	0	0	0	0	0	0	0	0	0	0	0	0	0	0	0	0	0	0	0	0	0	0	0	0	0	0	0	0	0	0	0	0
Botswana	1	0.5	1	0.5	0	0	1	1	0.5	1	0.5	0	0	0.5	0	0	0	0	0	0	0	0	0	0	0	0	0	0	1	0.5	1	0.5	0	0	1	0	0	0	0	0	0	0	0	0	0	0	0	0	0
Burkina Faso	1	0.2	4	0.8	0	0	1	0	0	0	0	0	0	0	1	0.5	1	0.5	0	0	0.5	0	0	0	0	0	0	0	1	0.5	1	0.5	0	0	1	2	0.5	2	0.5	0	0	1	0	0	0	0	0	0	0
Guinea-Bissau	0	0	0	0	0	0	0	0	0	0	0	0	0	0	0	0	0	0	0	0	0	0	0	0	0	0	0	0	0	0	0	0	0	0	0	0	0	0	0	0	0	0	0	0	0	0	0	0	0
Cameroon	4	0.4	6	0.6	0	0	1	2	0.285714	5	0.714286	0	0	1	2	0.4	3	0.61	0	0	1	0	0	0	0	0	0	0	1	0.25	2	0.5	1	0.25	1	2	0.5	2	0.5	0	0	1	1	1	0	0	0	0	1
Central African Republic	0	0	1	1	0	0	1	0	0	2	1	0	0	1	0	0	0	0	0	0	0	0	0	0	0	0	0	0	0	0	0	0	0	0	0	0	0	0	0	0	0	0	0	0	0	0	0	0	0
Chad	0	0	3	1	0	0	1	0	0	4	1	0	0	1	0	0	3	1	0	0	1	0	0	0	0	0	0	0	0	0	0	0	0	0	0	0	0	0	0	0	0	0	0	0	0	0	0	0	0
Côte d’Ivoire	0	0	6	1	0	0	1	0	0	0	0	0	0	0	0	0	0	0	0	0	0	0	0	0	0	0	0	0	0	0	0	0	0	0	0	0	0	0	0	0	0	0	0	0	0	0	0	0	0
DRC	0	0	4	0.57	3	0.43	1	0	0	4	1	0	0	1	0	0	0	0	1	1	1	0	0	0	0	0	0	0	0	0	0	0	0	0	0	0	0	0	0	0	0	0	0	0	0	0	0	0	0
Egypt	11	0.44	13	0.52	1	0.04	1	3	0.6	2	0.4	0	0	1	1	0.111	7	0.778	1	0.111	1	0	0	0	0	0	0	0	0	0	0	0	0	0	0	2	0.667	0	0	1	0.33	1	0	0	0	0	0	0	0
Ethiopia	5	0.5	5	0.5	0	0	1	2	0.4	3	0.6	0	0	1	1	1	0	0	0	0	1	0	0	0	0	0	0	0	1	1	0	0	0	0	1	1	1	0	0	0	0	1	0	0	0	0	0	0	0
Gabon	0	0	0	0	0	0	0	0	0	0	0	0	0	0	0	0	0	0	0	0	0	0	0	0	0	0	0	0	1	1	0	0	0	0	1	0	0	0	0	0	0	0	0	0	0	0	0	0	0
Ghana	2	0.29	5	0.71	0	0	1	0	0	5	1	0	0	1	0	0	3	1	0	0	1	0	0	0	0	0	0	0	0	0	1	1	0	0	1	0	0	3	1	0	0	1	0	0	0	0	0	0	0
Kenya	2	0.2	8	0.8	0	0	1	0	0	2	1	0	0	1	0	0	9	1	0	0	1	0	0	0	0	0	0	0	0	0	1	1	0	0	1	0	0	4	1	0	0	1	0	0	1	1	0	0	1
Libya	0	0	6	1	0	0	1	0	0	2	1	0	0	1	0	0	0	0	0	0	0	0	0	0	0	0	0	0	0	0	0	0	0	0	0	0	0	0	0	0	0	0	0	0	0	0	0	0	0
Malawi	0	0	5	1	0	0	1	0	0	3	1	0	0	1	0	0	4	1	0	0	1	0	0	0	0	0	0	0	0	0	1	1	0	0	1	0	0	3	1	0	0	1	0	0	0	0	0	0	0
Madagascar	0	0	0	0	0	0	0	0	0	0	0	0	0	0	0	0	0	0	0	0	0	0	0	0	0	0	0	0	0	0	0	0	0	0	0	0	0	0	0	0	0	0	0	0	0	0	0	0	0
Mali	0	0	3	1	0	0	1	0	0	0	0	0	0	0	0	0	0	0	0	0	0	0	0	0	0	0	0	0	0	0	0	0	0	0	0	0	0	0	0	0	0	0	0	0	0	0	0	0	0
Morocco	0	0	1	1	0	0	1	0	0	0	0	0	0	0	0	0	0	0	0	0	0	0	0	0	0	0	0	0	0	0	0	0	0	0	0	0	0	0	0	0	0	0	0	0	0	0	0	0	0
Mozambique	0	0	7	1	0	0	1	0	0	0	0	0	0	0	0	0	0	0	0	0	0	0	0	0	0	0	0	0	0	0	0	0	0	0	0	0	0	0	0	0	0	0	0	0	0	0	0	0	0
Niger	0	0	4	1	0	0	1	0	0	2	1	0	0	1	0	0	0	0	0	0	0	0	0	0	0	0	0	0	0	0	0	0	0	0	0	0	0	0	0	0	0	0	0	0	0	0	0	0	0
Nigeria	2	0.133	9	0.6	4	0.267	1	0	0	3	1	0	0	1	0	0	6	0.667	3	0.333	1	0	0	0	0	0	0	0	0	0	1	0.5	1	0.5	1	0	0	2	1	1	1	1	0	0	3	1	0	0	1
São Tomé and Príncipe	0	0	3	1	0	0	1	0	0	0	0	0	0	0	0	0	1	1	0	0	1	0	0	1	1	0	0	1	0	0	0	0	0	0	0	0	0	0	0	0	0	0	0	0	0	0	0	0	0
Senegal	0	0	5	1	0	0	1	0	0	5	1	0	0	1	0	0	1	1	0	0	1	0	0	0	0	0	0	0	0	0	1	1	0	0	1	0	0	0	0	0	0	0	0	0	0	0	0	0	0
Sierra Leone	0	0	1	1	0	0	1	0	0	6	1	0	0	1	0	0	0	0	0	0	0	0	0	0	0	0	0	0	0	0	0	0	0	0	0	0	0	0	0	0	0	0	0	0	0	0	0	0	0
Sudan	0	0	0	0	0	0	0	0	0	0	0	0	0	0	0	0	0	0	0	0	0	0	0	0	0	0	0	0	0	0	0	0	0	0	0	0	0	0	0	0	0	0	0	0	0	0	0	0	0
South Africa	8	0.24	18	0.53	8	0.24	1	1	0.125	7	0.875	0	0	1	7	0.5	6	0.429	1	0.071	1	0	0	1	0.5	1	0.5	1	1	0.33	1	0.33	1	0.33	1	1	0.25	2	0.5	1	0.25	1	0	0	1	0.5	1	0.5	1
Tanzania	3	0.23	7	0.54	3	0.23	1	0	0	2	1	0	0	1	1	0.33	2	0.667	0	0	1	0	0	0	0	0	0	0	1	0.33	1	0.33	1	0.33	1	2	0.5	2	0.5	0	0	1	0	0	0	0	0	0	0
Tunisia	1	0.067	14	0.933	0	0	1	1	0.167	5	0.833	0	0	1	0	0	6	1	0	0	1	1	1	0	0	0	0	1	1	0.5	1	0.5	0	0	1	1	0.333	2	0.667	0	0	1	0	0	3	1	0	0	1
Uganda	2	0.29	5	0.71	0	0	1	0	0	0	0	0	0	0	0	0	0	0	0	0	0	0	0	0	0	0	0	0	1	1	0	0	0	0	1	1	1	0	0	0	0	1	0	0	0	0	0	0	0
Zambia	0	0	1	1	0	0	1	0	0	1	1	0	0	1	0	0	1	1	0	0	1	0	0	0	0	0	0	0	1	1	0	0	0	0	1	0	0	2	1	0	0	1	0	0	0	0	0	0	0
Zimbabwe	1	0.333	2	0.667	0	0	1	0	0	0	0	0	0	0	0	0	0	0	0	0	0	0	0	0	0	0	0	0	0	0	0	0	0	0	0	1	1	0	0	0	0	1	0	0	0	0	0	0	0
TOTAL	46	0.204	156	0.690	24	0.106	1	11	0.139	66	0.835	2	0.025	1	15	0.183	58	0.707	9	0.110	1	1	0.2	3	0.6	1	0.2	1	10	0.37	12	0.44	5	0.185	1	13	0.31	24	0.571	5	0.119	1	1	0.1	8	0.8	1	0.1	1
# is ratio proportion of all ARGs for a particular antibiotic from a single ecological niche (i.e. animal, human or environment) from a country/Total number of ARGs to that particular antibiotic in the same country
total # is ratio proportion of all ARGs of a particular antibiotic from all ecological sources (i.e., animal, human, & environment) from a country/Total number of ARGs to all antibiotics in the same country
															3. MGEs distribution per ecological source (human, animal, and environmenta,) within and across countries
Country	Plasmids							Integrons							Transposon
	Animal	#	Human	#	Environment	#	Total #	Animal	#	Human	#	Environment	#	Total #	Animal	#	Human	#	Environment	#	Total #	Animal	#	Human	#	Environment	#	Total #	Animal	#	Human	#	Environment	#	Total #	Animal	#	Human	#	Environment	#	Total #	Animal	#	Human	#	Environment	#	Total #
Algeria	0	0	15	1	0	0	1	0	0	0	0	1	1	1	1	1	0	0	0	0	1
Benin	0	0	0	0	0	0	0	0	0	0	0	0	0	0	0	0	0	0	0	0	0
Botswana	0	0	0	0	0	0	0	0	0	0	0	0	0	0	0	0	0	0	0	0	0
Burkina Faso	0	0	0	0	0	0	0	0	0	0	0	0	0	0	0	0	0	0	0	0	0
Guinea-Bissau	0	0	0	0	0	0	0	0	0	0	0	0	0	0	0	0	0	0	0	0	0
Cameroon	8	0.57	6	0.43	0	0	1	0	0	1	1	0	0	1	0	0	0	0	0	0	0
Central African Republic	0	0	5	1	0	0	1	0	0	0	0	0	0	0	0	0	0	0	0	0	0
Chad	0	0	0	0	0	0	0	0	0	0	0	0	0	0	0	0	0	0	0	0	0
Côte d’Ivoire	0	0	0	0	0	0	0	0	0	0	0	0	0	0	0	0	0	0	0	0	0
DRC	0	0	4	1	0	0	1	0	0	0	0	0	0	0	0	0	0	0	0	0	0
Egypt	0	0	12	1	0	0	1	1	0.333	1	0.333	1	0.333	1	0	0	0	0	0	0	0
Ethiopia	0	0	0	0	0	0	0	0	0	0	0	0	0	0	0	0	0	0	0	0	0
Gabon	0	0	0	0	0	0	0	0	0	0	0	0	0	0	0	0	0	0	0	0	0
Ghana	0	0	9	1	0	0	1	0	0	2	1	0	0	1	0	0	0	0	0	0	0
Kenya	0	0	8	1	0	0	1	1	0.5	1	0.5	0	0	1	0	0	2	1	0	0	1
Libya	0	0	0	0	0	0	0	0	0	0	0	0	0	0	0	0	0	0	0	0	0
Malawi	0	0	12	1	0	0	1	0	0	0	0	0	0	0	0	0	0	0	0	0	0
Madagascar	0	0	0	0	0	0	0	0	0	0	0	0	0	0	0	0	0	0	0	0	0
Mali	0	0	0	0	0	0	0	0	0	0	0	0	0	0	0	0	0	0	0	0	0
Morocco	0	0	1	1	0	0	1	0	0	0	0	0	0	0	0	0	0	0	0	0	0
Mozambique	0	0	0	0	0	0	0	0	0	0	0	0	0	0	0	0	0	0	0	0	0
Niger	0	0	0	0	0	0	0	0	0	0	0	0	0	0	0	0	0	0	0	0	0
Nigeria	0	0	17	1	0	0	1	0	0	2	0.5	2	0.5	1	0	0	0	0	0	0	0
São Tomé and Príncipe	0	0	3	1	0	0	1	0	0	0	0	0	0	0	0	0	0	0	0	0	0
Senegal	0	0	0	0	0	0	0	1	1	0	0	0	0	1	0	0	0	0	0	0	0
Sierra Leone	0	0	0	0	0	0	0	0	0	0	0	0	0	0	0	0	0	0	0	0	0
Sudan	0	0	0	0	0	0	0	0	0	0	0	0	0	0	0	0	0	0	0	0	0
South Africa	0	0	25	1	0	0	1	0	0	1	1	0	0	1	0	0	0	0	0	0	0
Tanzania	4	0.148	23	0.852	0	0	1	0	0	1	1	0	0	1	0	0	0	0	0	0	0
Tunisia	1	0.053	18	0.95	0	0	1	2	0.5	2	0.5	0	0	1	0	0	0	0	0	0	0
Uganda	0	0	0	0	0	0	0	0	0	0	0	0	0	0	0	0	0	0	0	0	0
Zambia	0	0	2	1	0	0	1	0	0	0	1	0	0	0	0	0	0	0	0	0	0
Zimbabwe	0	0	0	0	0	0	0	0	0	0	0	0	0	0	0	0	0	0	0	0	0
TOTAL	13	0.075	160	0.92	0	0	1	5	0.25	11	0.55	4	0.2	1	1	0.333	2	0.667	0	0	1
														4. RESISTOME (FROM GENOMES) DIVERSITY PER SPECIES
Species	No. of resistomes	Total resistomes	Resistome ratio
Escherichia (coli, hermannii,vulneris)	40	45	0.888889
Salmonella (Enteritidis, Paratyphi, Typhi, Typhimurium)	28	45	0.622222
Klebsiella (pneumoniae, oxytoca, variicola, michiganensis)	42	45	0.933333
Pseudomonas (aeruginosa, fluorerscens, otitidis, putida)	29	45	0.644444
Acinetobacter (baumannii, calcoaceticus, haemolyticus)	27	45	0.6
Campylobacter (coli, jejuni)	0	45	0
Citrobacter (amalonaticus, freundii, koseri, farmer)	21	45	0.466667
Enterobacter (aerogenes, amnigenus, cloacae, sakazakii)	45	45	1
Achromobacter xylosoxidans		45	0
Providencia (stuartii, rettgeri)	27	45	0.6
Proteus (mirabilis, vulgaris)	13	45	0.288889
Serratia (marcescens, liquefasciens, odorifera)	16	45	0.355556
Burkholderia spp.		45
Vibrio cholerae	16	45	0.355556
Morganella (morganii)	7	45	0.155556
Neisseria (meningitidis, gonorrhoea)	1	45	0.0222222
Bordetella (bronchiseptica)	0	45	0
Alcaligenes faecalis		45
Stenotrophomonas (maltophilia)	0	45	0
Leclercia adecarboxylata		45
Pantoea (dispersa, agglomerans)	0	45	0
Mycoplasma genitalium	0	45	0
Raoultella		45
Aeromonas	0	45	0
Bacillus	3	45	0.0666667
Brevundimonas	0	45	0
Chromobacterium		45
Myroides		45
Psychrobacter		45
Trabulsiella	0	45	0
*No of resistomes (ARGs) refer to the number of resistomes in a particular species from the genomic metada		45
Total resistomes refer to the complete set of ARGs in all the isolates/genomes		45
Resistome ratio is the number of ARGs per species (resitome)/total resistome (of all the genomes)		45
[truncated: 161 more columns]
